# Supplementary material for: Integration of Metabolic Modeling with Gene Co-expression Reveals Transcriptionally Programmed Reactions Explaining Robustness in Mycobacterium tuberculosis
Source: Sci Rep. 2016 Mar 22;6:23440. doi: 10.1038/srep23440 (PMC4802306; doi:10.1038/srep23440)
Supplement: Supplementary Table S1 [file srep23440-s2.xls]

## Sheet: cor rxns PCC 0.5
Knocked Down Reaction	Affacted Reaction	PCC	P-value
AACPS10	ACACT1r	1	0					Note: This table contains all reaction pairs have correlated flux profiles on reaction knock down [abs(PCC)> =0.05]
AACPS10	ACCC	1	0
AACPS10	ACCOACr	1	0
AACPS10	ACChex	1	0
AACPS10	ACGAMT	1	0
AACPS10	ACGK	1	0
AACPS10	ACKr	-0.794	0.000238
AACPS10	ACLS	1	7.14e-109
AACPS10	ACONT	-0.718	0.00172
AACPS10	ACOTA	1	0
AACPS10	ADCL	1	1.52e-79
AACPS10	ADCS	1	1.52e-79
AACPS10	ADK1	0.783	0.000337
AACPS10	ADK3	-0.811	0.000136
AACPS10	ADNK1	1	1.78e-99
AACPS10	ADPT	1	0
AACPS10	ADSK	1	9.13e-100
AACPS10	ADSL1r	1	1e-101
AACPS10	ADSL2r	1	1.22e-107
AACPS10	ADSS	1	7.14e-102
AACPS10	AFE	1	0
AACPS10	AFTA	1	0
AACPS10	AGPAT160	1	0
AACPS10	AGPAT160190	1	0
AACPS10	AGPAT190	1	0
AACPS10	AGPR	1	0
AACPS10	AHC	1	1.9e-101
AACPS10	AHMMPS	1	0
AACPS10	AICART	-1	1.22e-107
AACPS10	AIRCr	1	1.22e-107
AACPS10	ALAALAr	1	0
AACPS10	ALAD_L	-0.7	0.00252
AACPS10	ALAR	1	0
AACPS10	ANPRT	1	0
AACPS10	ANS	1	0
AACPS10	APRAUR	1	0
AACPS10	ARGDr	1	0
AACPS10	ASAD	1	0
AACPS10	ASNS1	1	0
AACPS10	ASP1DC	1	2.49e-32
AACPS10	ASPCT	1	0
AACPS10	ASPK	1	0
AACPS10	ASPO5	1	2.5e-32
AACPS10	ASPTA	1	4.36e-106
AACPS10	ATPPRT	1	0
AACPS10	ATPS4r	-0.927	2.36e-07
AACPS10	CAATPS	-0.94	6.37e-08
AACPS10	CAt4	-0.94	6.37e-08
AACPS10	CBPS	1	0
AACPS10	CDPMEK	1	1.12e-85
AACPS10	CDPPT160190	1	0
AACPS10	CHORM	1	0
AACPS10	CHORS	1	5.88e-103
AACPS10	CHRPL	1	0
AACPS10	CITLr	0.788	0.000292
AACPS10	CODH2r	0.531	0.0341
AACPS10	CPPPGO	1	0
AACPS10	CTPS1	1	0
AACPS10	CYO1b	-0.915	6.96e-07
AACPS10	CYSS	1	8.49e-99
AACPS10	CYSTL	1	0
AACPS10	CYTBD	0.913	8.15e-07
AACPS10	CYTK1	1	4.29e-92
AACPS10	CYTK2	1	0
AACPS10	DAPDC	1	0
AACPS10	DAPE	1	0
AACPS10	DASYN160	1	0
AACPS10	DASYN160190	1	0
AACPS10	DASYN190190	1	0
AACPS10	DCPDP	1	7.14e-109
AACPS10	DDPA	1	5.88e-103
AACPS10	DGK1	1	0
AACPS10	DHAD1	1	7.14e-109
AACPS10	DHDPRy	1	0
AACPS10	DHDPS	1	0
AACPS10	DHFR	1	7.14e-109
AACPS10	DHFS	1	1.52e-79
AACPS10	DHNAOT	1	2.49e-32
AACPS10	DHNPA2	0.85	3.05e-05
AACPS10	DHORD3	-1	0
AACPS10	DHORTS	1	0
AACPS10	DHPPDA2	0.778	0.000392
AACPS10	DHPS2	0.85	3.05e-05
AACPS10	DHQD	1	2e-103
AACPS10	DHQS	1	5.88e-103
AACPS10	DMATT	1	9.65e-84
AACPS10	DPR	1	2.49e-32
AACPS10	DXPRIi	1	1.12e-85
AACPS10	DXPS	1	1.11e-85
AACPS10	ENO	-1	8.58e-27
AACPS10	FACOAL160	1	0
AACPS10	FACOAL181	1	0
AACPS10	FACOAL200	1	0
AACPS10	FACOAL80	1	0
AACPS10	FACOALPREPH	1	0
AACPS10	FAMPL1	1	0
AACPS10	FAMPL2	1	7.14e-109
AACPS10	FAMPL3	1	0
AACPS10	FAMPL4	1	0
AACPS10	FAMPL5	1	0
AACPS10	FAS100	1	0
AACPS10	FAS120	1	0
AACPS10	FAS140	1	0
AACPS10	FAS160	1	0
AACPS10	FAS161	1	7.14e-109
AACPS10	FAS180	1	0
AACPS10	FAS181	1	0
AACPS10	FAS200	1	0
AACPS10	FAS240_L	1	0
AACPS10	FAS260	1	0
AACPS10	FAS80_L	1	0
AACPS10	FASm1601	1	0
AACPS10	FASm180	1	0
AACPS10	FASm1801	1	0
AACPS10	FASm2001	1	0
AACPS10	FASm2002	1	0
AACPS10	FASm220	1	0
AACPS10	FASm2201	1	0
AACPS10	FASm2202	1	0
AACPS10	FASm240	1	0
AACPS10	FASm2401	1	0
AACPS10	FASm2402	1	0
AACPS10	FASm260	1	0
AACPS10	FASm2601	1	0
AACPS10	FASm2602	1	0
AACPS10	FASm280	1	0
AACPS10	FASm2801	1	0
AACPS10	FASm2802	1	0
AACPS10	FASm300	1	0
AACPS10	FASm320	1	0
AACPS10	FASm340	1	0
AACPS10	FBA	-1	0
AACPS10	FCLT	0.778	0.000392
AACPS10	FHL	0.531	0.0341
AACPS10	FRD	-1	6.9e-70
AACPS10	FRD5	-1	0
AACPS10	FRDO2r	-0.78	0.000364
AACPS10	FRDO3r	-0.78	0.000364
AACPS10	FRRPPDIMAS	1	0
AACPS10	FUM	0.532	0.034
AACPS10	G16MTM1	1	0
AACPS10	G1PACT	1	0
AACPS10	G1PTT	1	0
AACPS10	G1SATi	1	0
AACPS10	G3PAT160	1	0
AACPS10	G3PAT190	1	0
AACPS10	G3PD1	-1	0
AACPS10	G5SD2	0.778	0.000392
AACPS10	GALFT	1	0
AACPS10	GALKr	1	0
AACPS10	GALT	1	0
AACPS10	GALUi	1	0
AACPS10	GAPD	-1	4.36e-106
AACPS10	GARFT	1	1.22e-107
AACPS10	GF6PTAr	1	7.14e-109
AACPS10	GFUCS	1	0
AACPS10	GHMT2	0.996	2.22e-16
AACPS10	GK1	1	0
AACPS10	GLNS	1	7.14e-109
AACPS10	GLU5K	1	0
AACPS10	GLUPRT	1	4.36e-106
AACPS10	GLUR	1	0
AACPS10	GLUTRR	1	0
AACPS10	GLUTRS	1	0
AACPS10	GLYCL	0.789	0.000279
AACPS10	GLYK	-1	0
AACPS10	GMAND	1	0
AACPS10	GMPS2	1	0
AACPS10	GMT1	1	0
AACPS10	GMT2	1	0
AACPS10	GRTT	1	9.65e-84
AACPS10	GTPCI	1	1.52e-79
AACPS10	H2CO3D	-0.952	1.3e-08
AACPS10	HCO3E	1	0
AACPS10	HISTD	1	0
AACPS10	HMBS	1	0
AACPS10	HMPK4	1	0
AACPS10	HSDy	-1	0
AACPS10	HSTPT	1	0
AACPS10	ICHORSi	1	2.49e-32
AACPS10	ICL	-0.709	0.00209
AACPS10	IG3PS	1	0
AACPS10	IGPDH	1	0
AACPS10	IGPS	1	0
AACPS10	ILETA	1	0
AACPS10	IMPC	1	1.22e-107
AACPS10	IMPD	1	0
AACPS10	INSH	1	0
AACPS10	IPDDI	1	9.63e-84
AACPS10	IPMD	1	0
AACPS10	IPPMIa	1	0
AACPS10	IPPMIb	1	0
AACPS10	IPPS	1	0
AACPS10	KARA1i	1	7.14e-109
AACPS10	KARA2i	1	0
AACPS10	LDH_L	-0.923	3.49e-07
AACPS10	LEUTA	1	0
AACPS10	L_LACD	-0.915	6.96e-07
AACPS10	L_LACD2	0.913	8.15e-07
AACPS10	L_LACD3	0.584	0.0176
AACPS10	L_LACt2r	-0.923	3.49e-07
AACPS10	MALS	-0.709	0.00209
AACPS10	MAN1PT2	1	0
AACPS10	MAN6PI	1	0
AACPS10	MANAT1	1	0
AACPS10	MANAT2	1	0
AACPS10	MCBTS	1	0
AACPS10	MCBTS3	1	0
AACPS10	MCOATA	1	0
AACPS10	MDH	-0.715	0.00184
AACPS10	MECDPS	1	1.12e-85
AACPS10	MEPCT	1	1.12e-85
AACPS10	METAT	1	2.56e-101
AACPS10	METS	1	2e-103
AACPS10	MI1PP	1	0
AACPS10	MI1PS	1	0
AACPS10	MME	1	0
AACPS10	MMM2r	1	0
AACPS10	MN6PP	1	0
AACPS10	MOHMT	1	2.49e-32
AACPS10	MTHFC	0.985	5.46e-12
AACPS10	MTHFD	-0.985	5.46e-12
AACPS10	MYC1CYC1	1	0
AACPS10	MYC1CYC2	1	7.14e-109
AACPS10	MYC1CYC3	1	0
AACPS10	MYC1CYC4	1	0
AACPS10	MYC1CYC5	1	0
AACPS10	MYC1M1	1	0
AACPS10	MYC1M2	1	0
AACPS10	MYC2CYC1	1	0
AACPS10	MYC2CYC2	1	7.14e-109
AACPS10	MYC2CYC3	1	0
AACPS10	MYCON1	1	0
AACPS10	MYCON2	1	7.14e-109
AACPS10	MYCON3	1	0
AACPS10	MYCON4	1	0
AACPS10	MYCON5	1	0
AACPS10	MYCSacp50	1	0
AACPS10	MYCSacp56	1	0
AACPS10	MYCSacp58	1	0
AACPS10	NADK	1	2.49e-32
AACPS10	NADS2	1	2.5e-32
AACPS10	NAKtr	-1	1.16e-72
AACPS10	NAt3_1	-1	6.98e-75
AACPS10	NDPK2	1	0
AACPS10	NDPK3	1	1.23e-91
AACPS10	NDPK4	1	0
AACPS10	NH4t	0.777	0.000394
AACPS10	NNAT	1	2.5e-32
AACPS10	NNDPR	1	2.5e-32
AACPS10	NPHS	1	2.49e-32
AACPS10	O16RHAT	1	0
AACPS10	OCBT	1	0
AACPS10	OCOAT1r	0.726	0.00146
AACPS10	OMPDC	1	0
AACPS10	ORNTAC	1	0
AACPS10	ORPT	1	0
AACPS10	OXGDC2	1	2.49e-32
AACPS10	P5CR	0.778	0.000392
AACPS10	PANTS	1	2.49e-32
AACPS10	PAPPT1	1	0
AACPS10	PAPPT2	1	0
AACPS10	PAPPT3	1	0
AACPS10	PAPR	1	4.36e-99
AACPS10	PDIMAS	1	0
AACPS10	PEPCK_re	0.814	0.000123
AACPS10	PFK	-1	7.14e-109
AACPS10	PGCD	0.998	7.44e-18
AACPS10	PGI	-1	0
AACPS10	PGK	-1	4.36e-106
AACPS10	PGM	-1	8.58e-27
AACPS10	PGMT	1	0
AACPS10	PGPPT3	1	0
AACPS10	PGSA160	1	0
AACPS10	PGSA160190	1	0
AACPS10	PGSA190	1	0
AACPS10	PIt	1	4.36e-106
AACPS10	PMANM	1	0
AACPS10	PMPK	1	0
AACPS10	PNTK	1	2.49e-32
AACPS10	PPA	1	6.38e-100
AACPS10	PPBNGS	1	0
AACPS10	PPCDC	1	0
AACPS10	PPDIMAS	1	0
AACPS10	PPGKr	-1	1.22e-107
AACPS10	PPNCL	1	2.49e-32
AACPS10	PPND	1	0
AACPS10	PPNDH	1	0
AACPS10	PPPGO	1	0
AACPS10	PPTGS_TB1	1	0
AACPS10	PPTGS_TB2	1	0
AACPS10	PRAGSr	1	1.22e-107
AACPS10	PRAIS	1	4.36e-106
AACPS10	PRAIi	1	0
AACPS10	PRAMPC	1	0
AACPS10	PRASCS	1	1.22e-107
AACPS10	PRATPP	1	0
AACPS10	PREPPACPH	1	0
AACPS10	PREPTHS	1	0
AACPS10	PREPTHS2	1	0
AACPS10	PRFGS	1	4.36e-106
AACPS10	PRMICIi	1	0
AACPS10	PRPPS	1	7.14e-109
AACPS10	PSCVT	1	2e-103
AACPS10	PSD160	1	0
AACPS10	PSERT	0.998	7.44e-18
AACPS10	PSP_L	0.998	7.44e-18
AACPS10	PSSA160	1	0
AACPS10	PTAr	-0.794	0.000238
AACPS10	PUNP1	1	0
AACPS10	PUNP5	1	0
AACPS10	PYK	-0.819	0.000106
AACPS10	QULNS	1	2.5e-32
AACPS10	RBFK	1	2.49e-32
AACPS10	RBFSa	1	0
AACPS10	RBFSb	1	0
AACPS10	RNDR1	1	0
AACPS10	RNDR2	1	0
AACPS10	RNDR3	1	0
AACPS10	RNDR4	1	0
AACPS10	RPE	1	4.36e-106
AACPS10	RPI	1	1.22e-107
AACPS10	RPPDIMAS	1	0
AACPS10	RRPPDIMAS	1	0
AACPS10	SADT	1	9.13e-100
AACPS10	SALCS	1	0
AACPS10	SDPDS	1	0
AACPS10	SDPTA	1	0
AACPS10	SERAT	1	4.36e-99
AACPS10	SHCHCS2	1	2.49e-32
AACPS10	SHK3Dr	1	2e-103
AACPS10	SHKK	1	5.88e-103
AACPS10	SHSL4r	-0.778	0.000392
AACPS10	SUCBZL	1	2.49e-32
AACPS10	SUCBZS	1	2.49e-32
AACPS10	SUCCt2r	-0.703	0.00239
AACPS10	SUCOAS	-0.883	5.91e-06
AACPS10	SULabc	1	9.13e-100
AACPS10	TALA	1	7.14e-109
AACPS10	TDPDRE	1	0
AACPS10	TDPDRR	1	0
AACPS10	TDPGDH	1	0
AACPS10	THDPS	1	0
AACPS10	THMDP	1	0
AACPS10	THRD_Lr	0.998	9.12e-18
AACPS10	THZPSN	1	0
AACPS10	TKT1	1	7.14e-109
AACPS10	TKT2	1	4.36e-106
AACPS10	TMDS	1	0
AACPS10	TMPKr	1	2.9e-82
AACPS10	TMPPP	1	0
AACPS10	TPI	-1	4.36e-106
AACPS10	TRDR	1	9.62e-101
AACPS10	TRE6PP	1	0
AACPS10	TRE6PS	1	0
AACPS10	TRESULT	1	0
AACPS10	TRPS2	1	0
AACPS10	TRPS3	1	0
AACPS10	UAAGDS	1	0
AACPS10	UAGCVT	1	0
AACPS10	UAGDP	1	7.14e-109
AACPS10	UAGPT1	1	0
AACPS10	UAGPT2	1	0
AACPS10	UAGPT3	1	0
AACPS10	UAMAGS	1	0
AACPS10	UAMAS	1	0
AACPS10	UAMRH	1	0
AACPS10	UAPGR	1	0
AACPS10	UDCPDP	1	0
AACPS10	UDPDPS	1	0
AACPS10	UDPG4E	1	0
AACPS10	UDPGALM	1	7.14e-109
AACPS10	UGAGDS	1	0
AACPS10	UGGPT3	1	0
AACPS10	UGLDDS1	1	0
AACPS10	UGLDDS2	1	0
AACPS10	UGMAGS	1	0
AACPS10	UGMAS	1	0
AACPS10	UGMDDS	1	0
AACPS10	UGMDDS2	1	0
AACPS10	UMPK	1	0
AACPS10	UPP3S	1	0
AACPS10	UPPDC1	1	0
AACPS10	VALTA	1	0
ACACT1r	AACPS10	1	0
ACACT1r	ACCC	1	0
ACACT1r	ACCOACr	1	0
ACACT1r	ACChex	1	0
ACACT1r	ACGAMT	1	0
ACACT1r	ACGK	0.935	1.16e-07
ACACT1r	ACLS	1	0
ACACT1r	ACOTA	0.935	1.16e-07
ACACT1r	ADCL	1	1.1e-82
ACACT1r	ADCS	1	1.1e-82
ACACT1r	ADK3	1	1.9e-101
ACACT1r	ADK4	-1	5.57e-104
ACACT1r	ADNK1	1	2.08e-99
ACACT1r	ADPT	1	0
ACACT1r	ADSK	1	9.13e-100
ACACT1r	ADSL1r	1	7.14e-102
ACACT1r	ADSL2r	1	1.56e-105
ACACT1r	ADSS	1	7.14e-102
ACACT1r	AFE	1	0
ACACT1r	AFTA	1	0
ACACT1r	AGPAT160	1	0
ACACT1r	AGPAT160190	1	0
ACACT1r	AGPAT190	1	0
ACACT1r	AGPR	0.935	1.16e-07
ACACT1r	AHC	1	2.56e-101
ACACT1r	AHMMPS	1	0
ACACT1r	AICART	0.585	0.0172
ACACT1r	AIRCr	1	1.56e-105
ACACT1r	ALAALAr	1	0
ACACT1r	ALAD_L	-0.924	3.21e-07
ACACT1r	ALAR	1	0
ACACT1r	AMMQT8	1	2.49e-32
ACACT1r	ANPRT	1	7.14e-109
ACACT1r	ANS	1	7.14e-109
ACACT1r	APRAUR	1	0
ACACT1r	ARGDr	1	0
ACACT1r	ASAD	1	0
ACACT1r	ASNS1	1	0
ACACT1r	ASP1DC	1	2.49e-32
ACACT1r	ASPCT	1	0
ACACT1r	ASPK	1	0
ACACT1r	ASPO5	1	2.49e-32
ACACT1r	ASPTA	1	4.36e-106
ACACT1r	ATPPRT	1	0
ACACT1r	ATPS4r	-0.973	2.83e-10
ACACT1r	CBPS	1	0
ACACT1r	CDPMEK	1	1.12e-85
ACACT1r	CDPPT160190	1	0
ACACT1r	CHORM	1	0
ACACT1r	CHORS	1	5.88e-103
ACACT1r	CHRPL	1	0
ACACT1r	CPPPGO	1	0
ACACT1r	CTPS1	1	0
ACACT1r	CYO1a	0.692	0.00296
ACACT1r	CYSS	1	6.55e-99
ACACT1r	CYSTL	1	0
ACACT1r	CYTK1	1	4.42e-92
ACACT1r	CYTK2	1	0
ACACT1r	DAPDC	1	0
ACACT1r	DAPE	1	0
ACACT1r	DASYN160	1	0
ACACT1r	DASYN160190	1	0
ACACT1r	DASYN190190	1	0
ACACT1r	DCPDP	1	5.57e-111
ACACT1r	DCPE	1	0
ACACT1r	DCPT	1	0
ACACT1r	DDPA	1	5.88e-103
ACACT1r	DGK1	1	0
ACACT1r	DHAD1	1	0
ACACT1r	DHDPRy	1	0
ACACT1r	DHDPS	1	0
ACACT1r	DHFR	1	0
ACACT1r	DHFS	1	1.1e-82
ACACT1r	DHNAOT	1	2.49e-32
ACACT1r	DHNPA	0.588	0.0167
ACACT1r	DHORD3	-1	5.57e-111
ACACT1r	DHORTS	1	5.57e-111
ACACT1r	DHPPDA	1	0
ACACT1r	DHQD	1	9.52e-103
ACACT1r	DHQS	1	5.88e-103
ACACT1r	DMATT	1	9.64e-84
ACACT1r	DPR	1	2.49e-32
ACACT1r	DXPRIi	1	1.12e-85
ACACT1r	DXPS	1	1.12e-85
ACACT1r	FACOAL160	1	0
ACACT1r	FACOAL181	1	0
ACACT1r	FACOAL200	1	0
ACACT1r	FACOAL80	1	0
ACACT1r	FACOALPREPH	1	0
ACACT1r	FAMPL1	1	0
ACACT1r	FAMPL2	1	0
ACACT1r	FAMPL3	1	0
ACACT1r	FAMPL4	1	0
ACACT1r	FAMPL5	1	0
ACACT1r	FAS100	1	0
ACACT1r	FAS120	1	0
ACACT1r	FAS140	1	0
ACACT1r	FAS160	1	0
ACACT1r	FAS161	1	0
ACACT1r	FAS180	1	0
ACACT1r	FAS181	1	0
ACACT1r	FAS200	1	0
ACACT1r	FAS240_L	1	0
ACACT1r	FAS260	1	0
ACACT1r	FAS80_L	1	0
ACACT1r	FASm1601	1	5.57e-111
ACACT1r	FASm180	1	0
ACACT1r	FASm1801	1	5.57e-111
ACACT1r	FASm2001	1	5.57e-111
ACACT1r	FASm2002	1	0
ACACT1r	FASm220	1	0
ACACT1r	FASm2201	1	5.57e-111
ACACT1r	FASm2202	1	0
ACACT1r	FASm240	1	0
ACACT1r	FASm2401	1	5.57e-111
ACACT1r	FASm2402	1	0
ACACT1r	FASm260	1	0
ACACT1r	FASm2601	1	5.57e-111
ACACT1r	FASm2602	1	5.57e-111
ACACT1r	FASm280	1	0
ACACT1r	FASm2801	1	5.57e-111
ACACT1r	FASm2802	1	5.57e-111
ACACT1r	FASm300	1	5.57e-111
ACACT1r	FASm320	1	5.57e-111
ACACT1r	FASm340	1	5.57e-111
ACACT1r	FBA	-1	0
ACACT1r	FOLD3	0.588	0.0167
ACACT1r	FRD	-1	6.9e-70
ACACT1r	FRD3	-0.786	0.000304
ACACT1r	FRD5	-1	5.57e-111
ACACT1r	FRDO2r	-0.94	6.31e-08
ACACT1r	FRDO3r	-0.94	6.31e-08
ACACT1r	FRRPPDIMAS	1	0
ACACT1r	FUM	-0.789	0.000281
ACACT1r	G16MTM1	1	0
ACACT1r	G1PACT	1	0
ACACT1r	G1PTT	1	0
ACACT1r	G1SATi	1	0
ACACT1r	G3PAT160	1	5.57e-111
ACACT1r	G3PAT190	1	0
ACACT1r	G3PD1	-1	0
ACACT1r	GALFT	1	0
ACACT1r	GALKr	1	0
ACACT1r	GALT	1	0
ACACT1r	GALUi	1	0
ACACT1r	GAPD	-1	7.14e-109
ACACT1r	GARFT	1	7.14e-109
ACACT1r	GF6PTAr	1	0
ACACT1r	GFUCS	1	0
ACACT1r	GHMT2	-0.541	0.0303
ACACT1r	GK1	1	0
ACACT1r	GLNS	1	5.57e-111
ACACT1r	GLUPRT	1	1.22e-107
ACACT1r	GLUR	1	0
ACACT1r	GLUTRR	1	0
ACACT1r	GLUTRS	1	0
ACACT1r	GLYCL	-0.591	0.0159
ACACT1r	GLYK	-1	5.57e-111
ACACT1r	GMAND	1	0
ACACT1r	GMPS2	1	0
ACACT1r	GMT1	1	0
ACACT1r	GMT2	1	0
ACACT1r	GRTT	1	9.64e-84
ACACT1r	GTPCI	1	1.1e-82
ACACT1r	GTPCII	1	0
ACACT1r	H2CO3D	-0.987	1.82e-12
ACACT1r	HCO3E	1	0
ACACT1r	HISTD	1	0
ACACT1r	HMBS	1	0
ACACT1r	HMPK4	1	0
ACACT1r	HPPK	0.588	0.0167
ACACT1r	HSDy	-1	0
ACACT1r	HSTPT	1	0
ACACT1r	ICHORSi	1	2.49e-32
ACACT1r	ICL	0.582	0.0179
ACACT1r	IG3PS	1	0
ACACT1r	IGPDH	1	0
ACACT1r	IGPS	1	7.14e-109
ACACT1r	ILETA	1	0
ACACT1r	IMPC	1	7.14e-109
ACACT1r	IMPD	1	0
ACACT1r	INSH	1	0
ACACT1r	IPDDI	1	9.65e-84
ACACT1r	IPMD	1	0
ACACT1r	IPPMIa	1	0
ACACT1r	IPPMIb	1	0
ACACT1r	IPPS	1	0
ACACT1r	KARA1i	1	0
ACACT1r	KARA2i	1	0
ACACT1r	LDH_L	-0.578	0.0191
ACACT1r	LEUTA	1	0
ACACT1r	L_LACD	-0.827	7.65e-05
ACACT1r	L_LACt2r	-0.972	3.36e-10
ACACT1r	L_LACt3	-0.98	2.76e-11
ACACT1r	MAN1PT2	1	5.57e-111
ACACT1r	MAN6PI	1	5.57e-111
ACACT1r	MANAT1	1	5.57e-111
ACACT1r	MANAT2	1	0
ACACT1r	MCBTS	1	5.57e-111
ACACT1r	MCBTS3	1	5.57e-111
ACACT1r	MCOATA	1	0
ACACT1r	MDH	-0.789	0.000281
ACACT1r	MECDPS	1	1.12e-85
ACACT1r	MEPCT	1	1.12e-85
ACACT1r	METAT	1	1.9e-101
ACACT1r	METS	1	2e-103
ACACT1r	MI1PP	1	0
ACACT1r	MI1PS	1	0
ACACT1r	MME	1	0
ACACT1r	MMM2r	1	0
ACACT1r	MN6PP	1	0
ACACT1r	MOHMT	1	2.49e-32
ACACT1r	MTHFC	-0.571	0.0209
ACACT1r	MTHFD	0.571	0.0209
ACACT1r	MYC1CYC1	1	0
ACACT1r	MYC1CYC2	1	0
ACACT1r	MYC1CYC3	1	0
ACACT1r	MYC1CYC4	1	0
ACACT1r	MYC1CYC5	1	0
ACACT1r	MYC1M1	1	0
ACACT1r	MYC1M2	1	0
ACACT1r	MYC2CYC1	1	0
ACACT1r	MYC2CYC2	1	0
ACACT1r	MYC2CYC3	1	0
ACACT1r	MYCON1	1	0
ACACT1r	MYCON2	1	0
ACACT1r	MYCON3	1	0
ACACT1r	MYCON4	1	0
ACACT1r	MYCON5	1	0
ACACT1r	MYCSacp50	1	0
ACACT1r	MYCSacp56	1	0
ACACT1r	MYCSacp58	1	0
ACACT1r	NADH2r	-0.692	0.00296
ACACT1r	NADH9	-0.786	0.000304
ACACT1r	NADK	1	2.49e-32
ACACT1r	NADS2	1	2.49e-32
ACACT1r	NAKtr	-1	7.28e-73
ACACT1r	NAt3_1	-1	4.83e-75
ACACT1r	NDPK2	1	6.81e-33
ACACT1r	NDPK3	1	1.2e-91
ACACT1r	NDPK4	1	0
ACACT1r	NDPK6	0.778	0.000392
ACACT1r	NDPK9	-1	5.57e-104
ACACT1r	NH4t	0.777	0.000394
ACACT1r	NNAT	1	2.49e-32
ACACT1r	NNDPR	1	2.49e-32
ACACT1r	NPHS	1	2.49e-32
ACACT1r	O16RHAT	1	0
ACACT1r	OCBT	1	0
ACACT1r	OMPDC	1	0
ACACT1r	ORNTA	0.778	0.000392
ACACT1r	ORNTAC	0.935	1.16e-07
ACACT1r	ORPT	1	0
ACACT1r	OXCDC	0.582	0.0179
ACACT1r	OXGDC2	1	2.49e-32
ACACT1r	P5CRx	1	5.57e-111
ACACT1r	PANTS	1	2.49e-32
ACACT1r	PAPPT1	1	0
ACACT1r	PAPPT2	1	0
ACACT1r	PAPPT3	1	0
ACACT1r	PAPR	1	7.46e-99
ACACT1r	PDIMAS	1	0
ACACT1r	PFK	-1	5.57e-111
ACACT1r	PGCD	-0.525	0.0369
ACACT1r	PGI	-1	0
ACACT1r	PGK	-1	7.14e-109
ACACT1r	PGMT	1	0
ACACT1r	PGPPT3	1	0
ACACT1r	PGSA160	1	5.57e-111
ACACT1r	PGSA160190	1	0
ACACT1r	PGSA190	1	0
ACACT1r	PIt	1	9.13e-107
ACACT1r	PMANM	1	0
ACACT1r	PMPK	1	0
ACACT1r	PNTK	1	2.49e-32
ACACT1r	PPA	1	6.38e-100
ACACT1r	PPBNGS	1	0
ACACT1r	PPCDC	1	0
ACACT1r	PPCKr	0.876	8.57e-06
ACACT1r	PPDIMAS	1	0
ACACT1r	PPGKr	-1	0
ACACT1r	PPNCL	1	2.49e-32
ACACT1r	PPND	1	0
ACACT1r	PPNDH	1	0
ACACT1r	PPPGO	1	0
ACACT1r	PPTGS_TB1	1	0
ACACT1r	PPTGS_TB2	1	0
ACACT1r	PRAGSr	1	7.14e-109
ACACT1r	PRAIS	1	1.22e-107
ACACT1r	PRAIi	1	7.14e-109
ACACT1r	PRAMPC	1	0
ACACT1r	PRASCS	1	1.56e-105
ACACT1r	PRATPP	1	0
ACACT1r	PREPPACPH	1	0
ACACT1r	PREPTHS	1	0
ACACT1r	PREPTHS2	1	0
ACACT1r	PRFGS	1	1.22e-107
ACACT1r	PRMICIi	1	0
ACACT1r	PRPPS	1	5.57e-111
ACACT1r	PSCVT	1	9.52e-103
ACACT1r	PSD160	1	0
ACACT1r	PSERT	-0.525	0.0369
ACACT1r	PSP_L	-0.525	0.0369
ACACT1r	PSSA160	1	0
ACACT1r	PUNP1	1	0
ACACT1r	PUNP5	1	0
ACACT1r	PYK	0.71	0.00205
ACACT1r	QULNS	1	2.49e-32
ACACT1r	RBFK	1	0
ACACT1r	RBFSa	1	0
ACACT1r	RBFSb	1	0
ACACT1r	RNDR1	1	0
ACACT1r	RNDR2	1	0
ACACT1r	RNDR3	1	0
ACACT1r	RPE	1	1.22e-107
ACACT1r	RPI	1	7.14e-109
ACACT1r	RPPDIMAS	1	0
ACACT1r	RRPPDIMAS	1	0
ACACT1r	SADT	1	9.13e-100
ACACT1r	SALCS	1	0
ACACT1r	SDPDS	1	0
ACACT1r	SDPTA	1	0
ACACT1r	SERAT	1	7.46e-99
ACACT1r	SHCHCS2	1	2.49e-32
ACACT1r	SHK3Dr	1	9.52e-103
ACACT1r	SHKK	1	5.88e-103
ACACT1r	SHSL4r	-0.778	0.000392
ACACT1r	SUCBZL	1	2.49e-32
ACACT1r	SUCBZS	1	2.49e-32
ACACT1r	SUCCt2r	-0.783	0.000334
ACACT1r	SUCOAS	-0.958	5.82e-09
ACACT1r	SULabc	1	9.13e-100
ACACT1r	TALA	1	5.57e-111
ACACT1r	TDPDRE	1	0
ACACT1r	TDPDRR	1	0
ACACT1r	TDPGDH	1	0
ACACT1r	THDPS	1	0
ACACT1r	THMDP	1	0
ACACT1r	THRD_Lr	0.998	9.12e-18
ACACT1r	THZPSN	1	0
ACACT1r	TKT1	1	5.57e-111
ACACT1r	TKT2	1	1.22e-107
ACACT1r	TMDS	1	0
ACACT1r	TMPKr	1	9.51e-82
ACACT1r	TMPPP	1	0
ACACT1r	TPI	-1	7.14e-109
ACACT1r	TRDR	1	9.62e-101
ACACT1r	TRE6PP	1	0
ACACT1r	TRE6PS	1	0
ACACT1r	TRESULT	1	0
ACACT1r	TRPS2	1	7.14e-109
ACACT1r	TRPS3	1	7.14e-109
ACACT1r	UAAGDS	1	0
ACACT1r	UAGCVT	1	0
ACACT1r	UAGDP	1	5.57e-111
ACACT1r	UAGPT1	1	0
ACACT1r	UAGPT2	1	0
ACACT1r	UAGPT3	1	0
ACACT1r	UAMAGS	1	0
ACACT1r	UAMAS	1	0
ACACT1r	UAMRH	1	0
ACACT1r	UAPGR	1	0
ACACT1r	UDCPDP	1	0
ACACT1r	UDPDPS	1	0
ACACT1r	UDPG4E	1	0
ACACT1r	UDPGALM	1	0
ACACT1r	UGAGDS	1	0
ACACT1r	UGGPT3	1	0
ACACT1r	UGLDDS1	1	0
ACACT1r	UGLDDS2	1	0
ACACT1r	UGMAGS	1	0
ACACT1r	UGMAS	1	0
ACACT1r	UGMDDS	1	0
ACACT1r	UGMDDS2	1	0
ACACT1r	UMPK	1	0
ACACT1r	UPP3S	1	0
ACACT1r	UPPDC1	1	0
ACACT1r	VALTA	1	0
ACCC	AACPS10	1	0
ACCC	ACACT1r	1	5.57e-111
ACCC	ACCOACr	1	0
ACCC	ACChex	1	0
ACCC	ACGAMT	1	1.22e-107
ACCC	ACGK	1	5.57e-111
ACCC	ACLS	1	0
ACCC	ACOTA	1	0
ACCC	ADCL	1	1.03e-84
ACCC	ADCS	1	1.03e-84
ACCC	ADK3	1	4.98e-102
ACCC	ADK4	-0.998	2.67e-18
ACCC	ADNK1	1	2.49e-32
ACCC	ADPT	1	5.57e-111
ACCC	ADSK	1	1.09e-99
ACCC	ADSL1r	1	1e-101
ACCC	ADSL2r	1	1.56e-105
ACCC	ADSS	1	1.39e-101
ACCC	AFE	1	1.22e-107
ACCC	AFTA	1	1.22e-107
ACCC	AGPAT160	1	0
ACCC	AGPAT160190	1	0
ACCC	AGPAT190	1	5.57e-111
ACCC	AGPR	1	0
ACCC	AHC	1	3.4e-101
ACCC	AHMMPS	1	0
ACCC	AIRCr	1	1.56e-105
ACCC	ALAALAr	1	0
ACCC	ALAR	1	5.57e-111
ACCC	ANPRT	1	5.57e-111
ACCC	ANS	1	5.57e-111
ACCC	APRAUR	1	0
ACCC	ARGDr	1	0
ACCC	ASAD	1	0
ACCC	ASNS1	1	0
ACCC	ASP1DC	1	2.49e-32
ACCC	ASPCT	1	0
ACCC	ASPK	1	0
ACCC	ASPO5	1	8.64e-35
ACCC	ASPTA	1	9.13e-107
ACCC	ATPPRT	1	5.57e-111
ACCC	ATPS4r	-0.982	1.56e-11
ACCC	CAATPS	-0.979	5.29e-11
ACCC	CAt4	-0.979	5.29e-11
ACCC	CBPS	1	0
ACCC	CDPMEK	1	1.12e-85
ACCC	CDPPT160190	1	5.57e-111
ACCC	CHORM	1	5.57e-111
ACCC	CHORS	1	3.5e-103
ACCC	CHRPL	1	5.57e-111
ACCC	CPPPGO	1	0
ACCC	CTPS1	1	0
ACCC	CYSS	1	6.55e-99
ACCC	CYSTL	1	5.57e-111
ACCC	CYTK1	1	4.48e-92
ACCC	CYTK2	1	0
ACCC	DAPDC	1	0
ACCC	DAPE	1	5.57e-111
ACCC	DASYN160	1	5.57e-111
ACCC	DASYN160190	1	0
ACCC	DASYN190190	1	5.57e-111
ACCC	DCPDP	1	0
ACCC	DCPE	1	1.22e-107
ACCC	DCPT	1	0
ACCC	DDPA	1	3.5e-103
ACCC	DESAT18	0.778	0.000384
ACCC	DGK1	1	5.57e-111
ACCC	DHAD1	1	0
ACCC	DHDPRy	1	0
ACCC	DHDPS	1	0
ACCC	DHFR	1	0
ACCC	DHFS	1	1.03e-84
ACCC	DHNAOT	1	2.49e-32
ACCC	DHNPA2	1	1.03e-84
ACCC	DHORD3	-1	2.49e-32
ACCC	DHORTS	1	5.57e-111
ACCC	DHPPDA	1	0
ACCC	DHPS2	1	1.03e-84
ACCC	DHQD	1	5.88e-103
ACCC	DHQS	1	3.5e-103
ACCC	DMATT	1	9.66e-84
ACCC	DPR	1	2.49e-32
ACCC	DXPRIi	1	1.12e-85
ACCC	DXPS	1	1.12e-85
ACCC	FACOAL160	1	0
ACCC	FACOAL180	0.778	0.000384
ACCC	FACOAL181	0.833	6.25e-05
ACCC	FACOAL200	1	5.57e-111
ACCC	FACOAL80	1	5.57e-111
ACCC	FACOALPREPH	1	5.57e-111
ACCC	FAMPL1	1	0
ACCC	FAMPL2	1	5.57e-111
ACCC	FAMPL3	1	5.57e-111
ACCC	FAMPL4	1	1.22e-107
ACCC	FAMPL5	1	0
ACCC	FAS100	1	0
ACCC	FAS120	1	0
ACCC	FAS140	1	0
ACCC	FAS160	1	0
ACCC	FAS161	1	0
ACCC	FAS180	0.999	3.08e-22
ACCC	FAS200	1	5.57e-111
ACCC	FAS240_L	1	0
ACCC	FAS260	1	0
ACCC	FAS80_L	1	5.57e-111
ACCC	FASm1601	1	5.57e-111
ACCC	FASm180	1	0
ACCC	FASm1801	1	5.57e-111
ACCC	FASm2001	1	5.57e-111
ACCC	FASm2002	1	0
ACCC	FASm220	1	0
ACCC	FASm2201	1	5.57e-111
ACCC	FASm2202	1	0
ACCC	FASm240	1	0
ACCC	FASm2401	1	5.57e-111
ACCC	FASm2402	1	0
ACCC	FASm260	1	0
ACCC	FASm2601	1	5.57e-111
ACCC	FASm2602	1	5.57e-111
ACCC	FASm280	1	0
ACCC	FASm2801	1	5.57e-111
ACCC	FASm2802	1	5.57e-111
ACCC	FASm300	1	5.57e-111
ACCC	FASm320	1	5.57e-111
ACCC	FASm340	1	5.57e-111
ACCC	FBA	-1	0
ACCC	FRD	-1	4.45e-71
ACCC	FRD5	-1	2.49e-32
ACCC	FRRPPDIMAS	1	0
ACCC	G16MTM1	1	5.57e-111
ACCC	G16MTM2	0.778	0.000392
ACCC	G1PACT	1	5.57e-111
ACCC	G1PTT	1	5.57e-111
ACCC	G1SATi	1	0
ACCC	G3PAT160	1	0
ACCC	G3PAT190	1	5.57e-111
ACCC	G3PD1	-1	5.57e-111
ACCC	G5SD	1	2.49e-32
ACCC	GALFT	1	1.22e-107
ACCC	GALKr	1	0
ACCC	GALT	1	0
ACCC	GALUi	1	0
ACCC	GAPD	-1	1.17e-104
ACCC	GARFT	1	1.56e-105
ACCC	GF6PTAr	1	1.22e-107
ACCC	GFUCS	1	0
ACCC	GK1	1	0
ACCC	GLNS	1	5.57e-111
ACCC	GLU5K	1	1.22e-107
ACCC	GLUPRT	1	4.36e-106
ACCC	GLUR	1	0
ACCC	GLUTRR	1	0
ACCC	GLUTRS	1	0
ACCC	GLYK	-1	5.57e-111
ACCC	GMAND	1	0
ACCC	GMPS2	1	0
ACCC	GMT1	1	0
ACCC	GMT2	1	1.22e-107
ACCC	GRTT	1	9.66e-84
ACCC	GTPCI	1	1.03e-84
ACCC	GTPCII	1	0
ACCC	H2CO3D	-0.569	0.0214
ACCC	HCO3E	1	5.57e-111
ACCC	HISTD	1	5.57e-111
ACCC	HMBS	1	0
ACCC	HMPK4	1	0
ACCC	HSDy	-1	5.57e-111
ACCC	HSTPT	1	5.57e-111
ACCC	ICHORSi	1	2.49e-32
ACCC	ICL	-0.677	0.00394
ACCC	IG3PS	1	5.57e-111
ACCC	IGPDH	1	5.57e-111
ACCC	IGPS	1	5.57e-111
ACCC	ILETA	1	0
ACCC	IMPC	1	5.57e-111
ACCC	IMPD	1	0
ACCC	INSH	1	5.57e-111
ACCC	IPDDI	1	9.66e-84
ACCC	IPMD	1	1.22e-107
ACCC	IPPMIa	1	5.57e-111
ACCC	IPPMIb	1	5.57e-111
ACCC	IPPS	1	1.22e-107
ACCC	KARA1i	1	0
ACCC	KARA2i	1	0
ACCC	LEUTA	1	5.57e-111
ACCC	MALS	-0.677	0.00394
ACCC	MAN1PT2	1	0
ACCC	MAN6PI	1	0
ACCC	MANAT1	0.867	1.37e-05
ACCC	MCBTS	1	5.57e-111
ACCC	MCBTS3	1	5.57e-111
ACCC	MCOATA	1	5.57e-111
ACCC	MECDPS	1	1.12e-85
ACCC	MEPCT	1	1.12e-85
ACCC	METAT	1	1.9e-101
ACCC	METS	1	2e-103
ACCC	MI1PP	1	5.57e-111
ACCC	MI1PS	1	5.57e-111
ACCC	MME	1	5.57e-111
ACCC	MMM2r	1	0
ACCC	MN6PP	1	0
ACCC	MOHMT	1	2.49e-32
ACCC	MYC1CYC1	1	0
ACCC	MYC1CYC2	1	5.57e-111
ACCC	MYC1CYC3	1	5.57e-111
ACCC	MYC1CYC4	1	1.22e-107
ACCC	MYC1CYC5	1	0
ACCC	MYC1M1	1	1.22e-107
ACCC	MYC1M2	1	0
ACCC	MYC2CYC1	1	0
ACCC	MYC2CYC2	1	5.57e-111
ACCC	MYC2CYC3	1	5.57e-111
ACCC	MYCON1	1	0
ACCC	MYCON2	1	5.57e-111
ACCC	MYCON3	1	5.57e-111
ACCC	MYCON4	1	1.22e-107
ACCC	MYCON5	1	0
ACCC	MYCSacp50	1	0
ACCC	MYCSacp56	1	5.57e-111
ACCC	MYCSacp58	1	0
ACCC	NADK	1	2.49e-32
ACCC	NADS2	1	2.49e-32
ACCC	NAKtr	-1	2.86e-73
ACCC	NAt3_1	-1	2.49e-32
ACCC	NDPK2	1	5.57e-111
ACCC	NDPK3	1	1.25e-91
ACCC	NDPK4	1	0
ACCC	NDPK9	-0.998	2.67e-18
ACCC	NH4t	0.777	0.000394
ACCC	NNAT	1	2.49e-32
ACCC	NNDPR	1	2.49e-32
ACCC	NPHS	1	2.49e-32
ACCC	O16RHAT	1	1.22e-107
ACCC	OCBT	1	0
ACCC	OMPDC	1	0
ACCC	ORNTAC	1	0
ACCC	ORPT	1	5.57e-111
ACCC	OXGDC2	1	2.49e-32
ACCC	P5CRx	1	2.49e-32
ACCC	PANTS	1	2.49e-32
ACCC	PAPPT1	1	5.57e-111
ACCC	PAPPT2	1	5.57e-111
ACCC	PAPPT3	1	0
ACCC	PAPR	1	9.63e-99
ACCC	PDIMAS	1	0
ACCC	PFK	-1	5.57e-111
ACCC	PGI	-1	5.57e-111
ACCC	PGK	-1	1.17e-104
ACCC	PGMT	1	0
ACCC	PGPPT3	1	0
ACCC	PGSA160	1	1.22e-107
ACCC	PGSA160190	1	0
ACCC	PGSA190	1	5.57e-111
ACCC	PIt	1	4.36e-106
ACCC	PMANM	1	5.57e-111
ACCC	PMPK	1	0
ACCC	PNTK	1	2.49e-32
ACCC	PPA	1	9.13e-100
ACCC	PPBNGS	1	0
ACCC	PPCDC	1	0
ACCC	PPDIMAS	1	0
ACCC	PPGKr	-1	5.57e-111
ACCC	PPNCL	1	2.49e-32
ACCC	PPND	1	5.57e-111
ACCC	PPNDH	1	5.57e-111
ACCC	PPPGO	1	0
ACCC	PPTGS_TB1	1	0
ACCC	PPTGS_TB2	1	0
ACCC	PRAGSr	1	1.56e-105
ACCC	PRAIS	1	4.36e-106
ACCC	PRAIi	1	5.57e-111
ACCC	PRAMPC	1	5.57e-111
ACCC	PRASCS	1	1.56e-105
ACCC	PRATPP	1	5.57e-111
ACCC	PREPPACPH	1	0
ACCC	PREPTHS	1	0
ACCC	PREPTHS2	1	0
ACCC	PRFGS	1	4.36e-106
ACCC	PRMICIi	1	5.57e-111
ACCC	PRPPS	1	9.13e-107
ACCC	PSCVT	1	5.88e-103
ACCC	PSD160	1	0
ACCC	PSSA160	1	0
ACCC	PUNP1	1	0
ACCC	PUNP5	1	0
ACCC	QULNS	1	8.64e-35
ACCC	RBFK	1	2.49e-32
ACCC	RBFSa	1	0
ACCC	RBFSb	1	0
ACCC	RNDR1	1	0
ACCC	RNDR2	1	0
ACCC	RNDR3	1	5.57e-111
ACCC	RNDR4	1	0
ACCC	RPE	1	1.22e-107
ACCC	RPI	1	9.13e-107
ACCC	RPPDIMAS	1	0
ACCC	RRPPDIMAS	1	0
ACCC	SADT	1	1.09e-99
ACCC	SALCS	1	0
ACCC	SDPDS	1	0
ACCC	SDPTA	1	5.57e-111
ACCC	SERAT	1	9.63e-99
ACCC	SHCHCS2	1	2.49e-32
ACCC	SHK3Dr	1	5.88e-103
ACCC	SHKK	1	3.5e-103
ACCC	SHSL4r	-0.778	0.000392
ACCC	SUCBZL	1	2.49e-32
ACCC	SUCBZS	1	2.49e-32
ACCC	SULabc	1	1.09e-99
ACCC	TALA	1	1.22e-107
ACCC	TDPDRE	1	5.57e-111
ACCC	TDPDRR	1	5.57e-111
ACCC	TDPGDH	1	5.57e-111
ACCC	THDPS	1	0
ACCC	THMDP	1	0
ACCC	THRD_Lr	0.998	9.12e-18
ACCC	THZPSN	1	0
ACCC	TKT1	1	1.22e-107
ACCC	TKT2	1	1.56e-105
ACCC	TMDS	1	0
ACCC	TMPKr	1	3.14e-83
ACCC	TMPPP	1	0
ACCC	TPI	-1	1.22e-107
ACCC	TRDR	1	1.22e-100
ACCC	TRE6PP	1	0
ACCC	TRE6PS	1	0
ACCC	TRESULT	1	0
ACCC	TRPS2	1	5.57e-111
ACCC	TRPS3	1	5.57e-111
ACCC	UAAGDS	1	0
ACCC	UAGCVT	1	0
ACCC	UAGDP	1	5.57e-111
ACCC	UAGPT1	1	5.57e-111
ACCC	UAGPT2	1	5.57e-111
ACCC	UAGPT3	1	0
ACCC	UAMAGS	1	0
ACCC	UAMAS	1	0
ACCC	UAMRH	1	0
ACCC	UAPGR	1	0
ACCC	UDCPDP	1	0
ACCC	UDPDPS2	0.778	0.000392
ACCC	UDPG4E	1	0
ACCC	UDPGALM	1	0
ACCC	UGAGDS	1	0
ACCC	UGGPT3	1	0
ACCC	UGLDDS1	1	5.57e-111
ACCC	UGLDDS2	1	5.57e-111
ACCC	UGMAGS	1	0
ACCC	UGMAS	1	0
ACCC	UGMDDS	1	0
ACCC	UGMDDS2	1	0
ACCC	UMPK	1	0
ACCC	UPP3S	1	0
ACCC	UPPDC1	1	0
ACCC	VALTA	1	5.57e-111
ACCOACr	AACPS10	1	7.14e-109
ACCOACr	ABTA	0.778	0.000384
ACCOACr	ACACT1r	1	7.14e-109
ACCOACr	ACCC	1	7.14e-109
ACCOACr	ACChex	1	7.14e-109
ACCOACr	ACGAMT	1	0
ACCOACr	ACGK	1	7.14e-109
ACCOACr	ACLS	1	7.14e-109
ACCOACr	ACOTA	1	7.14e-109
ACCOACr	ADCL	1	1.79e-83
ACCOACr	ADCS	1	1.79e-83
ACCOACr	ADK1	-0.778	0.000392
ACCOACr	ADK3	1	1.39e-101
ACCOACr	ADNK1	1	2.82e-99
ACCOACr	ADPT	1	7.14e-109
ACCOACr	ADSK	1	1.52e-99
ACCOACr	ADSL1r	1	1.39e-101
ACCOACr	ADSL2r	1	1.56e-105
ACCOACr	ADSS	1	1.39e-101
ACCOACr	AFE	1	0
ACCOACr	AFTA	1	0
ACCOACr	AGPAT160	1	7.14e-109
ACCOACr	AGPAT160190	1	0
ACCOACr	AGPAT190	1	7.14e-109
ACCOACr	AGPR	1	7.14e-109
ACCOACr	AHC	1	4.48e-101
ACCOACr	AHMMPS	1	0
ACCOACr	AIRCr	1	1.56e-105
ACCOACr	ALAALAr	1	0
ACCOACr	ALAD_L	-0.938	8.33e-08
ACCOACr	ALAR	1	7.14e-109
ACCOACr	AMMQT8	0.786	0.000306
ACCOACr	ANPRT	1	7.14e-109
ACCOACr	ANS	1	7.14e-109
ACCOACr	APRAUR	1	0
ACCOACr	ARGDr	1	7.14e-109
ACCOACr	ASAD	1	7.14e-109
ACCOACr	ASNS1	1	7.14e-109
ACCOACr	ASP1DC	1	2.49e-32
ACCOACr	ASPCT	1	7.14e-109
ACCOACr	ASPK	1	7.14e-109
ACCOACr	ASPO5	1	2.49e-32
ACCOACr	ASPTA	1	1.56e-105
ACCOACr	ATPPRT	1	7.14e-109
ACCOACr	ATPS4r	-0.999	1.58e-19
ACCOACr	CAATPS	-0.997	1.66e-17
ACCOACr	CAt4	-0.997	1.66e-17
ACCOACr	CBPS	1	0
ACCOACr	CDPMEK	1	1.12e-85
ACCOACr	CDPPT160190	1	0
ACCOACr	CHORM	1	0
ACCOACr	CHORS	1	1.5e-102
ACCOACr	CHRPL	1	7.14e-109
ACCOACr	CITLr	0.769	0.000504
ACCOACr	CPPPGO	1	0
ACCOACr	CTPS1	1	9.13e-107
ACCOACr	CYSS	1	8.49e-99
ACCOACr	CYSTL	1	7.14e-109
ACCOACr	CYTK1	1	4.42e-92
ACCOACr	CYTK2	1	7.14e-109
ACCOACr	DAPDC	1	7.14e-109
ACCOACr	DAPE	1	9.13e-107
ACCOACr	DASYN160	1	7.14e-109
ACCOACr	DASYN160190	1	7.14e-109
ACCOACr	DASYN190190	1	7.14e-109
ACCOACr	DCPDP	1	7.14e-109
ACCOACr	DCPE	1	7.14e-109
ACCOACr	DCPT	1	1.56e-105
ACCOACr	DDPA	1	1.5e-102
ACCOACr	DGK1	1	7.14e-109
ACCOACr	DHAD1	1	7.14e-109
ACCOACr	DHDPRy	1	7.14e-109
ACCOACr	DHDPS	1	7.14e-109
ACCOACr	DHFR	1	7.14e-109
ACCOACr	DHFS	1	1.79e-83
ACCOACr	DHNAOT	1	2.49e-32
ACCOACr	DHNPA2	1	1.79e-83
ACCOACr	DHORTS	1	7.14e-109
ACCOACr	DHPPDA2	0.778	0.000392
ACCOACr	DHPS2	1	1.79e-83
ACCOACr	DHQD	1	1.5e-102
ACCOACr	DHQS	1	1.5e-102
ACCOACr	DMATT	1	9.66e-84
ACCOACr	DPR	1	2.49e-32
ACCOACr	DXPRIi	1	1.12e-85
ACCOACr	DXPS	1	1.13e-85
ACCOACr	ENO	-0.603	0.0133
ACCOACr	FACOAL160	1	0
ACCOACr	FACOAL181	1	0
ACCOACr	FACOAL200	1	7.14e-109
ACCOACr	FACOAL80	1	7.14e-109
ACCOACr	FACOALPREPH	1	7.14e-109
ACCOACr	FAMPL1	1	0
ACCOACr	FAMPL2	1	0
ACCOACr	FAMPL3	1	7.14e-109
ACCOACr	FAMPL4	1	7.14e-109
ACCOACr	FAMPL5	1	7.14e-109
ACCOACr	FAS100	1	0
ACCOACr	FAS120	1	0
ACCOACr	FAS140	1	0
ACCOACr	FAS160	1	7.14e-109
ACCOACr	FAS161	1	7.14e-109
ACCOACr	FAS180	1	7.14e-109
ACCOACr	FAS181	1	7.14e-109
ACCOACr	FAS200	1	7.14e-109
ACCOACr	FAS240_L	1	7.14e-109
ACCOACr	FAS260	1	7.14e-109
ACCOACr	FAS80_L	1	7.14e-109
ACCOACr	FASm1601	1	0
ACCOACr	FASm180	1	0
ACCOACr	FASm1801	1	0
ACCOACr	FASm2001	1	0
ACCOACr	FASm2002	1	9.13e-107
ACCOACr	FASm220	1	0
ACCOACr	FASm2201	1	0
ACCOACr	FASm2202	1	9.13e-107
ACCOACr	FASm240	1	7.14e-109
ACCOACr	FASm2401	1	0
ACCOACr	FASm2402	1	9.13e-107
ACCOACr	FASm260	1	7.14e-109
ACCOACr	FASm2601	1	0
ACCOACr	FASm2602	1	0
ACCOACr	FASm280	1	7.14e-109
ACCOACr	FASm2801	1	0
ACCOACr	FASm2802	1	0
ACCOACr	FASm300	1	0
ACCOACr	FASm320	1	0
ACCOACr	FASm340	1	0
ACCOACr	FBA	-1	7.14e-109
ACCOACr	FHL	0.98	2.88e-11
ACCOACr	FRD	-1	6.9e-70
ACCOACr	FRDO2r	-0.715	0.00185
ACCOACr	FRDO3r	-0.715	0.00185
ACCOACr	FRRPPDIMAS	1	0
ACCOACr	G16MTM1	1	0
ACCOACr	G16MTM2	0.778	0.000392
ACCOACr	G1PACT	1	7.14e-109
ACCOACr	G1PTT	1	7.14e-109
ACCOACr	G1SATi	1	0
ACCOACr	G3PAT160	1	0
ACCOACr	G3PAT190	1	7.14e-109
ACCOACr	G3PD1	-1	0
ACCOACr	G5SD2	0.778	0.000392
ACCOACr	GALFT	1	0
ACCOACr	GALKr	1	7.14e-109
ACCOACr	GALT	1	7.14e-109
ACCOACr	GALUi	1	7.14e-109
ACCOACr	GAPD	-1	1.17e-104
ACCOACr	GARFT	1	1.56e-105
ACCOACr	GF6PTAr	1	7.14e-109
ACCOACr	GFUCS	1	0
ACCOACr	GK1	1	7.14e-109
ACCOACr	GLNS	1	9.13e-107
ACCOACr	GLU5K	1	0
ACCOACr	GLUDC	0.778	0.000384
ACCOACr	GLUPRT	1	9.13e-107
ACCOACr	GLUR	1	0
ACCOACr	GLUTRR	1	0
ACCOACr	GLUTRS	1	0
ACCOACr	GLYK	-1	7.14e-109
ACCOACr	GMAND	1	0
ACCOACr	GMPS2	1	0
ACCOACr	GMT1	1	9.13e-107
ACCOACr	GMT2	1	0
ACCOACr	GRTT	1	9.66e-84
ACCOACr	GTPCI	1	1.79e-83
ACCOACr	H2CO3D	-0.68	0.00376
ACCOACr	HCO3E	1	7.14e-109
ACCOACr	HISTD	1	7.14e-109
ACCOACr	HMBS	1	0
ACCOACr	HMPK4	1	0
ACCOACr	HSDy	-1	7.14e-109
ACCOACr	HSTPT	1	7.14e-109
ACCOACr	ICHORSi	1	2.49e-32
ACCOACr	IG3PS	1	7.14e-109
ACCOACr	IGPDH	1	7.14e-109
ACCOACr	IGPS	1	7.14e-109
ACCOACr	ILETA	1	7.14e-109
ACCOACr	IMPC	1	9.13e-107
ACCOACr	IMPD	1	0
ACCOACr	INSH	1	7.14e-109
ACCOACr	IPDDI	1	9.66e-84
ACCOACr	IPMD	1	9.13e-107
ACCOACr	IPPMIa	1	7.14e-109
ACCOACr	IPPMIb	1	7.14e-109
ACCOACr	IPPS	1	9.13e-107
ACCOACr	KARA1i	1	7.14e-109
ACCOACr	KARA2i	1	7.14e-109
ACCOACr	LDH_L	-0.708	0.00216
ACCOACr	LEUTA	1	7.14e-109
ACCOACr	L_LACt2r	-0.803	0.000182
ACCOACr	MAN1PT2	1	7.14e-109
ACCOACr	MAN6PI	1	7.14e-109
ACCOACr	MANAT1	0.867	1.37e-05
ACCOACr	MCBTS	1	7.14e-109
ACCOACr	MCBTS3	1	7.14e-109
ACCOACr	MCOATA	1	7.14e-109
ACCOACr	MECDPS	1	1.12e-85
ACCOACr	MEPCT	1	1.12e-85
ACCOACr	METAT	1	4.48e-101
ACCOACr	METS	1	5.88e-103
ACCOACr	MI1PP	1	0
ACCOACr	MI1PS	1	0
ACCOACr	MME	1	7.14e-109
ACCOACr	MMM2r	1	0
ACCOACr	MN6PP	1	7.14e-109
ACCOACr	MOHMT	1	2.49e-32
ACCOACr	MYC1CYC1	1	0
ACCOACr	MYC1CYC2	1	0
ACCOACr	MYC1CYC3	1	7.14e-109
ACCOACr	MYC1CYC4	1	7.14e-109
ACCOACr	MYC1CYC5	1	7.14e-109
ACCOACr	MYC1M1	1	7.14e-109
ACCOACr	MYC1M2	1	7.14e-109
ACCOACr	MYC2CYC1	1	0
ACCOACr	MYC2CYC2	1	0
ACCOACr	MYC2CYC3	1	7.14e-109
ACCOACr	MYCON1	1	0
ACCOACr	MYCON2	1	0
ACCOACr	MYCON3	1	7.14e-109
ACCOACr	MYCON4	1	7.14e-109
ACCOACr	MYCON5	1	7.14e-109
ACCOACr	MYCSacp50	1	0
ACCOACr	MYCSacp56	1	7.14e-109
ACCOACr	MYCSacp58	1	0
ACCOACr	NADK	1	2.49e-32
ACCOACr	NADS2	1	2.49e-32
ACCOACr	NAKtr	-1	1.16e-72
ACCOACr	NAt3_1	-1	6.98e-75
ACCOACr	NDPK2	1	6.81e-33
ACCOACr	NDPK3	1	1.28e-91
ACCOACr	NDPK4	1	0
ACCOACr	NDPK6	0.778	0.000392
ACCOACr	NH4t	0.777	0.000394
ACCOACr	NNAT	1	2.49e-32
ACCOACr	NNDPR	1	2.49e-32
ACCOACr	NPHS	1	2.49e-32
ACCOACr	O16RHAT	1	0
ACCOACr	OCBT	1	7.14e-109
ACCOACr	OMPDC	1	7.14e-109
ACCOACr	ORNTAC	1	7.14e-109
ACCOACr	ORPT	1	0
ACCOACr	P5CR	0.778	0.000384
ACCOACr	PANTS	1	2.49e-32
ACCOACr	PAPPT1	1	7.14e-109
ACCOACr	PAPPT2	1	7.14e-109
ACCOACr	PAPPT3	1	9.13e-107
ACCOACr	PAPR	1	8.49e-99
ACCOACr	PDIMAS	1	7.14e-109
ACCOACr	PFK	-1	7.14e-109
ACCOACr	PGI	-1	0
ACCOACr	PGK	-1	1.17e-104
ACCOACr	PGM	-0.603	0.0133
ACCOACr	PGMT	1	7.14e-109
ACCOACr	PGPPT3	1	7.14e-109
ACCOACr	PGSA160	1	0
ACCOACr	PGSA160190	1	7.14e-109
ACCOACr	PGSA190	1	7.14e-109
ACCOACr	PIt	1	1.56e-105
ACCOACr	PMANM	1	7.14e-109
ACCOACr	PMPK	1	0
ACCOACr	PNTK	1	2.49e-32
ACCOACr	PPA	1	7.65e-100
ACCOACr	PPBNGS	1	0
ACCOACr	PPCDC	1	0
ACCOACr	PPDIMAS	1	0
ACCOACr	PPGKr	-1	7.14e-109
ACCOACr	PPNCL	1	2.49e-32
ACCOACr	PPND	1	0
ACCOACr	PPNDH	1	0
ACCOACr	PPPGO	1	0
ACCOACr	PPTGS_TB1	1	7.14e-109
ACCOACr	PPTGS_TB2	1	7.14e-109
ACCOACr	PRAGSr	1	1.56e-105
ACCOACr	PRAIS	1	9.13e-107
ACCOACr	PRAIi	1	7.14e-109
ACCOACr	PRAMPC	1	7.14e-109
ACCOACr	PRASCS	1	1.56e-105
ACCOACr	PRATPP	1	7.14e-109
ACCOACr	PREPPACPH	1	0
ACCOACr	PREPTHS	1	7.14e-109
ACCOACr	PREPTHS2	1	0
ACCOACr	PRFGS	1	9.13e-107
ACCOACr	PRMICIi	1	7.14e-109
ACCOACr	PRPPS	1	1.56e-105
ACCOACr	PSCVT	1	1.5e-102
ACCOACr	PSD160	1	7.14e-109
ACCOACr	PSSA160	1	7.14e-109
ACCOACr	PUNP1	1	7.14e-109
ACCOACr	PUNP5	1	7.14e-109
ACCOACr	PYK	-0.914	7.26e-07
ACCOACr	QULNS	1	2.49e-32
ACCOACr	RBFK	1	2.49e-32
ACCOACr	RBFSa	1	0
ACCOACr	RBFSb	1	0
ACCOACr	RNDR1	1	7.14e-109
ACCOACr	RNDR2	1	9.13e-107
ACCOACr	RNDR3	1	0
ACCOACr	RPE	1	9.13e-107
ACCOACr	RPI	1	1.56e-105
ACCOACr	RPPDIMAS	1	0
ACCOACr	RRPPDIMAS	1	0
ACCOACr	SADT	1	1.52e-99
ACCOACr	SALCS	1	0
ACCOACr	SDPDS	1	7.14e-109
ACCOACr	SDPTA	1	9.13e-107
ACCOACr	SERAT	1	8.49e-99
ACCOACr	SHCHCS	0.778	0.000384
ACCOACr	SHK3Dr	1	1.5e-102
ACCOACr	SHKK	1	1.5e-102
ACCOACr	SHSL4r	-0.778	0.000392
ACCOACr	SUCBZL	1	2.49e-32
ACCOACr	SUCBZS	1	2.49e-32
ACCOACr	SULabc	1	1.52e-99
ACCOACr	TALA	1	9.13e-107
ACCOACr	TDPDRE	1	7.14e-109
ACCOACr	TDPDRR	1	7.14e-109
ACCOACr	TDPGDH	1	7.14e-109
ACCOACr	THDPS	1	7.14e-109
ACCOACr	THMDP	1	0
ACCOACr	THRD_Lr	0.998	9.12e-18
ACCOACr	THZPSN	1	0
ACCOACr	TKT1	1	9.13e-107
ACCOACr	TKT2	1	1.56e-105
ACCOACr	TMDS	1	0
ACCOACr	TMPKr	1	2.9e-82
ACCOACr	TMPPP	1	0
ACCOACr	TPI	-1	9.13e-107
ACCOACr	TRDR	1	1.22e-100
ACCOACr	TRE6PP	1	0
ACCOACr	TRE6PS	1	7.14e-109
ACCOACr	TRESULT	1	7.14e-109
ACCOACr	TRPS1	0.778	0.000392
ACCOACr	UAAGDS	1	9.13e-107
ACCOACr	UAGCVT	1	7.14e-109
ACCOACr	UAGDP	1	0
ACCOACr	UAGPT1	1	7.14e-109
ACCOACr	UAGPT2	1	7.14e-109
ACCOACr	UAGPT3	1	9.13e-107
ACCOACr	UAMAGS	1	7.14e-109
ACCOACr	UAMAS	1	7.14e-109
ACCOACr	UAMRH	1	7.14e-109
ACCOACr	UAPGR	1	7.14e-109
ACCOACr	UDCPDP	1	7.14e-109
ACCOACr	UDPG4E	1	0
ACCOACr	UDPGALM	1	0
ACCOACr	UGAGDS	1	7.14e-109
ACCOACr	UGGPT3	1	7.14e-109
ACCOACr	UGLDDS1	1	7.14e-109
ACCOACr	UGLDDS2	1	7.14e-109
ACCOACr	UGMAGS	1	7.14e-109
ACCOACr	UGMAS	1	7.14e-109
ACCOACr	UGMDDS	1	9.13e-107
ACCOACr	UGMDDS2	1	7.14e-109
ACCOACr	UMPK	1	7.14e-109
ACCOACr	UPP3S	1	0
ACCOACr	UPPDC1	1	0
ACCOACr	VALTA	1	0
ACChex	AACPS10	1	0
ACChex	ACACT1r	1	0
ACChex	ACCC	1	0
ACChex	ACCOACr	1	0
ACChex	ACGAMT	1	1.22e-107
ACChex	ACGK	1	5.57e-111
ACChex	ACLS	1	0
ACChex	ACOTA	1	0
ACChex	ADCL	1	6.38e-85
ACChex	ADCS	1	6.38e-85
ACChex	ADK3	1	1e-101
ACChex	ADK4	-0.998	2.67e-18
ACChex	ADNK1	1	2.49e-32
ACChex	ADPT	1	5.57e-111
ACChex	ADSK	1	1.52e-99
ACChex	ADSL1r	1	4.98e-102
ACChex	ADSL2r	1	9.13e-107
ACChex	ADSS	1	1.39e-101
ACChex	AFE	1	1.22e-107
ACChex	AFTA	1	1.22e-107
ACChex	AGPAT160	1	0
ACChex	AGPAT160190	1	0
ACChex	AGPAT190	1	5.57e-111
ACChex	AGPR	1	0
ACChex	AHC	1	3.4e-101
ACChex	AHMMPS	1	0
ACChex	AIRCr	1	9.13e-107
ACChex	ALAALAr	1	1.22e-107
ACChex	ALAR	1	5.57e-111
ACChex	ANPRT	1	5.57e-111
ACChex	ANS	1	5.57e-111
ACChex	APRAUR	1	0
ACChex	ARGDr	1	0
ACChex	ASAD	1	5.57e-111
ACChex	ASNS1	1	0
ACChex	ASP1DC	1	2.49e-32
ACChex	ASPCT	1	0
ACChex	ASPK	1	5.57e-111
ACChex	ASPO5	1	8.66e-35
ACChex	ASPTA	1	9.13e-107
ACChex	ATPPRT	1	5.57e-111
ACChex	ATPS4r	-0.982	1.56e-11
ACChex	CAATPS	-0.979	5.29e-11
ACChex	CAt4	-0.979	5.29e-11
ACChex	CBPS	1	5.57e-111
ACChex	CDPMEK	1	1.12e-85
ACChex	CDPPT160190	1	5.57e-111
ACChex	CHORM	1	5.57e-111
ACChex	CHORS	1	5.88e-103
ACChex	CHRPL	1	5.57e-111
ACChex	CPPPGO	1	0
ACChex	CTPS1	1	0
ACChex	CYSS	1	7.46e-99
ACChex	CYSTL	1	5.57e-111
ACChex	CYTK1	1	4.42e-92
ACChex	CYTK2	1	5.57e-111
ACChex	DAPDC	1	0
ACChex	DAPE	1	5.57e-111
ACChex	DASYN160	1	5.57e-111
ACChex	DASYN160190	1	0
ACChex	DASYN190190	1	5.57e-111
ACChex	DCPDP	1	5.57e-111
ACChex	DCPE	1	0
ACChex	DCPT	1	0
ACChex	DDPA	1	5.88e-103
ACChex	DESAT18	0.778	0.000384
ACChex	DGK1	1	0
ACChex	DHAD1	1	0
ACChex	DHDPRy	1	0
ACChex	DHDPS	1	0
ACChex	DHFR	1	0
ACChex	DHFS	1	6.38e-85
ACChex	DHNAOT	1	2.49e-32
ACChex	DHNPA2	1	6.38e-85
ACChex	DHORD3	-1	2.49e-32
ACChex	DHORTS	1	5.57e-111
ACChex	DHPPDA	1	0
ACChex	DHPS2	1	6.38e-85
ACChex	DHQD	1	5.88e-103
ACChex	DHQS	1	5.88e-103
ACChex	DMATT	1	9.64e-84
ACChex	DPR	1	2.49e-32
ACChex	DXPRIi	1	1.12e-85
ACChex	DXPS	1	1.12e-85
ACChex	FACOAL160	1	0
ACChex	FACOAL180	0.778	0.000384
ACChex	FACOAL181	0.833	6.25e-05
ACChex	FACOAL200	1	0
ACChex	FACOAL80	1	0
ACChex	FACOALPREPH	1	0
ACChex	FAMPL1	1	0
ACChex	FAMPL2	1	5.57e-111
ACChex	FAMPL3	1	5.57e-111
ACChex	FAMPL4	1	1.22e-107
ACChex	FAMPL5	1	0
ACChex	FAS100	1	0
ACChex	FAS120	1	0
ACChex	FAS140	1	0
ACChex	FAS160	1	5.57e-111
ACChex	FAS161	1	0
ACChex	FAS180	0.999	3.08e-22
ACChex	FAS200	1	5.57e-111
ACChex	FAS240_L	1	5.57e-111
ACChex	FAS260	1	5.57e-111
ACChex	FAS80_L	1	5.57e-111
ACChex	FASm1601	1	5.57e-111
ACChex	FASm180	1	0
ACChex	FASm1801	1	5.57e-111
ACChex	FASm2001	1	5.57e-111
ACChex	FASm2002	1	0
ACChex	FASm220	1	5.57e-111
ACChex	FASm2201	1	5.57e-111
ACChex	FASm2202	1	0
ACChex	FASm240	1	0
ACChex	FASm2401	1	5.57e-111
ACChex	FASm2402	1	0
ACChex	FASm260	1	0
ACChex	FASm2601	1	5.57e-111
ACChex	FASm2602	1	5.57e-111
ACChex	FASm280	1	0
ACChex	FASm2801	1	5.57e-111
ACChex	FASm2802	1	5.57e-111
ACChex	FASm300	1	5.57e-111
ACChex	FASm320	1	5.57e-111
ACChex	FASm340	1	5.57e-111
ACChex	FBA	-1	0
ACChex	FRD	-1	4.45e-71
ACChex	FRD5	-1	2.49e-32
ACChex	FRRPPDIMAS	1	0
ACChex	G16MTM1	1	5.57e-111
ACChex	G1PACT	1	1.22e-107
ACChex	G1PTT	1	5.57e-111
ACChex	G1SATi	1	0
ACChex	G3PAT160	1	0
ACChex	G3PAT190	1	5.57e-111
ACChex	G3PD1	-1	5.57e-111
ACChex	G5SD	1	2.49e-32
ACChex	GALFT	1	1.22e-107
ACChex	GALKr	1	5.57e-111
ACChex	GALT	1	5.57e-111
ACChex	GALUi	1	0
ACChex	GAPD	-1	4.36e-106
ACChex	GARFT	1	9.13e-107
ACChex	GF6PTAr	1	0
ACChex	GFUCS	1	0
ACChex	GK1	1	0
ACChex	GLNS	1	1.22e-107
ACChex	GLU5K	1	1.22e-107
ACChex	GLUPRT	1	4.36e-106
ACChex	GLUR	1	1.22e-107
ACChex	GLUTRR	1	0
ACChex	GLUTRS	1	0
ACChex	GLYK	-1	5.57e-111
ACChex	GMAND	1	0
ACChex	GMPS2	1	0
ACChex	GMT1	1	0
ACChex	GMT2	1	1.22e-107
ACChex	GRTT	1	9.64e-84
ACChex	GTPCI	1	6.38e-85
ACChex	GTPCII	1	0
ACChex	H2CO3D	-0.569	0.0214
ACChex	HCO3E	1	5.57e-111
ACChex	HISTD	1	5.57e-111
ACChex	HMBS	1	0
ACChex	HMPK4	1	0
ACChex	HSDy	-1	0
ACChex	HSTPT	1	5.57e-111
ACChex	ICHORSi	1	2.49e-32
ACChex	ICL	-0.677	0.00394
ACChex	IG3PS	1	5.57e-111
ACChex	IGPDH	1	5.57e-111
ACChex	IGPS	1	5.57e-111
ACChex	ILETA	1	5.57e-111
ACChex	IMPC	1	1.22e-107
ACChex	IMPD	1	0
ACChex	INSH	1	5.57e-111
ACChex	IPDDI	1	9.66e-84
ACChex	IPMD	1	1.22e-107
ACChex	IPPMIa	1	0
ACChex	IPPMIb	1	0
ACChex	IPPS	1	1.22e-107
ACChex	KARA1i	1	0
ACChex	KARA2i	1	0
ACChex	LEUTA	1	0
ACChex	MALS	-0.677	0.00394
ACChex	MAN1PT2	1	0
ACChex	MAN6PI	1	1.22e-107
ACChex	MANAT1	1	5.57e-111
ACChex	MANAT2	1	5.57e-111
ACChex	MCBTS	1	0
ACChex	MCBTS3	1	5.57e-111
ACChex	MCOATA	1	5.57e-111
ACChex	MECDPS	1	1.12e-85
ACChex	MEPCT	1	1.12e-85
ACChex	METAT	1	3.4e-101
ACChex	METS	1	5.88e-103
ACChex	MI1PP	1	5.57e-111
ACChex	MI1PS	1	5.57e-111
ACChex	MME	1	0
ACChex	MMM2r	1	5.57e-111
ACChex	MN6PP	1	0
ACChex	MOHMT	1	2.49e-32
ACChex	MYC1CYC1	1	0
ACChex	MYC1CYC2	1	5.57e-111
ACChex	MYC1CYC3	1	5.57e-111
ACChex	MYC1CYC4	1	1.22e-107
ACChex	MYC1CYC5	1	0
ACChex	MYC1M1	1	1.22e-107
ACChex	MYC1M2	1	0
ACChex	MYC2CYC1	1	0
ACChex	MYC2CYC2	1	5.57e-111
ACChex	MYC2CYC3	1	5.57e-111
ACChex	MYCON1	1	0
ACChex	MYCON2	1	5.57e-111
ACChex	MYCON3	1	5.57e-111
ACChex	MYCON4	1	1.22e-107
ACChex	MYCON5	1	0
ACChex	MYCSacp50	1	0
ACChex	MYCSacp56	1	5.57e-111
ACChex	MYCSacp58	1	0
ACChex	NADK	1	2.49e-32
ACChex	NADS2	1	2.5e-32
ACChex	NAKtr	-1	2.86e-73
ACChex	NAt3_1	-1	2.49e-32
ACChex	NDPK2	1	1.22e-107
ACChex	NDPK3	1	1.25e-91
ACChex	NDPK4	1	0
ACChex	NDPK9	-0.998	2.67e-18
ACChex	NH4t	0.777	0.000394
ACChex	NNAT	1	2.5e-32
ACChex	NNDPR	1	2.5e-32
ACChex	NPHS	1	2.49e-32
ACChex	O16RHAT	1	1.22e-107
ACChex	OCBT	1	0
ACChex	OMPDC	1	0
ACChex	ORNTAC	1	0
ACChex	ORPT	1	5.57e-111
ACChex	OXGDC2	1	2.49e-32
ACChex	P5CRx	1	2.49e-32
ACChex	PANTS	1	2.49e-32
ACChex	PAPPT1	1	0
ACChex	PAPPT2	1	5.57e-111
ACChex	PAPPT3	1	0
ACChex	PAPR	1	6.55e-99
ACChex	PDIMAS	1	0
ACChex	PFK	-1	1.22e-107
ACChex	PGI	-1	0
ACChex	PGK	-1	4.36e-106
ACChex	PGMT	1	5.57e-111
ACChex	PGPPT3	1	0
ACChex	PGSA160	1	1.22e-107
ACChex	PGSA160190	1	0
ACChex	PGSA190	1	5.57e-111
ACChex	PIt	1	4.36e-106
ACChex	PMANM	1	0
ACChex	PMPK	1	0
ACChex	PNTK	1	2.49e-32
ACChex	PPA	1	5.29e-100
ACChex	PPBNGS	1	0
ACChex	PPCDC	1	0
ACChex	PPDIMAS	1	0
ACChex	PPGKr	-1	0
ACChex	PPNCL	1	2.49e-32
ACChex	PPND	1	5.57e-111
ACChex	PPNDH	1	5.57e-111
ACChex	PPPGO	1	0
ACChex	PPTGS_TB1	1	0
ACChex	PPTGS_TB2	1	0
ACChex	PRAGSr	1	9.13e-107
ACChex	PRAIS	1	4.36e-106
ACChex	PRAIi	1	5.57e-111
ACChex	PRAMPC	1	5.57e-111
ACChex	PRASCS	1	9.13e-107
ACChex	PRATPP	1	5.57e-111
ACChex	PREPPACPH	1	0
ACChex	PREPTHS	1	0
ACChex	PREPTHS2	1	0
ACChex	PRFGS	1	4.36e-106
ACChex	PRMICIi	1	5.57e-111
ACChex	PRPPS	1	1.22e-107
ACChex	PSCVT	1	5.88e-103
ACChex	PSD160	1	0
ACChex	PSSA160	1	0
ACChex	PUNP1	1	5.57e-111
ACChex	PUNP5	1	5.57e-111
ACChex	QULNS	1	8.66e-35
ACChex	RBFK	1	2.49e-32
ACChex	RBFSa	1	0
ACChex	RBFSb	1	0
ACChex	RNDR1	1	0
ACChex	RNDR2	1	0
ACChex	RNDR3	1	5.57e-111
ACChex	RNDR4	1	0
ACChex	RPE	1	4.36e-106
ACChex	RPI	1	9.13e-107
ACChex	RPPDIMAS	1	0
ACChex	RRPPDIMAS	1	0
ACChex	SADT	1	1.52e-99
ACChex	SALCS	1	0
ACChex	SDPDS	1	0
ACChex	SDPTA	1	5.57e-111
ACChex	SERAT	1	6.55e-99
ACChex	SHCHCS2	1	2.49e-32
ACChex	SHK3Dr	1	5.88e-103
ACChex	SHKK	1	5.88e-103
ACChex	SHSL4r	-0.778	0.000392
ACChex	SUCBZL	1	2.49e-32
ACChex	SUCBZS	1	2.49e-32
ACChex	SULabc	1	1.52e-99
ACChex	TALA	1	5.57e-111
ACChex	TDPDRE	1	5.57e-111
ACChex	TDPDRR	1	5.57e-111
ACChex	TDPGDH	1	5.57e-111
ACChex	THDPS	1	0
ACChex	THMDP	1	0
ACChex	THRD_Lr	0.998	9.12e-18
ACChex	THZPSN	1	0
ACChex	TKT1	1	5.57e-111
ACChex	TKT2	1	9.13e-107
ACChex	TMDS	1	0
ACChex	TMPKr	1	1.57e-82
ACChex	TMPPP	1	0
ACChex	TPI	-1	5.57e-111
ACChex	TRDR	1	1.53e-100
ACChex	TRE6PP	1	0
ACChex	TRE6PS	1	0
ACChex	TRESULT	1	0
ACChex	TRPS2	1	5.57e-111
ACChex	TRPS3	1	5.57e-111
ACChex	UAAGDS	1	0
ACChex	UAGCVT	1	0
ACChex	UAGDP	1	5.57e-111
ACChex	UAGPT1	1	0
ACChex	UAGPT2	1	5.57e-111
ACChex	UAGPT3	1	0
ACChex	UAMAGS	1	0
ACChex	UAMAS	1	0
ACChex	UAMRH	1	0
ACChex	UAPGR	1	0
ACChex	UDCPDP	1	0
ACChex	UDPDPS2	0.778	0.000392
ACChex	UDPG4E	1	5.57e-111
ACChex	UDPGALM	1	0
ACChex	UGAGDS	1	0
ACChex	UGGPT3	1	0
ACChex	UGLDDS1	1	0
ACChex	UGLDDS2	1	5.57e-111
ACChex	UGMAGS	1	0
ACChex	UGMAS	1	0
ACChex	UGMDDS	1	0
ACChex	UGMDDS2	1	0
ACChex	UMPK	1	5.57e-111
ACChex	UPP3S	1	0
ACChex	UPPDC1	1	0
ACChex	VALTA	1	0
ACGAMT	AACPS10	1	5.57e-111
ACGAMT	ABTA	0.778	0.000384
ACGAMT	ACACT1r	1	0
ACGAMT	ACCC	1	0
ACGAMT	ACCOACr	1	5.57e-111
ACGAMT	ACChex	1	0
ACGAMT	ACGK	-0.501	0.048
ACGAMT	ACLS	1	5.57e-111
ACGAMT	ACOTA	-0.501	0.048
ACGAMT	ADCL	1	6.29e-79
ACGAMT	ADCS	1	6.29e-79
ACGAMT	ADNK3	0.778	0.000384
ACGAMT	ADPT	1	0
ACGAMT	ADSK	1	1.09e-99
ACGAMT	ADSL1r	1	0
ACGAMT	ADSL2r	1	5.57e-111
ACGAMT	ADSS	1	0
ACGAMT	AFE	1	0
ACGAMT	AFTA	1	0
ACGAMT	AGPAT160	1	0
ACGAMT	AGPAT160190	1	0
ACGAMT	AGPAT190	1	5.57e-111
ACGAMT	AGPR	-0.501	0.048
ACGAMT	AHC	1	1.9e-101
ACGAMT	AHMMPS	1	0
ACGAMT	AIRCr	1	5.57e-111
ACGAMT	ALAALAr	1	0
ACGAMT	AMMQT8	1	1.4e-22
ACGAMT	ANPRT	1	0
ACGAMT	ANS	1	0
ACGAMT	APRAUR	1	0
ACGAMT	ARGDr	1	0
ACGAMT	ASAD	1	5.57e-111
ACGAMT	ASNS1	1	0
ACGAMT	ASP1DC	1	2.49e-32
ACGAMT	ASPCT	1	0
ACGAMT	ASPK	1	5.57e-111
ACGAMT	ASPO5	1	4.14e-77
ACGAMT	ASPTA	1	0
ACGAMT	ATPPRT	1	5.57e-111
ACGAMT	ATPS4r	-0.516	0.0406
ACGAMT	CAATPS	-0.507	0.0448
ACGAMT	CAt4	-0.507	0.0448
ACGAMT	CBPS	1	0
ACGAMT	CDPMEK	1	1.12e-85
ACGAMT	CDPPT160190	1	0
ACGAMT	CHORM	1	0
ACGAMT	CHORS	1	5.88e-103
ACGAMT	CHRPL	1	0
ACGAMT	CPPPGO	1	0
ACGAMT	CTPS1	1	0
ACGAMT	CYSS	1	5e-99
ACGAMT	CYSTL	1	0
ACGAMT	CYTK1	1	4.42e-92
ACGAMT	CYTK2	1	0
ACGAMT	DAPDC	1	0
ACGAMT	DAPE	1	0
ACGAMT	DASYN160	1	5.57e-111
ACGAMT	DASYN160190	1	0
ACGAMT	DASYN190190	1	0
ACGAMT	DCPDP	1	0
ACGAMT	DDPA	1	5.88e-103
ACGAMT	DGK1	1	0
ACGAMT	DHAD1	1	5.57e-111
ACGAMT	DHDPRy	1	0
ACGAMT	DHDPS	1	0
ACGAMT	DHFR	1	0
ACGAMT	DHFS	1	6.29e-79
ACGAMT	DHNAOT	1	2.49e-32
ACGAMT	DHNPA2	1	6.29e-79
ACGAMT	DHORD3	-1	1.83e-28
ACGAMT	DHORTS	1	0
ACGAMT	DHPPDA	1	0
ACGAMT	DHPS2	1	6.29e-79
ACGAMT	DHQD	1	5.88e-103
ACGAMT	DHQS	1	5.88e-103
ACGAMT	DMATT	1	9.65e-84
ACGAMT	DPR	1	2.49e-32
ACGAMT	DXPRIi	1	1.12e-85
ACGAMT	DXPS	1	1.12e-85
ACGAMT	FACOAL160	1	0
ACGAMT	FACOAL181	1	0
ACGAMT	FACOAL200	1	0
ACGAMT	FACOAL80	1	0
ACGAMT	FACOALPREPH	1	0
ACGAMT	FAMPL1	1	0
ACGAMT	FAMPL2	1	0
ACGAMT	FAMPL3	1	0
ACGAMT	FAMPL4	1	0
ACGAMT	FAMPL5	1	0
ACGAMT	FAS100	1	0
ACGAMT	FAS120	1	0
ACGAMT	FAS140	1	0
ACGAMT	FAS160	1	0
ACGAMT	FAS161	1	0
ACGAMT	FAS180	1	0
ACGAMT	FAS181	1	0
ACGAMT	FAS200	1	0
ACGAMT	FAS240_L	1	0
ACGAMT	FAS260	1	0
ACGAMT	FAS80_L	1	0
ACGAMT	FASm1601	1	0
ACGAMT	FASm180	1	0
ACGAMT	FASm1801	1	0
ACGAMT	FASm2001	1	0
ACGAMT	FASm2002	1	0
ACGAMT	FASm220	1	0
ACGAMT	FASm2201	1	0
ACGAMT	FASm2202	1	0
ACGAMT	FASm240	1	0
ACGAMT	FASm2401	1	0
ACGAMT	FASm2402	1	0
ACGAMT	FASm260	1	0
ACGAMT	FASm2601	1	0
ACGAMT	FASm2602	1	0
ACGAMT	FASm280	1	0
ACGAMT	FASm2801	1	0
ACGAMT	FASm2802	1	0
ACGAMT	FASm300	1	0
ACGAMT	FASm320	1	0
ACGAMT	FASm340	1	0
ACGAMT	FBA	-1	0
ACGAMT	FRD5	-1	1.83e-28
ACGAMT	FRRPPDIMAS	1	0
ACGAMT	G16MTM1	1	0
ACGAMT	G16MTM2	0.778	0.000392
ACGAMT	G1PACT	1	0
ACGAMT	G1PTT	1	0
ACGAMT	G1SATi	1	0
ACGAMT	G3PAT160	1	0
ACGAMT	G3PAT190	1	5.57e-111
ACGAMT	G3PD1	-1	0
ACGAMT	GALFT	1	0
ACGAMT	GALKr	1	0
ACGAMT	GALT	1	0
ACGAMT	GALUi	-0.596	0.0148
ACGAMT	GAPD	-1	0
ACGAMT	GARFT	1	0
ACGAMT	GF6PTAr	1	0
ACGAMT	GFUCS	1	0
ACGAMT	GK1	1	0
ACGAMT	GLNS	1	0
ACGAMT	GLUDC	0.778	0.000384
ACGAMT	GLUPRT	1	0
ACGAMT	GLUR	1	0
ACGAMT	GLUTRR	1	0
ACGAMT	GLUTRS	1	0
ACGAMT	GLYK	-1	0
ACGAMT	GMAND	1	0
ACGAMT	GMPS2	1	0
ACGAMT	GMT1	1	0
ACGAMT	GMT2	1	0
ACGAMT	GRTT	1	9.65e-84
ACGAMT	GTPCI	1	6.29e-79
ACGAMT	GTPCII	1	0
ACGAMT	HCO3E	1	0
ACGAMT	HISTD	1	5.57e-111
ACGAMT	HMBS	1	0
ACGAMT	HMPK4	1	0
ACGAMT	HSDy	-1	0
ACGAMT	HSTPT	1	5.57e-111
ACGAMT	ICHORSi	1	2.49e-32
ACGAMT	IG3PS	1	5.57e-111
ACGAMT	IGPDH	1	5.57e-111
ACGAMT	IGPS	1	0
ACGAMT	ILETA	1	0
ACGAMT	IMPC	1	0
ACGAMT	IMPD	1	0
ACGAMT	INSH	1	0
[truncated: 63,536 more rows]

## Sheet: cor rxn gene pairs
Knocked down reaction	Affected reaction	Gene associated with Knocked down reaction	Gene associated with affected reaction
AACPS10	ACACT1r	Rv3815c	Rv1323					Note: This table contains all reaction pairs have correlated flux profiles on reaction knock down [abs(PCC)> =0.05] with associated gene pairs.
AACPS10	ACCC	Rv3815c	Rv3280
AACPS10	ACCOACr	Rv3815c	Rv0904c
AACPS10	ACCOACr	Rv3815c	Rv3280
AACPS10	ACCOACr	Rv3815c	Rv3281
AACPS10	ACChex	Rv3815c	Rv3280
AACPS10	ACGAMT	Rv3815c	Rv1302
AACPS10	ACGK	Rv3815c	Rv1654
AACPS10	ACKr	Rv3815c	Rv0409
AACPS10	ACLS	Rv3815c	Rv1820
AACPS10	ACLS	Rv3815c	Rv3002c
AACPS10	ACLS	Rv3815c	Rv3003c
AACPS10	ACLS	Rv3815c	Rv3470c
AACPS10	ACLS	Rv3815c	Rv3509c
AACPS10	ACONT	Rv3815c	Rv1475c
AACPS10	ACOTA	Rv3815c	Rv1655
AACPS10	ADCL	Rv3815c	Rv0812
AACPS10	ADCS	Rv3815c	Rv0013
AACPS10	ADCS	Rv3815c	Rv1005c
AACPS10	ADK1	Rv3815c	Rv0733
AACPS10	ADK3	Rv3815c	Rv0733
AACPS10	ADNK1	Rv3815c	Rv2202c
AACPS10	ADPT	Rv3815c	Rv2584c
AACPS10	ADSK	Rv3815c	Rv1285
AACPS10	ADSK	Rv3815c	Rv1286
AACPS10	ADSL1r	Rv3815c	Rv0777
AACPS10	ADSL2r	Rv3815c	Rv0777
AACPS10	ADSS	Rv3815c	Rv0357c
AACPS10	AFE	Rv3815c	Rv3793
AACPS10	AFE	Rv3815c	Rv3794
AACPS10	AFE	Rv3815c	Rv3795
AACPS10	AFTA	Rv3815c	Rv3792
AACPS10	AGPAT160	Rv3815c	Rv2182c
AACPS10	AGPAT160	Rv3815c	Rv2483c
AACPS10	AGPAT160190	Rv3815c	Rv2182c
AACPS10	AGPAT160190	Rv3815c	Rv2483c
AACPS10	AGPAT190	Rv3815c	Rv2182c
AACPS10	AGPAT190	Rv3815c	Rv2483c
AACPS10	AGPR	Rv3815c	Rv1652
AACPS10	AHC	Rv3815c	Rv3248c
AACPS10	AHMMPS	Rv3815c	Rv0423c
AACPS10	AICART	Rv3815c	Rv0957
AACPS10	AIRCr	Rv3815c	Rv3257c
AACPS10	AIRCr	Rv3815c	Rv3275c
AACPS10	AIRCr	Rv3815c	Rv3276c
AACPS10	ALAALAr	Rv3815c	Rv2981c
AACPS10	ALAD_L	Rv3815c	Rv2780
AACPS10	ALAR	Rv3815c	Rv3423c
AACPS10	ANPRT	Rv3815c	Rv2192c
AACPS10	ANS	Rv3815c	Rv1609
AACPS10	ANS	Rv3815c	Rv2859c
AACPS10	APRAUR	Rv3815c	Rv2671
AACPS10	ARGDr	Rv3815c	Rv1001
AACPS10	ASAD	Rv3815c	Rv3708c
AACPS10	ASNS1	Rv3815c	Rv2201
AACPS10	ASP1DC	Rv3815c	Rv3601c
AACPS10	ASPCT	Rv3815c	Rv1380
AACPS10	ASPK	Rv3815c	Rv3709c
AACPS10	ASPO5	Rv3815c	Rv1595
AACPS10	ASPTA	Rv3815c	Rv0337c
AACPS10	ASPTA	Rv3815c	Rv3565
AACPS10	ATPPRT	Rv3815c	Rv2121c
AACPS10	ATPS4r	Rv3815c	Rv1304
AACPS10	ATPS4r	Rv3815c	Rv1305
AACPS10	ATPS4r	Rv3815c	Rv1306
AACPS10	ATPS4r	Rv3815c	Rv1307
AACPS10	ATPS4r	Rv3815c	Rv1308
AACPS10	ATPS4r	Rv3815c	Rv1309
AACPS10	ATPS4r	Rv3815c	Rv1310
AACPS10	ATPS4r	Rv3815c	Rv1311
AACPS10	CAATPS	Rv3815c	Rv0107c
AACPS10	CAt4	Rv3815c	Rv1607
AACPS10	CBPS	Rv3815c	Rv1383
AACPS10	CDPMEK	Rv3815c	Rv1011
AACPS10	CDPPT160190	Rv3815c	Rv2612c
AACPS10	CHORM	Rv3815c	Rv1885c
AACPS10	CHORS	Rv3815c	Rv2540c
AACPS10	CHRPL	Rv3815c	Rv2949c
AACPS10	CITLr	Rv3815c	Rv2075c
AACPS10	CITLr	Rv3815c	Rv2498c
AACPS10	CODH2r	Rv3815c	Rv0373c
AACPS10	CODH2r	Rv3815c	Rv0374c
AACPS10	CODH2r	Rv3815c	Rv0375c
AACPS10	CPPPGO	Rv3815c	Rv2388c
AACPS10	CTPS1	Rv3815c	Rv1699
AACPS10	CYO1b	Rv3815c	Rv1451
AACPS10	CYO1b	Rv3815c	Rv2193
AACPS10	CYO1b	Rv3815c	Rv2200c
AACPS10	CYO1b	Rv3815c	Rv3043c
AACPS10	CYSS	Rv3815c	Rv0848
AACPS10	CYSS	Rv3815c	Rv1336
AACPS10	CYSS	Rv3815c	Rv2334
AACPS10	CYSTL	Rv3815c	Rv3340
AACPS10	CYTBD	Rv3815c	Rv1620c
AACPS10	CYTBD	Rv3815c	Rv1621c
AACPS10	CYTBD	Rv3815c	Rv1622c
AACPS10	CYTBD	Rv3815c	Rv1623c
AACPS10	CYTK1	Rv3815c	Rv1712
AACPS10	CYTK2	Rv3815c	Rv1712
AACPS10	DAPDC	Rv3815c	Rv1293
AACPS10	DAPE	Rv3815c	Rv2726c
AACPS10	DASYN160	Rv3815c	Rv2881c
AACPS10	DASYN160190	Rv3815c	Rv2881c
AACPS10	DASYN190190	Rv3815c	Rv2881c
AACPS10	DCPDP	Rv3815c	Rv2136c
AACPS10	DDPA	Rv3815c	Rv2178c
AACPS10	DGK1	Rv3815c	Rv1389
AACPS10	DHAD1	Rv3815c	Rv0189c
AACPS10	DHDPRy	Rv3815c	Rv2773c
AACPS10	DHDPS	Rv3815c	Rv2753c
AACPS10	DHFR	Rv3815c	Rv2763c
AACPS10	DHFS	Rv3815c	Rv2447c
AACPS10	DHNAOT	Rv3815c	Rv0534c
AACPS10	DHNPA2	Rv3815c	Rv3607c
AACPS10	DHORD3	Rv3815c	Rv2139
AACPS10	DHORTS	Rv3815c	Rv1381
AACPS10	DHPPDA2	Rv3815c	Rv1409
AACPS10	DHPS2	Rv3815c	Rv1207
AACPS10	DHPS2	Rv3815c	Rv3608c
AACPS10	DHQD	Rv3815c	Rv2537c
AACPS10	DHQS	Rv3815c	Rv2538c
AACPS10	DMATT	Rv3815c	Rv3398c
AACPS10	DPR	Rv3815c	Rv2573
AACPS10	DXPRIi	Rv3815c	Rv2870c
AACPS10	DXPS	Rv3815c	Rv2682c
AACPS10	DXPS	Rv3815c	Rv3379c
AACPS10	ENO	Rv3815c	Rv1023
AACPS10	FACOAL160	Rv3815c	Rv1185c
AACPS10	FACOAL160	Rv3815c	Rv1529
AACPS10	FACOAL160	Rv3815c	Rv2590
AACPS10	FACOAL160	Rv3815c	Rv3826
AACPS10	FACOAL181	Rv3815c	Rv1529
AACPS10	FACOAL181	Rv3815c	Rv1618
AACPS10	FACOAL181	Rv3815c	Rv3826
AACPS10	FACOAL200	Rv3815c	Rv1529
AACPS10	FACOAL200	Rv3815c	Rv3826
AACPS10	FACOAL80	Rv3815c	Rv1185c
AACPS10	FACOAL80	Rv3815c	Rv1529
AACPS10	FACOAL80	Rv3815c	Rv2590
AACPS10	FACOAL80	Rv3815c	Rv3826
AACPS10	FACOALPREPH	Rv3815c	Rv2930
AACPS10	FAMPL1	Rv3815c	Rv3801c
AACPS10	FAMPL2	Rv3815c	Rv3801c
AACPS10	FAMPL3	Rv3815c	Rv3801c
AACPS10	FAMPL4	Rv3815c	Rv3801c
AACPS10	FAMPL5	Rv3815c	Rv3801c
AACPS10	FAS100	Rv3815c	Rv1350
AACPS10	FAS100	Rv3815c	Rv1484
AACPS10	FAS100	Rv3815c	Rv2524c
AACPS10	FAS100	Rv3815c	Rv2947c
AACPS10	FAS120	Rv3815c	Rv1350
AACPS10	FAS120	Rv3815c	Rv1484
AACPS10	FAS120	Rv3815c	Rv2524c
AACPS10	FAS120	Rv3815c	Rv2947c
AACPS10	FAS140	Rv3815c	Rv0533c
AACPS10	FAS140	Rv3815c	Rv1350
AACPS10	FAS140	Rv3815c	Rv1484
AACPS10	FAS140	Rv3815c	Rv2524c
AACPS10	FAS140	Rv3815c	Rv2947c
AACPS10	FAS160	Rv3815c	Rv1350
AACPS10	FAS160	Rv3815c	Rv1484
AACPS10	FAS160	Rv3815c	Rv2524c
AACPS10	FAS160	Rv3815c	Rv2947c
AACPS10	FAS161	Rv3815c	Rv1350
AACPS10	FAS161	Rv3815c	Rv1484
AACPS10	FAS161	Rv3815c	Rv2524c
AACPS10	FAS161	Rv3815c	Rv2947c
AACPS10	FAS180	Rv3815c	Rv1350
AACPS10	FAS180	Rv3815c	Rv1484
AACPS10	FAS180	Rv3815c	Rv2524c
AACPS10	FAS180	Rv3815c	Rv2947c
AACPS10	FAS181	Rv3815c	Rv1350
AACPS10	FAS181	Rv3815c	Rv1484
AACPS10	FAS181	Rv3815c	Rv2524c
AACPS10	FAS181	Rv3815c	Rv2947c
AACPS10	FAS200	Rv3815c	Rv1350
AACPS10	FAS200	Rv3815c	Rv1484
AACPS10	FAS200	Rv3815c	Rv2524c
AACPS10	FAS200	Rv3815c	Rv2947c
AACPS10	FAS240_L	Rv3815c	Rv1350
AACPS10	FAS240_L	Rv3815c	Rv1484
AACPS10	FAS240_L	Rv3815c	Rv2524c
AACPS10	FAS240_L	Rv3815c	Rv2947c
AACPS10	FAS260	Rv3815c	Rv1350
AACPS10	FAS260	Rv3815c	Rv1484
AACPS10	FAS260	Rv3815c	Rv2524c
AACPS10	FAS260	Rv3815c	Rv2947c
AACPS10	FAS80_L	Rv3815c	Rv1350
AACPS10	FAS80_L	Rv3815c	Rv1484
AACPS10	FAS80_L	Rv3815c	Rv2524c
AACPS10	FAS80_L	Rv3815c	Rv2947c
AACPS10	FASm1601	Rv3815c	Rv1662
AACPS10	FASm1601	Rv3815c	Rv1663
AACPS10	FASm180	Rv3815c	Rv1662
AACPS10	FASm180	Rv3815c	Rv1663
AACPS10	FASm1801	Rv3815c	Rv1662
AACPS10	FASm1801	Rv3815c	Rv1663
AACPS10	FASm2001	Rv3815c	Rv1662
AACPS10	FASm2001	Rv3815c	Rv1663
AACPS10	FASm2002	Rv3815c	Rv1662
AACPS10	FASm2002	Rv3815c	Rv1663
AACPS10	FASm220	Rv3815c	Rv2940c
AACPS10	FASm2201	Rv3815c	Rv2940c
AACPS10	FASm2202	Rv3815c	Rv2940c
AACPS10	FASm240	Rv3815c	Rv2940c
AACPS10	FASm2401	Rv3815c	Rv2940c
AACPS10	FASm2402	Rv3815c	Rv2940c
AACPS10	FASm260	Rv3815c	Rv2940c
AACPS10	FASm2601	Rv3815c	Rv2940c
AACPS10	FASm2602	Rv3815c	Rv2940c
AACPS10	FASm280	Rv3815c	Rv2940c
AACPS10	FASm2801	Rv3815c	Rv2940c
AACPS10	FASm2802	Rv3815c	Rv2940c
AACPS10	FASm300	Rv3815c	Rv2940c
AACPS10	FASm320	Rv3815c	Rv2940c
AACPS10	FASm340	Rv3815c	Rv2940c
AACPS10	FBA	Rv3815c	Rv0363c
AACPS10	FCLT	Rv3815c	Rv1485
AACPS10	FHL	Rv3815c	Rv0084
AACPS10	FRD	Rv3815c	Rv1552
AACPS10	FRD	Rv3815c	Rv1553
AACPS10	FRD	Rv3815c	Rv1554
AACPS10	FRD	Rv3815c	Rv1555
AACPS10	FRD5	Rv3815c	Rv1552
AACPS10	FRD5	Rv3815c	Rv1553
AACPS10	FRD5	Rv3815c	Rv1554
AACPS10	FRD5	Rv3815c	Rv1555
AACPS10	FRDO2r	Rv3815c	Rv0886
AACPS10	FRDO2r	Rv3815c	Rv3106
AACPS10	FRDO3r	Rv3815c	Rv0886
AACPS10	FRDO3r	Rv3815c	Rv3106
AACPS10	FRRPPDIMAS	Rv3815c	Rv2957
AACPS10	FUM	Rv3815c	Rv1098c
AACPS10	G16MTM1	Rv3815c	Rv2610c
AACPS10	G1PACT	Rv3815c	Rv1018c
AACPS10	G1PTT	Rv3815c	Rv0334
AACPS10	G1SATi	Rv3815c	Rv0524
AACPS10	G3PAT160	Rv3815c	Rv1551
AACPS10	G3PAT190	Rv3815c	Rv1551
AACPS10	G3PD1	Rv3815c	Rv0564c
AACPS10	G3PD1	Rv3815c	Rv2249c
AACPS10	G3PD1	Rv3815c	Rv2982c
AACPS10	G3PD1	Rv3815c	Rv3302c
AACPS10	G5SD2	Rv3815c	Rv2427c
AACPS10	GALFT	Rv3815c	Rv3808c
AACPS10	GALKr	Rv3815c	Rv0620
AACPS10	GALT	Rv3815c	Rv0618
AACPS10	GALT	Rv3815c	Rv0619
AACPS10	GALUi	Rv3815c	Rv0993
AACPS10	GAPD	Rv3815c	Rv1436
AACPS10	GARFT	Rv3815c	Rv0389
AACPS10	GARFT	Rv3815c	Rv0956
AACPS10	GF6PTAr	Rv3815c	Rv3436c
AACPS10	GFUCS	Rv3815c	Rv1512
AACPS10	GHMT2	Rv3815c	Rv0070c
AACPS10	GHMT2	Rv3815c	Rv1093
AACPS10	GK1	Rv3815c	Rv1389
AACPS10	GLNS	Rv3815c	Rv1878
AACPS10	GLNS	Rv3815c	Rv2220
AACPS10	GLNS	Rv3815c	Rv2222c
AACPS10	GLNS	Rv3815c	Rv2860c
AACPS10	GLU5K	Rv3815c	Rv2439c
AACPS10	GLUPRT	Rv3815c	Rv0808
AACPS10	GLUPRT	Rv3815c	Rv1602
AACPS10	GLUR	Rv3815c	Rv1338
AACPS10	GLUTRR	Rv3815c	Rv0509
AACPS10	GLUTRS	Rv3815c	Rv2992c
AACPS10	GLYCL	Rv3815c	Rv1826
AACPS10	GLYK	Rv3815c	Rv3696c
AACPS10	GMAND	Rv3815c	Rv0112
AACPS10	GMAND	Rv3815c	Rv1511
AACPS10	GMPS2	Rv3815c	Rv3396c
AACPS10	GMT1	Rv3815c	Rv2051c
AACPS10	GMT2	Rv3815c	Rv2051c
AACPS10	GRTT	Rv3815c	Rv1086
AACPS10	GTPCI	Rv3815c	Rv3609c
AACPS10	H2CO3D	Rv3815c	Rv3273
AACPS10	H2CO3D	Rv3815c	Rv3588c
AACPS10	HCO3E	Rv3815c	Rv3273
AACPS10	HCO3E	Rv3815c	Rv3588c
AACPS10	HISTD	Rv3815c	Rv1599
AACPS10	HMBS	Rv3815c	Rv0510
AACPS10	HMPK4	Rv3815c	Rv0422c
AACPS10	HSDy	Rv3815c	Rv1294
AACPS10	HSTPT	Rv3815c	Rv1600
AACPS10	HSTPT	Rv3815c	Rv2231c
AACPS10	HSTPT	Rv3815c	Rv3772
AACPS10	ICHORSi	Rv3815c	Rv3215
AACPS10	ICL	Rv3815c	Rv0467
AACPS10	ICL	Rv3815c	Rv1915
AACPS10	ICL	Rv3815c	Rv1916
AACPS10	IG3PS	Rv3815c	Rv1605
AACPS10	IGPDH	Rv3815c	Rv1601
AACPS10	IGPS	Rv3815c	Rv1611
AACPS10	ILETA	Rv3815c	Rv2210c
AACPS10	IMPC	Rv3815c	Rv0957
AACPS10	IMPD	Rv3815c	Rv1843c
AACPS10	IMPD	Rv3815c	Rv3410c
AACPS10	IMPD	Rv3815c	Rv3411c
AACPS10	INSH	Rv3815c	Rv3393
AACPS10	IPDDI	Rv3815c	Rv1745c
AACPS10	IPMD	Rv3815c	Rv2995c
AACPS10	IPPMIa	Rv3815c	Rv2987c
AACPS10	IPPMIa	Rv3815c	Rv2988c
AACPS10	IPPMIb	Rv3815c	Rv2987c
AACPS10	IPPMIb	Rv3815c	Rv2988c
AACPS10	IPPS	Rv3815c	Rv3710
AACPS10	KARA1i	Rv3815c	Rv3001c
AACPS10	KARA2i	Rv3815c	Rv3001c
AACPS10	LDH_L	Rv3815c	Rv0694
AACPS10	LEUTA	Rv3815c	Rv2210c
AACPS10	L_LACD	Rv3815c	Rv0694
AACPS10	L_LACD2	Rv3815c	Rv1872c
AACPS10	L_LACD3	Rv3815c	Rv1872c
AACPS10	L_LACt2r	Rv3815c	Rv1902c
AACPS10	MALS	Rv3815c	Rv1837c
AACPS10	MAN1PT2	Rv3815c	Rv3264c
AACPS10	MAN6PI	Rv3815c	Rv3255c
AACPS10	MANAT1	Rv3815c	Rv2611c
AACPS10	MANAT2	Rv3815c	Rv2611c
AACPS10	MCBTS	Rv3815c	Rv2378c
AACPS10	MCBTS	Rv3815c	Rv2379c
AACPS10	MCBTS	Rv3815c	Rv2380c
AACPS10	MCBTS	Rv3815c	Rv2381c
AACPS10	MCBTS	Rv3815c	Rv2382c
AACPS10	MCBTS	Rv3815c	Rv2383c
AACPS10	MCBTS	Rv3815c	Rv2384
AACPS10	MCBTS3	Rv3815c	Rv2378c
AACPS10	MCBTS3	Rv3815c	Rv2379c
AACPS10	MCBTS3	Rv3815c	Rv2380c
AACPS10	MCBTS3	Rv3815c	Rv2381c
AACPS10	MCBTS3	Rv3815c	Rv2382c
AACPS10	MCBTS3	Rv3815c	Rv2383c
AACPS10	MCBTS3	Rv3815c	Rv2384
AACPS10	MCOATA	Rv3815c	Rv0649
AACPS10	MCOATA	Rv3815c	Rv2243
AACPS10	MDH	Rv3815c	Rv1240
AACPS10	MECDPS	Rv3815c	Rv3581c
AACPS10	MEPCT	Rv3815c	Rv3582c
AACPS10	METAT	Rv3815c	Rv1392
AACPS10	METS	Rv3815c	Rv2124c
AACPS10	MI1PP	Rv3815c	Rv1604
AACPS10	MI1PP	Rv3815c	Rv2701c
AACPS10	MI1PS	Rv3815c	Rv0046c
AACPS10	MME	Rv3815c	Rv0855
AACPS10	MMM2r	Rv3815c	Rv1492
AACPS10	MMM2r	Rv3815c	Rv1493
AACPS10	MN6PP	Rv3815c	Rv1692
AACPS10	MOHMT	Rv3815c	Rv2225
AACPS10	MTHFC	Rv3815c	Rv3356c
AACPS10	MTHFD	Rv3815c	Rv3356c
AACPS10	MYC1CYC1	Rv3815c	Rv0470c
AACPS10	MYC1CYC2	Rv3815c	Rv0470c
AACPS10	MYC1CYC3	Rv3815c	Rv0470c
AACPS10	MYC1CYC4	Rv3815c	Rv0503c
AACPS10	MYC1CYC4	Rv3815c	Rv0644c
AACPS10	MYC1CYC5	Rv3815c	Rv0503c
AACPS10	MYC1CYC5	Rv3815c	Rv0644c
AACPS10	MYC1M1	Rv3815c	Rv0503c
AACPS10	MYC1M1	Rv3815c	Rv0642c
AACPS10	MYC1M1	Rv3815c	Rv0644c
AACPS10	MYC1M1	Rv3815c	Rv0645c
AACPS10	MYC1M2	Rv3815c	Rv0503c
AACPS10	MYC1M2	Rv3815c	Rv0642c
AACPS10	MYC1M2	Rv3815c	Rv0644c
AACPS10	MYC1M2	Rv3815c	Rv0645c
AACPS10	MYC2CYC1	Rv3815c	Rv0644c
AACPS10	MYC2CYC2	Rv3815c	Rv0644c
AACPS10	MYC2CYC3	Rv3815c	Rv0644c
AACPS10	MYCON1	Rv3815c	Rv3800c
AACPS10	MYCON2	Rv3815c	Rv3800c
AACPS10	MYCON3	Rv3815c	Rv3800c
AACPS10	MYCON4	Rv3815c	Rv3800c
AACPS10	MYCON5	Rv3815c	Rv3800c
AACPS10	MYCSacp50	Rv3815c	Rv0098
AACPS10	MYCSacp50	Rv3815c	Rv1483
AACPS10	MYCSacp50	Rv3815c	Rv2245
AACPS10	MYCSacp50	Rv3815c	Rv2246
AACPS10	MYCSacp56	Rv3815c	Rv0098
AACPS10	MYCSacp56	Rv3815c	Rv1483
AACPS10	MYCSacp56	Rv3815c	Rv2245
AACPS10	MYCSacp56	Rv3815c	Rv2246
AACPS10	MYCSacp58	Rv3815c	Rv0098
AACPS10	MYCSacp58	Rv3815c	Rv1483
AACPS10	MYCSacp58	Rv3815c	Rv2245
AACPS10	MYCSacp58	Rv3815c	Rv2246
AACPS10	NADK	Rv3815c	Rv1695
AACPS10	NADS2	Rv3815c	Rv2438c
AACPS10	NAKtr	Rv3815c	Rv3236c
AACPS10	NAt3_1	Rv3815c	Rv2287
AACPS10	NDPK2	Rv3815c	Rv2445c
AACPS10	NDPK3	Rv3815c	Rv2445c
AACPS10	NDPK4	Rv3815c	Rv2445c
AACPS10	NH4t	Rv3815c	Rv2920c
AACPS10	NNAT	Rv3815c	Rv2421c
AACPS10	NNDPR	Rv3815c	Rv1596
AACPS10	NPHS	Rv3815c	Rv0548c
AACPS10	O16RHAT	Rv3815c	Rv3265c
AACPS10	OCBT	Rv3815c	Rv1656
AACPS10	OCOAT1r	Rv3815c	Rv2503c
AACPS10	OCOAT1r	Rv3815c	Rv2504c
AACPS10	OMPDC	Rv3815c	Rv1385
AACPS10	ORNTAC	Rv3815c	Rv1653
AACPS10	ORPT	Rv3815c	Rv0382c
AACPS10	OXGDC2	Rv3815c	Rv0555
AACPS10	P5CR	Rv3815c	Rv0500
AACPS10	PANTS	Rv3815c	Rv3602c
AACPS10	PAPPT1	Rv3815c	Rv2156c
AACPS10	PAPPT2	Rv3815c	Rv2156c
AACPS10	PAPPT3	Rv3815c	Rv2156c
AACPS10	PAPR	Rv3815c	Rv2392
AACPS10	PDIMAS	Rv3815c	Rv2941
AACPS10	PEPCK_re	Rv3815c	Rv0211
AACPS10	PFK	Rv3815c	Rv2029c
AACPS10	PFK	Rv3815c	Rv3010c
AACPS10	PGCD	Rv3815c	Rv0728c
AACPS10	PGCD	Rv3815c	Rv2996c
AACPS10	PGI	Rv3815c	Rv0946c
AACPS10	PGK	Rv3815c	Rv1437
AACPS10	PGM	Rv3815c	Rv0489
AACPS10	PGMT	Rv3815c	Rv3068c
AACPS10	PGPPT3	Rv3815c	Rv2156c
AACPS10	PGSA160	Rv3815c	Rv1822
AACPS10	PGSA160	Rv3815c	Rv2746c
AACPS10	PGSA160190	Rv3815c	Rv1822
AACPS10	PGSA160190	Rv3815c	Rv2746c
AACPS10	PGSA190	Rv3815c	Rv1822
AACPS10	PGSA190	Rv3815c	Rv2746c
AACPS10	PIt	Rv3815c	Rv0545c
AACPS10	PIt	Rv3815c	Rv2281
AACPS10	PMANM	Rv3815c	Rv3257c
AACPS10	PMANM	Rv3815c	Rv3308
AACPS10	PMANM	Rv3815c	Rv3441c
AACPS10	PMPK	Rv3815c	Rv0422c
AACPS10	PNTK	Rv3815c	Rv1092c
AACPS10	PPA	Rv3815c	Rv3628
AACPS10	PPBNGS	Rv3815c	Rv0512
AACPS10	PPCDC	Rv3815c	Rv1391
AACPS10	PPDIMAS	Rv3815c	Rv2941
AACPS10	PPGKr	Rv3815c	Rv2702
AACPS10	PPNCL	Rv3815c	Rv1391
AACPS10	PPND	Rv3815c	Rv3754
AACPS10	PPNDH	Rv3815c	Rv3838c
AACPS10	PPPGO	Rv3815c	Rv2677c
AACPS10	PPTGS_TB1	Rv3815c	Rv2163c
AACPS10	PPTGS_TB2	Rv3815c	Rv2163c
AACPS10	PRAGSr	Rv3815c	Rv0772
AACPS10	PRAIS	Rv3815c	Rv0809
AACPS10	PRAIi	Rv3815c	Rv1603
AACPS10	PRAMPC	Rv3815c	Rv1606
AACPS10	PRASCS	Rv3815c	Rv0780
AACPS10	PRATPP	Rv3815c	Rv2122c
AACPS10	PREPPACPH	Rv3815c	Rv2928
AACPS10	PREPTHS	Rv3815c	Rv2931
AACPS10	PREPTHS	Rv3815c	Rv2932
AACPS10	PREPTHS	Rv3815c	Rv2933
AACPS10	PREPTHS	Rv3815c	Rv2934
AACPS10	PREPTHS	Rv3815c	Rv2935
AACPS10	PREPTHS2	Rv3815c	Rv2931
AACPS10	PREPTHS2	Rv3815c	Rv2932
AACPS10	PREPTHS2	Rv3815c	Rv2933
AACPS10	PREPTHS2	Rv3815c	Rv2934
AACPS10	PREPTHS2	Rv3815c	Rv2935
AACPS10	PRFGS	Rv3815c	Rv0788
AACPS10	PRFGS	Rv3815c	Rv0803
AACPS10	PRMICIi	Rv3815c	Rv1603
AACPS10	PRPPS	Rv3815c	Rv1017c
AACPS10	PSCVT	Rv3815c	Rv3227
AACPS10	PSD160	Rv3815c	Rv0437c
AACPS10	PSERT	Rv3815c	Rv0884c
AACPS10	PSP_L	Rv3815c	Rv0505c
AACPS10	PSP_L	Rv3815c	Rv3042c
AACPS10	PSSA160	Rv3815c	Rv0436c
AACPS10	PTAr	Rv3815c	Rv0408
AACPS10	PUNP1	Rv3815c	Rv3307
AACPS10	PUNP5	Rv3815c	Rv3307
AACPS10	PYK	Rv3815c	Rv1617
AACPS10	QULNS	Rv3815c	Rv1594
AACPS10	RBFK	Rv3815c	Rv2786c
AACPS10	RBFSa	Rv3815c	Rv1412
AACPS10	RBFSa	Rv3815c	Rv1416
AACPS10	RBFSb	Rv3815c	Rv1412
AACPS10	RBFSb	Rv3815c	Rv1416
AACPS10	RNDR1	Rv3815c	Rv0570
AACPS10	RNDR1	Rv3815c	Rv1981c
AACPS10	RNDR2	Rv3815c	Rv3048c
AACPS10	RNDR2	Rv3815c	Rv3051c
AACPS10	RNDR3	Rv3815c	Rv3048c
AACPS10	RNDR3	Rv3815c	Rv3051c
AACPS10	RNDR4	Rv3815c	Rv0570
AACPS10	RNDR4	Rv3815c	Rv1981c
AACPS10	RPE	Rv3815c	Rv1408
AACPS10	RPI	Rv3815c	Rv2465c
AACPS10	RPPDIMAS	Rv3815c	Rv2962c
AACPS10	RRPPDIMAS	Rv3815c	Rv2958c
AACPS10	SADT	Rv3815c	Rv1285
AACPS10	SADT	Rv3815c	Rv1286
AACPS10	SALCS	Rv3815c	Rv2386c
AACPS10	SDPDS	Rv3815c	Rv1202
AACPS10	SDPTA	Rv3815c	Rv0858c
AACPS10	SERAT	Rv3815c	Rv2335
AACPS10	SHCHCS2	Rv3815c	Rv0555
AACPS10	SHK3Dr	Rv3815c	Rv2552c
AACPS10	SHKK	Rv3815c	Rv2539c
AACPS10	SHSL4r	Rv3815c	Rv0391
AACPS10	SHSL4r	Rv3815c	Rv1079
AACPS10	SUCBZL	Rv3815c	Rv0542c
AACPS10	SUCBZS	Rv3815c	Rv0553
AACPS10	SUCCt2r	Rv3815c	Rv2443
AACPS10	SUCOAS	Rv3815c	Rv0951
AACPS10	SUCOAS	Rv3815c	Rv0952
AACPS10	SULabc	Rv3815c	Rv1739c
AACPS10	SULabc	Rv3815c	Rv2397c
AACPS10	SULabc	Rv3815c	Rv2398c
AACPS10	SULabc	Rv3815c	Rv2399c
AACPS10	SULabc	Rv3815c	Rv2400c
AACPS10	TALA	Rv3815c	Rv1448c
AACPS10	TDPDRE	Rv3815c	Rv3465
AACPS10	TDPDRR	Rv3815c	Rv3266c
AACPS10	TDPGDH	Rv3815c	Rv3464
AACPS10	TDPGDH	Rv3815c	Rv3468c
AACPS10	TDPGDH	Rv3815c	Rv3784
AACPS10	THDPS	Rv3815c	Rv1201c
AACPS10	THMDP	Rv3815c	Rv3113
AACPS10	THRD_Lr	Rv3815c	Rv1559
AACPS10	THZPSN	Rv3815c	Rv0417
AACPS10	TKT1	Rv3815c	Rv1449c
AACPS10	TKT2	Rv3815c	Rv1449c
AACPS10	TMDS	Rv3815c	Rv2754c
AACPS10	TMDS	Rv3815c	Rv2764c
AACPS10	TMPKr	Rv3815c	Rv2977c
AACPS10	TMPPP	Rv3815c	Rv0414c
AACPS10	TPI	Rv3815c	Rv1438
AACPS10	TRDR	Rv3815c	Rv3913
AACPS10	TRE6PP	Rv3815c	Rv2006
AACPS10	TRE6PP	Rv3815c	Rv3372
AACPS10	TRE6PS	Rv3815c	Rv3490
AACPS10	TRESULT	Rv3815c	Rv0295c
AACPS10	TRESULT	Rv3815c	Rv1373
AACPS10	TRPS2	Rv3815c	Rv1612
AACPS10	TRPS2	Rv3815c	Rv1613
AACPS10	TRPS3	Rv3815c	Rv1612
AACPS10	TRPS3	Rv3815c	Rv1613
AACPS10	UAAGDS	Rv3815c	Rv2158c
AACPS10	UAGCVT	Rv3815c	Rv1315
AACPS10	UAGDP	Rv3815c	Rv1018c
AACPS10	UAGPT1	Rv3815c	Rv2153c
AACPS10	UAGPT2	Rv3815c	Rv2153c
AACPS10	UAGPT3	Rv3815c	Rv2153c
AACPS10	UAMAGS	Rv3815c	Rv2155c
AACPS10	UAMAS	Rv3815c	Rv2152c
AACPS10	UAMRH	Rv3815c	Rv3818
AACPS10	UAPGR	Rv3815c	Rv0482
AACPS10	UDCPDP	Rv3815c	Rv2136c
AACPS10	UDPDPS	Rv3815c	Rv2361c
AACPS10	UDPG4E	Rv3815c	Rv0501
AACPS10	UDPG4E	Rv3815c	Rv0536
AACPS10	UDPG4E	Rv3815c	Rv3634c
AACPS10	UDPGALM	Rv3815c	Rv3809c
AACPS10	UGAGDS	Rv3815c	Rv2158c
AACPS10	UGGPT3	Rv3815c	Rv2153c
AACPS10	UGLDDS1	Rv3815c	Rv2157c
AACPS10	UGLDDS2	Rv3815c	Rv2157c
AACPS10	UGMAGS	Rv3815c	Rv2155c
AACPS10	UGMAS	Rv3815c	Rv2152c
AACPS10	UGMDDS	Rv3815c	Rv2157c
AACPS10	UGMDDS2	Rv3815c	Rv2157c
AACPS10	UMPK	Rv3815c	Rv1712
AACPS10	UPP3S	Rv3815c	Rv0511
AACPS10	UPPDC1	Rv3815c	Rv2678c
AACPS10	VALTA	Rv3815c	Rv2210c
ACACT1r	AACPS10	Rv1323	Rv3815c
ACACT1r	ACCC	Rv1323	Rv3280
ACACT1r	ACCOACr	Rv1323	Rv0904c
ACACT1r	ACCOACr	Rv1323	Rv3280
ACACT1r	ACCOACr	Rv1323	Rv3281
ACACT1r	ACChex	Rv1323	Rv3280
ACACT1r	ACGAMT	Rv1323	Rv1302
ACACT1r	ACGK	Rv1323	Rv1654
ACACT1r	ACLS	Rv1323	Rv1820
ACACT1r	ACLS	Rv1323	Rv3002c
ACACT1r	ACLS	Rv1323	Rv3003c
ACACT1r	ACLS	Rv1323	Rv3470c
ACACT1r	ACLS	Rv1323	Rv3509c
ACACT1r	ACOTA	Rv1323	Rv1655
ACACT1r	ADCL	Rv1323	Rv0812
ACACT1r	ADCS	Rv1323	Rv0013
ACACT1r	ADCS	Rv1323	Rv1005c
ACACT1r	ADK3	Rv1323	Rv0733
ACACT1r	ADK4	Rv1323	Rv0733
ACACT1r	ADNK1	Rv1323	Rv2202c
ACACT1r	ADPT	Rv1323	Rv2584c
ACACT1r	ADSK	Rv1323	Rv1285
ACACT1r	ADSK	Rv1323	Rv1286
ACACT1r	ADSL1r	Rv1323	Rv0777
ACACT1r	ADSL2r	Rv1323	Rv0777
ACACT1r	ADSS	Rv1323	Rv0357c
ACACT1r	AFE	Rv1323	Rv3793
ACACT1r	AFE	Rv1323	Rv3794
ACACT1r	AFE	Rv1323	Rv3795
ACACT1r	AFTA	Rv1323	Rv3792
ACACT1r	AGPAT160	Rv1323	Rv2182c
ACACT1r	AGPAT160	Rv1323	Rv2483c
ACACT1r	AGPAT160190	Rv1323	Rv2182c
ACACT1r	AGPAT160190	Rv1323	Rv2483c
ACACT1r	AGPAT190	Rv1323	Rv2182c
ACACT1r	AGPAT190	Rv1323	Rv2483c
ACACT1r	AGPR	Rv1323	Rv1652
ACACT1r	AHC	Rv1323	Rv3248c
ACACT1r	AHMMPS	Rv1323	Rv0423c
ACACT1r	AICART	Rv1323	Rv0957
ACACT1r	AIRCr	Rv1323	Rv3257c
ACACT1r	AIRCr	Rv1323	Rv3275c
ACACT1r	AIRCr	Rv1323	Rv3276c
ACACT1r	ALAALAr	Rv1323	Rv2981c
ACACT1r	ALAD_L	Rv1323	Rv2780
ACACT1r	ALAR	Rv1323	Rv3423c
ACACT1r	AMMQT8	Rv1323	Rv0558
ACACT1r	ANPRT	Rv1323	Rv2192c
ACACT1r	ANS	Rv1323	Rv1609
ACACT1r	ANS	Rv1323	Rv2859c
ACACT1r	APRAUR	Rv1323	Rv2671
ACACT1r	ARGDr	Rv1323	Rv1001
ACACT1r	ASAD	Rv1323	Rv3708c
ACACT1r	ASNS1	Rv1323	Rv2201
ACACT1r	ASP1DC	Rv1323	Rv3601c
ACACT1r	ASPCT	Rv1323	Rv1380
ACACT1r	ASPK	Rv1323	Rv3709c
ACACT1r	ASPO5	Rv1323	Rv1595
ACACT1r	ASPTA	Rv1323	Rv0337c
ACACT1r	ASPTA	Rv1323	Rv3565
ACACT1r	ATPPRT	Rv1323	Rv2121c
ACACT1r	ATPS4r	Rv1323	Rv1304
ACACT1r	ATPS4r	Rv1323	Rv1305
ACACT1r	ATPS4r	Rv1323	Rv1306
ACACT1r	ATPS4r	Rv1323	Rv1307
ACACT1r	ATPS4r	Rv1323	Rv1308
ACACT1r	ATPS4r	Rv1323	Rv1309
ACACT1r	ATPS4r	Rv1323	Rv1310
ACACT1r	ATPS4r	Rv1323	Rv1311
ACACT1r	CBPS	Rv1323	Rv1383
ACACT1r	CDPMEK	Rv1323	Rv1011
ACACT1r	CDPPT160190	Rv1323	Rv2612c
ACACT1r	CHORM	Rv1323	Rv1885c
ACACT1r	CHORS	Rv1323	Rv2540c
ACACT1r	CHRPL	Rv1323	Rv2949c
ACACT1r	CPPPGO	Rv1323	Rv2388c
ACACT1r	CTPS1	Rv1323	Rv1699
ACACT1r	CYO1a	Rv1323	Rv2194
ACACT1r	CYO1a	Rv1323	Rv2195
ACACT1r	CYO1a	Rv1323	Rv2196
ACACT1r	CYSS	Rv1323	Rv0848
ACACT1r	CYSS	Rv1323	Rv1336
ACACT1r	CYSS	Rv1323	Rv2334
ACACT1r	CYSTL	Rv1323	Rv3340
ACACT1r	CYTK1	Rv1323	Rv1712
ACACT1r	CYTK2	Rv1323	Rv1712
ACACT1r	DAPDC	Rv1323	Rv1293
ACACT1r	DAPE	Rv1323	Rv2726c
ACACT1r	DASYN160	Rv1323	Rv2881c
ACACT1r	DASYN160190	Rv1323	Rv2881c
ACACT1r	DASYN190190	Rv1323	Rv2881c
ACACT1r	DCPDP	Rv1323	Rv2136c
ACACT1r	DCPE	Rv1323	Rv3790
ACACT1r	DCPE	Rv1323	Rv3791
ACACT1r	DCPT	Rv1323	Rv3806c
ACACT1r	DDPA	Rv1323	Rv2178c
ACACT1r	DGK1	Rv1323	Rv1389
ACACT1r	DHAD1	Rv1323	Rv0189c
ACACT1r	DHDPRy	Rv1323	Rv2773c
ACACT1r	DHDPS	Rv1323	Rv2753c
ACACT1r	DHFR	Rv1323	Rv2763c
ACACT1r	DHFS	Rv1323	Rv2447c
ACACT1r	DHNAOT	Rv1323	Rv0534c
ACACT1r	DHNPA	Rv1323	Rv3607c
ACACT1r	DHORD3	Rv1323	Rv2139
ACACT1r	DHORTS	Rv1323	Rv1381
ACACT1r	DHPPDA	Rv1323	Rv1409
ACACT1r	DHQD	Rv1323	Rv2537c
ACACT1r	DHQS	Rv1323	Rv2538c
ACACT1r	DMATT	Rv1323	Rv3398c
ACACT1r	DPR	Rv1323	Rv2573
ACACT1r	DXPRIi	Rv1323	Rv2870c
ACACT1r	DXPS	Rv1323	Rv2682c
ACACT1r	DXPS	Rv1323	Rv3379c
ACACT1r	FACOAL160	Rv1323	Rv1185c
ACACT1r	FACOAL160	Rv1323	Rv1529
ACACT1r	FACOAL160	Rv1323	Rv2590
ACACT1r	FACOAL160	Rv1323	Rv3826
ACACT1r	FACOAL181	Rv1323	Rv1529
ACACT1r	FACOAL181	Rv1323	Rv1618
ACACT1r	FACOAL181	Rv1323	Rv3826
ACACT1r	FACOAL200	Rv1323	Rv1529
ACACT1r	FACOAL200	Rv1323	Rv3826
ACACT1r	FACOAL80	Rv1323	Rv1185c
ACACT1r	FACOAL80	Rv1323	Rv1529
ACACT1r	FACOAL80	Rv1323	Rv2590
ACACT1r	FACOAL80	Rv1323	Rv3826
ACACT1r	FACOALPREPH	Rv1323	Rv2930
ACACT1r	FAMPL1	Rv1323	Rv3801c
ACACT1r	FAMPL2	Rv1323	Rv3801c
ACACT1r	FAMPL3	Rv1323	Rv3801c
ACACT1r	FAMPL4	Rv1323	Rv3801c
ACACT1r	FAMPL5	Rv1323	Rv3801c
ACACT1r	FAS100	Rv1323	Rv1350
ACACT1r	FAS100	Rv1323	Rv1484
ACACT1r	FAS100	Rv1323	Rv2524c
ACACT1r	FAS100	Rv1323	Rv2947c
ACACT1r	FAS120	Rv1323	Rv1350
ACACT1r	FAS120	Rv1323	Rv1484
ACACT1r	FAS120	Rv1323	Rv2524c
ACACT1r	FAS120	Rv1323	Rv2947c
ACACT1r	FAS140	Rv1323	Rv0533c
ACACT1r	FAS140	Rv1323	Rv1350
ACACT1r	FAS140	Rv1323	Rv1484
ACACT1r	FAS140	Rv1323	Rv2524c
ACACT1r	FAS140	Rv1323	Rv2947c
ACACT1r	FAS160	Rv1323	Rv1350
ACACT1r	FAS160	Rv1323	Rv1484
ACACT1r	FAS160	Rv1323	Rv2524c
ACACT1r	FAS160	Rv1323	Rv2947c
ACACT1r	FAS161	Rv1323	Rv1350
ACACT1r	FAS161	Rv1323	Rv1484
ACACT1r	FAS161	Rv1323	Rv2524c
ACACT1r	FAS161	Rv1323	Rv2947c
ACACT1r	FAS180	Rv1323	Rv1350
ACACT1r	FAS180	Rv1323	Rv1484
ACACT1r	FAS180	Rv1323	Rv2524c
ACACT1r	FAS180	Rv1323	Rv2947c
ACACT1r	FAS181	Rv1323	Rv1350
ACACT1r	FAS181	Rv1323	Rv1484
ACACT1r	FAS181	Rv1323	Rv2524c
ACACT1r	FAS181	Rv1323	Rv2947c
ACACT1r	FAS200	Rv1323	Rv1350
ACACT1r	FAS200	Rv1323	Rv1484
ACACT1r	FAS200	Rv1323	Rv2524c
ACACT1r	FAS200	Rv1323	Rv2947c
ACACT1r	FAS240_L	Rv1323	Rv1350
ACACT1r	FAS240_L	Rv1323	Rv1484
ACACT1r	FAS240_L	Rv1323	Rv2524c
ACACT1r	FAS240_L	Rv1323	Rv2947c
ACACT1r	FAS260	Rv1323	Rv1350
ACACT1r	FAS260	Rv1323	Rv1484
ACACT1r	FAS260	Rv1323	Rv2524c
ACACT1r	FAS260	Rv1323	Rv2947c
ACACT1r	FAS80_L	Rv1323	Rv1350
ACACT1r	FAS80_L	Rv1323	Rv1484
ACACT1r	FAS80_L	Rv1323	Rv2524c
ACACT1r	FAS80_L	Rv1323	Rv2947c
ACACT1r	FASm1601	Rv1323	Rv1662
ACACT1r	FASm1601	Rv1323	Rv1663
ACACT1r	FASm180	Rv1323	Rv1662
ACACT1r	FASm180	Rv1323	Rv1663
ACACT1r	FASm1801	Rv1323	Rv1662
ACACT1r	FASm1801	Rv1323	Rv1663
ACACT1r	FASm2001	Rv1323	Rv1662
ACACT1r	FASm2001	Rv1323	Rv1663
ACACT1r	FASm2002	Rv1323	Rv1662
ACACT1r	FASm2002	Rv1323	Rv1663
ACACT1r	FASm220	Rv1323	Rv2940c
ACACT1r	FASm2201	Rv1323	Rv2940c
ACACT1r	FASm2202	Rv1323	Rv2940c
ACACT1r	FASm240	Rv1323	Rv2940c
ACACT1r	FASm2401	Rv1323	Rv2940c
ACACT1r	FASm2402	Rv1323	Rv2940c
ACACT1r	FASm260	Rv1323	Rv2940c
ACACT1r	FASm2601	Rv1323	Rv2940c
ACACT1r	FASm2602	Rv1323	Rv2940c
ACACT1r	FASm280	Rv1323	Rv2940c
ACACT1r	FASm2801	Rv1323	Rv2940c
ACACT1r	FASm2802	Rv1323	Rv2940c
ACACT1r	FASm300	Rv1323	Rv2940c
ACACT1r	FASm320	Rv1323	Rv2940c
ACACT1r	FASm340	Rv1323	Rv2940c
ACACT1r	FBA	Rv1323	Rv0363c
ACACT1r	FOLD3	Rv1323	Rv1207
ACACT1r	FOLD3	Rv1323	Rv3608c
ACACT1r	FRD	Rv1323	Rv1552
ACACT1r	FRD	Rv1323	Rv1553
ACACT1r	FRD	Rv1323	Rv1554
ACACT1r	FRD	Rv1323	Rv1555
ACACT1r	FRD3	Rv1323	Rv0247c
ACACT1r	FRD3	Rv1323	Rv0248c
ACACT1r	FRD3	Rv1323	Rv3316
ACACT1r	FRD3	Rv1323	Rv3317
ACACT1r	FRD3	Rv1323	Rv3318
ACACT1r	FRD3	Rv1323	Rv3319
ACACT1r	FRD5	Rv1323	Rv1552
ACACT1r	FRD5	Rv1323	Rv1553
ACACT1r	FRD5	Rv1323	Rv1554
ACACT1r	FRD5	Rv1323	Rv1555
ACACT1r	FRDO2r	Rv1323	Rv0886
ACACT1r	FRDO2r	Rv1323	Rv3106
ACACT1r	FRDO3r	Rv1323	Rv0886
ACACT1r	FRDO3r	Rv1323	Rv3106
ACACT1r	FRRPPDIMAS	Rv1323	Rv2957
ACACT1r	FUM	Rv1323	Rv1098c
ACACT1r	G16MTM1	Rv1323	Rv2610c
ACACT1r	G1PACT	Rv1323	Rv1018c
ACACT1r	G1PTT	Rv1323	Rv0334
ACACT1r	G1SATi	Rv1323	Rv0524
ACACT1r	G3PAT160	Rv1323	Rv1551
ACACT1r	G3PAT190	Rv1323	Rv1551
ACACT1r	G3PD1	Rv1323	Rv0564c
ACACT1r	G3PD1	Rv1323	Rv2249c
ACACT1r	G3PD1	Rv1323	Rv2982c
ACACT1r	G3PD1	Rv1323	Rv3302c
ACACT1r	GALFT	Rv1323	Rv3808c
ACACT1r	GALKr	Rv1323	Rv0620
ACACT1r	GALT	Rv1323	Rv0618
ACACT1r	GALT	Rv1323	Rv0619
ACACT1r	GALUi	Rv1323	Rv0993
ACACT1r	GAPD	Rv1323	Rv1436
ACACT1r	GARFT	Rv1323	Rv0389
ACACT1r	GARFT	Rv1323	Rv0956
ACACT1r	GF6PTAr	Rv1323	Rv3436c
ACACT1r	GFUCS	Rv1323	Rv1512
ACACT1r	GHMT2	Rv1323	Rv0070c
ACACT1r	GHMT2	Rv1323	Rv1093
ACACT1r	GK1	Rv1323	Rv1389
ACACT1r	GLNS	Rv1323	Rv1878
ACACT1r	GLNS	Rv1323	Rv2220
ACACT1r	GLNS	Rv1323	Rv2222c
ACACT1r	GLNS	Rv1323	Rv2860c
ACACT1r	GLUPRT	Rv1323	Rv0808
ACACT1r	GLUPRT	Rv1323	Rv1602
ACACT1r	GLUR	Rv1323	Rv1338
ACACT1r	GLUTRR	Rv1323	Rv0509
ACACT1r	GLUTRS	Rv1323	Rv2992c
ACACT1r	GLYCL	Rv1323	Rv1826
ACACT1r	GLYK	Rv1323	Rv3696c
ACACT1r	GMAND	Rv1323	Rv0112
ACACT1r	GMAND	Rv1323	Rv1511
ACACT1r	GMPS2	Rv1323	Rv3396c
ACACT1r	GMT1	Rv1323	Rv2051c
ACACT1r	GMT2	Rv1323	Rv2051c
ACACT1r	GRTT	Rv1323	Rv1086
ACACT1r	GTPCI	Rv1323	Rv3609c
ACACT1r	GTPCII	Rv1323	Rv1415
ACACT1r	GTPCII	Rv1323	Rv1940
ACACT1r	H2CO3D	Rv1323	Rv3273
ACACT1r	H2CO3D	Rv1323	Rv3588c
ACACT1r	HCO3E	Rv1323	Rv3273
ACACT1r	HCO3E	Rv1323	Rv3588c
ACACT1r	HISTD	Rv1323	Rv1599
ACACT1r	HMBS	Rv1323	Rv0510
ACACT1r	HMPK4	Rv1323	Rv0422c
ACACT1r	HPPK	Rv1323	Rv3606c
ACACT1r	HSDy	Rv1323	Rv1294
ACACT1r	HSTPT	Rv1323	Rv1600
ACACT1r	HSTPT	Rv1323	Rv2231c
ACACT1r	HSTPT	Rv1323	Rv3772
ACACT1r	ICHORSi	Rv1323	Rv3215
ACACT1r	ICL	Rv1323	Rv0467
ACACT1r	ICL	Rv1323	Rv1915
ACACT1r	ICL	Rv1323	Rv1916
ACACT1r	IG3PS	Rv1323	Rv1605
ACACT1r	IGPDH	Rv1323	Rv1601
ACACT1r	IGPS	Rv1323	Rv1611
ACACT1r	ILETA	Rv1323	Rv2210c
ACACT1r	IMPC	Rv1323	Rv0957
ACACT1r	IMPD	Rv1323	Rv1843c
ACACT1r	IMPD	Rv1323	Rv3410c
ACACT1r	IMPD	Rv1323	Rv3411c
ACACT1r	INSH	Rv1323	Rv3393
ACACT1r	IPDDI	Rv1323	Rv1745c
ACACT1r	IPMD	Rv1323	Rv2995c
ACACT1r	IPPMIa	Rv1323	Rv2987c
ACACT1r	IPPMIa	Rv1323	Rv2988c
ACACT1r	IPPMIb	Rv1323	Rv2987c
ACACT1r	IPPMIb	Rv1323	Rv2988c
ACACT1r	IPPS	Rv1323	Rv3710
ACACT1r	KARA1i	Rv1323	Rv3001c
ACACT1r	KARA2i	Rv1323	Rv3001c
ACACT1r	LDH_L	Rv1323	Rv0694
ACACT1r	LEUTA	Rv1323	Rv2210c
ACACT1r	L_LACD	Rv1323	Rv0694
ACACT1r	L_LACt2r	Rv1323	Rv1902c
ACACT1r	L_LACt3	Rv1323	Rv0191
ACACT1r	MAN1PT2	Rv1323	Rv3264c
ACACT1r	MAN6PI	Rv1323	Rv3255c
ACACT1r	MANAT1	Rv1323	Rv2611c
ACACT1r	MANAT2	Rv1323	Rv2611c
ACACT1r	MCBTS	Rv1323	Rv2378c
ACACT1r	MCBTS	Rv1323	Rv2379c
ACACT1r	MCBTS	Rv1323	Rv2380c
ACACT1r	MCBTS	Rv1323	Rv2381c
ACACT1r	MCBTS	Rv1323	Rv2382c
ACACT1r	MCBTS	Rv1323	Rv2383c
ACACT1r	MCBTS	Rv1323	Rv2384
ACACT1r	MCBTS3	Rv1323	Rv2378c
ACACT1r	MCBTS3	Rv1323	Rv2379c
ACACT1r	MCBTS3	Rv1323	Rv2380c
ACACT1r	MCBTS3	Rv1323	Rv2381c
ACACT1r	MCBTS3	Rv1323	Rv2382c
ACACT1r	MCBTS3	Rv1323	Rv2383c
ACACT1r	MCBTS3	Rv1323	Rv2384
ACACT1r	MCOATA	Rv1323	Rv0649
ACACT1r	MCOATA	Rv1323	Rv2243
ACACT1r	MDH	Rv1323	Rv1240
ACACT1r	MECDPS	Rv1323	Rv3581c
ACACT1r	MEPCT	Rv1323	Rv3582c
ACACT1r	METAT	Rv1323	Rv1392
ACACT1r	METS	Rv1323	Rv2124c
ACACT1r	MI1PP	Rv1323	Rv1604
ACACT1r	MI1PP	Rv1323	Rv2701c
ACACT1r	MI1PS	Rv1323	Rv0046c
ACACT1r	MME	Rv1323	Rv0855
ACACT1r	MMM2r	Rv1323	Rv1492
ACACT1r	MMM2r	Rv1323	Rv1493
ACACT1r	MN6PP	Rv1323	Rv1692
ACACT1r	MOHMT	Rv1323	Rv2225
ACACT1r	MTHFC	Rv1323	Rv3356c
ACACT1r	MTHFD	Rv1323	Rv3356c
ACACT1r	MYC1CYC1	Rv1323	Rv0470c
ACACT1r	MYC1CYC2	Rv1323	Rv0470c
ACACT1r	MYC1CYC3	Rv1323	Rv0470c
ACACT1r	MYC1CYC4	Rv1323	Rv0503c
ACACT1r	MYC1CYC4	Rv1323	Rv0644c
ACACT1r	MYC1CYC5	Rv1323	Rv0503c
ACACT1r	MYC1CYC5	Rv1323	Rv0644c
ACACT1r	MYC1M1	Rv1323	Rv0503c
ACACT1r	MYC1M1	Rv1323	Rv0642c
ACACT1r	MYC1M1	Rv1323	Rv0644c
ACACT1r	MYC1M1	Rv1323	Rv0645c
ACACT1r	MYC1M2	Rv1323	Rv0503c
ACACT1r	MYC1M2	Rv1323	Rv0642c
ACACT1r	MYC1M2	Rv1323	Rv0644c
ACACT1r	MYC1M2	Rv1323	Rv0645c
ACACT1r	MYC2CYC1	Rv1323	Rv0644c
ACACT1r	MYC2CYC2	Rv1323	Rv0644c
ACACT1r	MYC2CYC3	Rv1323	Rv0644c
ACACT1r	MYCON1	Rv1323	Rv3800c
ACACT1r	MYCON2	Rv1323	Rv3800c
ACACT1r	MYCON3	Rv1323	Rv3800c
ACACT1r	MYCON4	Rv1323	Rv3800c
ACACT1r	MYCON5	Rv1323	Rv3800c
ACACT1r	MYCSacp50	Rv1323	Rv0098
ACACT1r	MYCSacp50	Rv1323	Rv1483
ACACT1r	MYCSacp50	Rv1323	Rv2245
ACACT1r	MYCSacp50	Rv1323	Rv2246
ACACT1r	MYCSacp56	Rv1323	Rv0098
ACACT1r	MYCSacp56	Rv1323	Rv1483
ACACT1r	MYCSacp56	Rv1323	Rv2245
ACACT1r	MYCSacp56	Rv1323	Rv2246
ACACT1r	MYCSacp58	Rv1323	Rv0098
ACACT1r	MYCSacp58	Rv1323	Rv1483
ACACT1r	MYCSacp58	Rv1323	Rv2245
ACACT1r	MYCSacp58	Rv1323	Rv2246
ACACT1r	NADH2r	Rv1323	Rv0082
ACACT1r	NADH2r	Rv1323	Rv3145
ACACT1r	NADH2r	Rv1323	Rv3146
ACACT1r	NADH2r	Rv1323	Rv3147
ACACT1r	NADH2r	Rv1323	Rv3148
ACACT1r	NADH2r	Rv1323	Rv3149
ACACT1r	NADH2r	Rv1323	Rv3150
ACACT1r	NADH2r	Rv1323	Rv3152
ACACT1r	NADH2r	Rv1323	Rv3153
ACACT1r	NADH2r	Rv1323	Rv3154
ACACT1r	NADH2r	Rv1323	Rv3155
ACACT1r	NADH2r	Rv1323	Rv3156
ACACT1r	NADH2r	Rv1323	Rv3157
ACACT1r	NADH2r	Rv1323	Rv3158
ACACT1r	NADH9	Rv1323	Rv0082
ACACT1r	NADH9	Rv1323	Rv3145
ACACT1r	NADH9	Rv1323	Rv3146
ACACT1r	NADH9	Rv1323	Rv3147
ACACT1r	NADH9	Rv1323	Rv3148
ACACT1r	NADH9	Rv1323	Rv3149
ACACT1r	NADH9	Rv1323	Rv3150
ACACT1r	NADH9	Rv1323	Rv3152
ACACT1r	NADH9	Rv1323	Rv3153
ACACT1r	NADH9	Rv1323	Rv3154
ACACT1r	NADH9	Rv1323	Rv3155
ACACT1r	NADH9	Rv1323	Rv3156
ACACT1r	NADH9	Rv1323	Rv3157
ACACT1r	NADH9	Rv1323	Rv3158
ACACT1r	NADK	Rv1323	Rv1695
ACACT1r	NADS2	Rv1323	Rv2438c
ACACT1r	NAKtr	Rv1323	Rv3236c
ACACT1r	NAt3_1	Rv1323	Rv2287
ACACT1r	NDPK2	Rv1323	Rv2445c
ACACT1r	NDPK3	Rv1323	Rv2445c
ACACT1r	NDPK4	Rv1323	Rv2445c
ACACT1r	NDPK6	Rv1323	Rv2445c
ACACT1r	NDPK9	Rv1323	Rv2445c
ACACT1r	NH4t	Rv1323	Rv2920c
ACACT1r	NNAT	Rv1323	Rv2421c
ACACT1r	NNDPR	Rv1323	Rv1596
ACACT1r	NPHS	Rv1323	Rv0548c
ACACT1r	O16RHAT	Rv1323	Rv3265c
ACACT1r	OCBT	Rv1323	Rv1656
ACACT1r	OMPDC	Rv1323	Rv1385
ACACT1r	ORNTA	Rv1323	Rv2321c
ACACT1r	ORNTA	Rv1323	Rv2322c
ACACT1r	ORNTAC	Rv1323	Rv1653
ACACT1r	ORPT	Rv1323	Rv0382c
ACACT1r	OXCDC	Rv1323	Rv0118c
ACACT1r	OXGDC2	Rv1323	Rv0555
ACACT1r	P5CRx	Rv1323	Rv0500
ACACT1r	PANTS	Rv1323	Rv3602c
ACACT1r	PAPPT1	Rv1323	Rv2156c
ACACT1r	PAPPT2	Rv1323	Rv2156c
ACACT1r	PAPPT3	Rv1323	Rv2156c
ACACT1r	PAPR	Rv1323	Rv2392
ACACT1r	PDIMAS	Rv1323	Rv2941
ACACT1r	PFK	Rv1323	Rv2029c
ACACT1r	PFK	Rv1323	Rv3010c
ACACT1r	PGCD	Rv1323	Rv0728c
ACACT1r	PGCD	Rv1323	Rv2996c
ACACT1r	PGI	Rv1323	Rv0946c
ACACT1r	PGK	Rv1323	Rv1437
ACACT1r	PGMT	Rv1323	Rv3068c
ACACT1r	PGPPT3	Rv1323	Rv2156c
ACACT1r	PGSA160	Rv1323	Rv1822
ACACT1r	PGSA160	Rv1323	Rv2746c
ACACT1r	PGSA160190	Rv1323	Rv1822
ACACT1r	PGSA160190	Rv1323	Rv2746c
ACACT1r	PGSA190	Rv1323	Rv1822
ACACT1r	PGSA190	Rv1323	Rv2746c
ACACT1r	PIt	Rv1323	Rv0545c
ACACT1r	PIt	Rv1323	Rv2281
ACACT1r	PMANM	Rv1323	Rv3257c
ACACT1r	PMANM	Rv1323	Rv3308
ACACT1r	PMANM	Rv1323	Rv3441c
ACACT1r	PMPK	Rv1323	Rv0422c
ACACT1r	PNTK	Rv1323	Rv1092c
ACACT1r	PPA	Rv1323	Rv3628
ACACT1r	PPBNGS	Rv1323	Rv0512
ACACT1r	PPCDC	Rv1323	Rv1391
ACACT1r	PPCKr	Rv1323	Rv0211
ACACT1r	PPDIMAS	Rv1323	Rv2941
ACACT1r	PPGKr	Rv1323	Rv2702
ACACT1r	PPNCL	Rv1323	Rv1391
ACACT1r	PPND	Rv1323	Rv3754
ACACT1r	PPNDH	Rv1323	Rv3838c
ACACT1r	PPPGO	Rv1323	Rv2677c
ACACT1r	PPTGS_TB1	Rv1323	Rv2163c
ACACT1r	PPTGS_TB2	Rv1323	Rv2163c
ACACT1r	PRAGSr	Rv1323	Rv0772
ACACT1r	PRAIS	Rv1323	Rv0809
ACACT1r	PRAIi	Rv1323	Rv1603
ACACT1r	PRAMPC	Rv1323	Rv1606
ACACT1r	PRASCS	Rv1323	Rv0780
ACACT1r	PRATPP	Rv1323	Rv2122c
ACACT1r	PREPPACPH	Rv1323	Rv2928
ACACT1r	PREPTHS	Rv1323	Rv2931
ACACT1r	PREPTHS	Rv1323	Rv2932
ACACT1r	PREPTHS	Rv1323	Rv2933
ACACT1r	PREPTHS	Rv1323	Rv2934
ACACT1r	PREPTHS	Rv1323	Rv2935
ACACT1r	PREPTHS2	Rv1323	Rv2931
ACACT1r	PREPTHS2	Rv1323	Rv2932
ACACT1r	PREPTHS2	Rv1323	Rv2933
ACACT1r	PREPTHS2	Rv1323	Rv2934
ACACT1r	PREPTHS2	Rv1323	Rv2935
ACACT1r	PRFGS	Rv1323	Rv0788
ACACT1r	PRFGS	Rv1323	Rv0803
ACACT1r	PRMICIi	Rv1323	Rv1603
ACACT1r	PRPPS	Rv1323	Rv1017c
ACACT1r	PSCVT	Rv1323	Rv3227
ACACT1r	PSD160	Rv1323	Rv0437c
ACACT1r	PSERT	Rv1323	Rv0884c
ACACT1r	PSP_L	Rv1323	Rv0505c
ACACT1r	PSP_L	Rv1323	Rv3042c
ACACT1r	PSSA160	Rv1323	Rv0436c
ACACT1r	PUNP1	Rv1323	Rv3307
ACACT1r	PUNP5	Rv1323	Rv3307
ACACT1r	PYK	Rv1323	Rv1617
ACACT1r	QULNS	Rv1323	Rv1594
ACACT1r	RBFK	Rv1323	Rv2786c
ACACT1r	RBFSa	Rv1323	Rv1412
ACACT1r	RBFSa	Rv1323	Rv1416
ACACT1r	RBFSb	Rv1323	Rv1412
ACACT1r	RBFSb	Rv1323	Rv1416
ACACT1r	RNDR1	Rv1323	Rv0570
ACACT1r	RNDR1	Rv1323	Rv1981c
ACACT1r	RNDR2	Rv1323	Rv3048c
ACACT1r	RNDR2	Rv1323	Rv3051c
ACACT1r	RNDR3	Rv1323	Rv3048c
ACACT1r	RNDR3	Rv1323	Rv3051c
ACACT1r	RPE	Rv1323	Rv1408
ACACT1r	RPI	Rv1323	Rv2465c
ACACT1r	RPPDIMAS	Rv1323	Rv2962c
ACACT1r	RRPPDIMAS	Rv1323	Rv2958c
ACACT1r	SADT	Rv1323	Rv1285
ACACT1r	SADT	Rv1323	Rv1286
ACACT1r	SALCS	Rv1323	Rv2386c
ACACT1r	SDPDS	Rv1323	Rv1202
ACACT1r	SDPTA	Rv1323	Rv0858c
ACACT1r	SERAT	Rv1323	Rv2335
ACACT1r	SHCHCS2	Rv1323	Rv0555
ACACT1r	SHK3Dr	Rv1323	Rv2552c
ACACT1r	SHKK	Rv1323	Rv2539c
ACACT1r	SHSL4r	Rv1323	Rv0391
ACACT1r	SHSL4r	Rv1323	Rv1079
ACACT1r	SUCBZL	Rv1323	Rv0542c
ACACT1r	SUCBZS	Rv1323	Rv0553
ACACT1r	SUCCt2r	Rv1323	Rv2443
ACACT1r	SUCOAS	Rv1323	Rv0951
ACACT1r	SUCOAS	Rv1323	Rv0952
ACACT1r	SULabc	Rv1323	Rv1739c
ACACT1r	SULabc	Rv1323	Rv2397c
ACACT1r	SULabc	Rv1323	Rv2398c
ACACT1r	SULabc	Rv1323	Rv2399c
ACACT1r	SULabc	Rv1323	Rv2400c
ACACT1r	TALA	Rv1323	Rv1448c
ACACT1r	TDPDRE	Rv1323	Rv3465
ACACT1r	TDPDRR	Rv1323	Rv3266c
ACACT1r	TDPGDH	Rv1323	Rv3464
ACACT1r	TDPGDH	Rv1323	Rv3468c
ACACT1r	TDPGDH	Rv1323	Rv3784
ACACT1r	THDPS	Rv1323	Rv1201c
ACACT1r	THMDP	Rv1323	Rv3113
ACACT1r	THRD_Lr	Rv1323	Rv1559
ACACT1r	THZPSN	Rv1323	Rv0417
ACACT1r	TKT1	Rv1323	Rv1449c
ACACT1r	TKT2	Rv1323	Rv1449c
ACACT1r	TMDS	Rv1323	Rv2754c
ACACT1r	TMDS	Rv1323	Rv2764c
ACACT1r	TMPKr	Rv1323	Rv2977c
ACACT1r	TMPPP	Rv1323	Rv0414c
ACACT1r	TPI	Rv1323	Rv1438
ACACT1r	TRDR	Rv1323	Rv3913
ACACT1r	TRE6PP	Rv1323	Rv2006
ACACT1r	TRE6PP	Rv1323	Rv3372
ACACT1r	TRE6PS	Rv1323	Rv3490
ACACT1r	TRESULT	Rv1323	Rv0295c
ACACT1r	TRESULT	Rv1323	Rv1373
ACACT1r	TRPS2	Rv1323	Rv1612
ACACT1r	TRPS2	Rv1323	Rv1613
ACACT1r	TRPS3	Rv1323	Rv1612
ACACT1r	TRPS3	Rv1323	Rv1613
ACACT1r	UAAGDS	Rv1323	Rv2158c
ACACT1r	UAGCVT	Rv1323	Rv1315
ACACT1r	UAGDP	Rv1323	Rv1018c
ACACT1r	UAGPT1	Rv1323	Rv2153c
ACACT1r	UAGPT2	Rv1323	Rv2153c
ACACT1r	UAGPT3	Rv1323	Rv2153c
ACACT1r	UAMAGS	Rv1323	Rv2155c
ACACT1r	UAMAS	Rv1323	Rv2152c
ACACT1r	UAMRH	Rv1323	Rv3818
ACACT1r	UAPGR	Rv1323	Rv0482
ACACT1r	UDCPDP	Rv1323	Rv2136c
ACACT1r	UDPDPS	Rv1323	Rv2361c
ACACT1r	UDPG4E	Rv1323	Rv0501
ACACT1r	UDPG4E	Rv1323	Rv0536
ACACT1r	UDPG4E	Rv1323	Rv3634c
ACACT1r	UDPGALM	Rv1323	Rv3809c
ACACT1r	UGAGDS	Rv1323	Rv2158c
ACACT1r	UGGPT3	Rv1323	Rv2153c
ACACT1r	UGLDDS1	Rv1323	Rv2157c
ACACT1r	UGLDDS2	Rv1323	Rv2157c
ACACT1r	UGMAGS	Rv1323	Rv2155c
ACACT1r	UGMAS	Rv1323	Rv2152c
ACACT1r	UGMDDS	Rv1323	Rv2157c
ACACT1r	UGMDDS2	Rv1323	Rv2157c
ACACT1r	UMPK	Rv1323	Rv1712
ACACT1r	UPP3S	Rv1323	Rv0511
ACACT1r	UPPDC1	Rv1323	Rv2678c
ACACT1r	VALTA	Rv1323	Rv2210c
ACCC	AACPS10	Rv3280	Rv3815c
ACCC	ACACT1r	Rv3280	Rv1323
ACCC	ACCOACr	Rv3280	Rv0904c
ACCC	ACCOACr	Rv3280	Rv3280
ACCC	ACCOACr	Rv3280	Rv3281
ACCC	ACChex	Rv3280	Rv3280
ACCC	ACGAMT	Rv3280	Rv1302
ACCC	ACGK	Rv3280	Rv1654
ACCC	ACLS	Rv3280	Rv1820
ACCC	ACLS	Rv3280	Rv3002c
ACCC	ACLS	Rv3280	Rv3003c
ACCC	ACLS	Rv3280	Rv3470c
ACCC	ACLS	Rv3280	Rv3509c
ACCC	ACOTA	Rv3280	Rv1655
ACCC	ADCL	Rv3280	Rv0812
ACCC	ADCS	Rv3280	Rv0013
ACCC	ADCS	Rv3280	Rv1005c
ACCC	ADK3	Rv3280	Rv0733
ACCC	ADK4	Rv3280	Rv0733
ACCC	ADNK1	Rv3280	Rv2202c
ACCC	ADPT	Rv3280	Rv2584c
ACCC	ADSK	Rv3280	Rv1285
ACCC	ADSK	Rv3280	Rv1286
ACCC	ADSL1r	Rv3280	Rv0777
ACCC	ADSL2r	Rv3280	Rv0777
ACCC	ADSS	Rv3280	Rv0357c
ACCC	AFE	Rv3280	Rv3793
ACCC	AFE	Rv3280	Rv3794
ACCC	AFE	Rv3280	Rv3795
ACCC	AFTA	Rv3280	Rv3792
ACCC	AGPAT160	Rv3280	Rv2182c
ACCC	AGPAT160	Rv3280	Rv2483c
ACCC	AGPAT160190	Rv3280	Rv2182c
ACCC	AGPAT160190	Rv3280	Rv2483c
ACCC	AGPAT190	Rv3280	Rv2182c
ACCC	AGPAT190	Rv3280	Rv2483c
ACCC	AGPR	Rv3280	Rv1652
ACCC	AHC	Rv3280	Rv3248c
ACCC	AHMMPS	Rv3280	Rv0423c
ACCC	AIRCr	Rv3280	Rv3257c
ACCC	AIRCr	Rv3280	Rv3275c
ACCC	AIRCr	Rv3280	Rv3276c
ACCC	ALAALAr	Rv3280	Rv2981c
ACCC	ALAR	Rv3280	Rv3423c
ACCC	ANPRT	Rv3280	Rv2192c
ACCC	ANS	Rv3280	Rv1609
ACCC	ANS	Rv3280	Rv2859c
ACCC	APRAUR	Rv3280	Rv2671
ACCC	ARGDr	Rv3280	Rv1001
ACCC	ASAD	Rv3280	Rv3708c
ACCC	ASNS1	Rv3280	Rv2201
ACCC	ASP1DC	Rv3280	Rv3601c
ACCC	ASPCT	Rv3280	Rv1380
ACCC	ASPK	Rv3280	Rv3709c
ACCC	ASPO5	Rv3280	Rv1595
ACCC	ASPTA	Rv3280	Rv0337c
ACCC	ASPTA	Rv3280	Rv3565
ACCC	ATPPRT	Rv3280	Rv2121c
ACCC	ATPS4r	Rv3280	Rv1304
ACCC	ATPS4r	Rv3280	Rv1305
ACCC	ATPS4r	Rv3280	Rv1306
ACCC	ATPS4r	Rv3280	Rv1307
ACCC	ATPS4r	Rv3280	Rv1308
ACCC	ATPS4r	Rv3280	Rv1309
ACCC	ATPS4r	Rv3280	Rv1310
ACCC	ATPS4r	Rv3280	Rv1311
ACCC	CAATPS	Rv3280	Rv0107c
ACCC	CAt4	Rv3280	Rv1607
ACCC	CBPS	Rv3280	Rv1383
ACCC	CDPMEK	Rv3280	Rv1011
ACCC	CDPPT160190	Rv3280	Rv2612c
ACCC	CHORM	Rv3280	Rv1885c
ACCC	CHORS	Rv3280	Rv2540c
ACCC	CHRPL	Rv3280	Rv2949c
ACCC	CPPPGO	Rv3280	Rv2388c
ACCC	CTPS1	Rv3280	Rv1699
ACCC	CYSS	Rv3280	Rv0848
ACCC	CYSS	Rv3280	Rv1336
ACCC	CYSS	Rv3280	Rv2334
ACCC	CYSTL	Rv3280	Rv3340
ACCC	CYTK1	Rv3280	Rv1712
ACCC	CYTK2	Rv3280	Rv1712
ACCC	DAPDC	Rv3280	Rv1293
ACCC	DAPE	Rv3280	Rv2726c
ACCC	DASYN160	Rv3280	Rv2881c
ACCC	DASYN160190	Rv3280	Rv2881c
ACCC	DASYN190190	Rv3280	Rv2881c
ACCC	DCPDP	Rv3280	Rv2136c
ACCC	DCPE	Rv3280	Rv3790
ACCC	DCPE	Rv3280	Rv3791
ACCC	DCPT	Rv3280	Rv3806c
ACCC	DDPA	Rv3280	Rv2178c
ACCC	DESAT18	Rv3280	Rv0824c
ACCC	DESAT18	Rv3280	Rv1094
ACCC	DGK1	Rv3280	Rv1389
ACCC	DHAD1	Rv3280	Rv0189c
ACCC	DHDPRy	Rv3280	Rv2773c
ACCC	DHDPS	Rv3280	Rv2753c
ACCC	DHFR	Rv3280	Rv2763c
ACCC	DHFS	Rv3280	Rv2447c
ACCC	DHNAOT	Rv3280	Rv0534c
ACCC	DHNPA2	Rv3280	Rv3607c
ACCC	DHORD3	Rv3280	Rv2139
ACCC	DHORTS	Rv3280	Rv1381
ACCC	DHPPDA	Rv3280	Rv1409
ACCC	DHPS2	Rv3280	Rv1207
ACCC	DHPS2	Rv3280	Rv3608c
ACCC	DHQD	Rv3280	Rv2537c
ACCC	DHQS	Rv3280	Rv2538c
ACCC	DMATT	Rv3280	Rv3398c
ACCC	DPR	Rv3280	Rv2573
ACCC	DXPRIi	Rv3280	Rv2870c
ACCC	DXPS	Rv3280	Rv2682c
ACCC	DXPS	Rv3280	Rv3379c
ACCC	FACOAL160	Rv3280	Rv1185c
ACCC	FACOAL160	Rv3280	Rv1529
ACCC	FACOAL160	Rv3280	Rv2590
ACCC	FACOAL160	Rv3280	Rv3826
ACCC	FACOAL180	Rv3280	Rv1529
ACCC	FACOAL180	Rv3280	Rv3826
ACCC	FACOAL181	Rv3280	Rv1529
ACCC	FACOAL181	Rv3280	Rv1618
ACCC	FACOAL181	Rv3280	Rv3826
ACCC	FACOAL200	Rv3280	Rv1529
ACCC	FACOAL200	Rv3280	Rv3826
ACCC	FACOAL80	Rv3280	Rv1185c
ACCC	FACOAL80	Rv3280	Rv1529
ACCC	FACOAL80	Rv3280	Rv2590
ACCC	FACOAL80	Rv3280	Rv3826
ACCC	FACOALPREPH	Rv3280	Rv2930
ACCC	FAMPL1	Rv3280	Rv3801c
ACCC	FAMPL2	Rv3280	Rv3801c
ACCC	FAMPL3	Rv3280	Rv3801c
ACCC	FAMPL4	Rv3280	Rv3801c
ACCC	FAMPL5	Rv3280	Rv3801c
ACCC	FAS100	Rv3280	Rv1350
ACCC	FAS100	Rv3280	Rv1484
ACCC	FAS100	Rv3280	Rv2524c
ACCC	FAS100	Rv3280	Rv2947c
ACCC	FAS120	Rv3280	Rv1350
ACCC	FAS120	Rv3280	Rv1484
ACCC	FAS120	Rv3280	Rv2524c
ACCC	FAS120	Rv3280	Rv2947c
ACCC	FAS140	Rv3280	Rv0533c
ACCC	FAS140	Rv3280	Rv1350
ACCC	FAS140	Rv3280	Rv1484
ACCC	FAS140	Rv3280	Rv2524c
ACCC	FAS140	Rv3280	Rv2947c
ACCC	FAS160	Rv3280	Rv1350
ACCC	FAS160	Rv3280	Rv1484
ACCC	FAS160	Rv3280	Rv2524c
ACCC	FAS160	Rv3280	Rv2947c
ACCC	FAS161	Rv3280	Rv1350
ACCC	FAS161	Rv3280	Rv1484
ACCC	FAS161	Rv3280	Rv2524c
ACCC	FAS161	Rv3280	Rv2947c
ACCC	FAS180	Rv3280	Rv1350
ACCC	FAS180	Rv3280	Rv1484
ACCC	FAS180	Rv3280	Rv2524c
ACCC	FAS180	Rv3280	Rv2947c
ACCC	FAS200	Rv3280	Rv1350
ACCC	FAS200	Rv3280	Rv1484
ACCC	FAS200	Rv3280	Rv2524c
ACCC	FAS200	Rv3280	Rv2947c
ACCC	FAS240_L	Rv3280	Rv1350
ACCC	FAS240_L	Rv3280	Rv1484
ACCC	FAS240_L	Rv3280	Rv2524c
ACCC	FAS240_L	Rv3280	Rv2947c
ACCC	FAS260	Rv3280	Rv1350
ACCC	FAS260	Rv3280	Rv1484
ACCC	FAS260	Rv3280	Rv2524c
ACCC	FAS260	Rv3280	Rv2947c
ACCC	FAS80_L	Rv3280	Rv1350
ACCC	FAS80_L	Rv3280	Rv1484
ACCC	FAS80_L	Rv3280	Rv2524c
ACCC	FAS80_L	Rv3280	Rv2947c
ACCC	FASm1601	Rv3280	Rv1662
ACCC	FASm1601	Rv3280	Rv1663
ACCC	FASm180	Rv3280	Rv1662
ACCC	FASm180	Rv3280	Rv1663
ACCC	FASm1801	Rv3280	Rv1662
ACCC	FASm1801	Rv3280	Rv1663
ACCC	FASm2001	Rv3280	Rv1662
ACCC	FASm2001	Rv3280	Rv1663
ACCC	FASm2002	Rv3280	Rv1662
ACCC	FASm2002	Rv3280	Rv1663
ACCC	FASm220	Rv3280	Rv2940c
ACCC	FASm2201	Rv3280	Rv2940c
ACCC	FASm2202	Rv3280	Rv2940c
ACCC	FASm240	Rv3280	Rv2940c
ACCC	FASm2401	Rv3280	Rv2940c
ACCC	FASm2402	Rv3280	Rv2940c
ACCC	FASm260	Rv3280	Rv2940c
ACCC	FASm2601	Rv3280	Rv2940c
ACCC	FASm2602	Rv3280	Rv2940c
ACCC	FASm280	Rv3280	Rv2940c
ACCC	FASm2801	Rv3280	Rv2940c
ACCC	FASm2802	Rv3280	Rv2940c
ACCC	FASm300	Rv3280	Rv2940c
ACCC	FASm320	Rv3280	Rv2940c
ACCC	FASm340	Rv3280	Rv2940c
ACCC	FBA	Rv3280	Rv0363c
ACCC	FRD	Rv3280	Rv1552
ACCC	FRD	Rv3280	Rv1553
ACCC	FRD	Rv3280	Rv1554
ACCC	FRD	Rv3280	Rv1555
ACCC	FRD5	Rv3280	Rv1552
ACCC	FRD5	Rv3280	Rv1553
ACCC	FRD5	Rv3280	Rv1554
ACCC	FRD5	Rv3280	Rv1555
ACCC	FRRPPDIMAS	Rv3280	Rv2957
ACCC	G16MTM1	Rv3280	Rv2610c
ACCC	G16MTM2	Rv3280	Rv0557
ACCC	G1PACT	Rv3280	Rv1018c
ACCC	G1PTT	Rv3280	Rv0334
ACCC	G1SATi	Rv3280	Rv0524
ACCC	G3PAT160	Rv3280	Rv1551
ACCC	G3PAT190	Rv3280	Rv1551
ACCC	G3PD1	Rv3280	Rv0564c
ACCC	G3PD1	Rv3280	Rv2249c
ACCC	G3PD1	Rv3280	Rv2982c
ACCC	G3PD1	Rv3280	Rv3302c
ACCC	G5SD	Rv3280	Rv2427c
ACCC	GALFT	Rv3280	Rv3808c
ACCC	GALKr	Rv3280	Rv0620
ACCC	GALT	Rv3280	Rv0618
ACCC	GALT	Rv3280	Rv0619
ACCC	GALUi	Rv3280	Rv0993
ACCC	GAPD	Rv3280	Rv1436
ACCC	GARFT	Rv3280	Rv0389
ACCC	GARFT	Rv3280	Rv0956
ACCC	GF6PTAr	Rv3280	Rv3436c
ACCC	GFUCS	Rv3280	Rv1512
ACCC	GK1	Rv3280	Rv1389
ACCC	GLNS	Rv3280	Rv1878
ACCC	GLNS	Rv3280	Rv2220
ACCC	GLNS	Rv3280	Rv2222c
ACCC	GLNS	Rv3280	Rv2860c
ACCC	GLU5K	Rv3280	Rv2439c
ACCC	GLUPRT	Rv3280	Rv0808
ACCC	GLUPRT	Rv3280	Rv1602
ACCC	GLUR	Rv3280	Rv1338
ACCC	GLUTRR	Rv3280	Rv0509
ACCC	GLUTRS	Rv3280	Rv2992c
ACCC	GLYK	Rv3280	Rv3696c
ACCC	GMAND	Rv3280	Rv0112
ACCC	GMAND	Rv3280	Rv1511
ACCC	GMPS2	Rv3280	Rv3396c
ACCC	GMT1	Rv3280	Rv2051c
ACCC	GMT2	Rv3280	Rv2051c
ACCC	GRTT	Rv3280	Rv1086
ACCC	GTPCI	Rv3280	Rv3609c
ACCC	GTPCII	Rv3280	Rv1415
ACCC	GTPCII	Rv3280	Rv1940
ACCC	H2CO3D	Rv3280	Rv3273
ACCC	H2CO3D	Rv3280	Rv3588c
ACCC	HCO3E	Rv3280	Rv3273
ACCC	HCO3E	Rv3280	Rv3588c
ACCC	HISTD	Rv3280	Rv1599
ACCC	HMBS	Rv3280	Rv0510
ACCC	HMPK4	Rv3280	Rv0422c
ACCC	HSDy	Rv3280	Rv1294
ACCC	HSTPT	Rv3280	Rv1600
ACCC	HSTPT	Rv3280	Rv2231c
ACCC	HSTPT	Rv3280	Rv3772
ACCC	ICHORSi	Rv3280	Rv3215
ACCC	ICL	Rv3280	Rv0467
ACCC	ICL	Rv3280	Rv1915
ACCC	ICL	Rv3280	Rv1916
ACCC	IG3PS	Rv3280	Rv1605
ACCC	IGPDH	Rv3280	Rv1601
ACCC	IGPS	Rv3280	Rv1611
ACCC	ILETA	Rv3280	Rv2210c
ACCC	IMPC	Rv3280	Rv0957
ACCC	IMPD	Rv3280	Rv1843c
ACCC	IMPD	Rv3280	Rv3410c
ACCC	IMPD	Rv3280	Rv3411c
ACCC	INSH	Rv3280	Rv3393
ACCC	IPDDI	Rv3280	Rv1745c
ACCC	IPMD	Rv3280	Rv2995c
ACCC	IPPMIa	Rv3280	Rv2987c
ACCC	IPPMIa	Rv3280	Rv2988c
ACCC	IPPMIb	Rv3280	Rv2987c
ACCC	IPPMIb	Rv3280	Rv2988c
ACCC	IPPS	Rv3280	Rv3710
ACCC	KARA1i	Rv3280	Rv3001c
ACCC	KARA2i	Rv3280	Rv3001c
ACCC	LEUTA	Rv3280	Rv2210c
ACCC	MALS	Rv3280	Rv1837c
ACCC	MAN1PT2	Rv3280	Rv3264c
ACCC	MAN6PI	Rv3280	Rv3255c
ACCC	MANAT1	Rv3280	Rv2611c
ACCC	MCBTS	Rv3280	Rv2378c
ACCC	MCBTS	Rv3280	Rv2379c
ACCC	MCBTS	Rv3280	Rv2380c
ACCC	MCBTS	Rv3280	Rv2381c
ACCC	MCBTS	Rv3280	Rv2382c
ACCC	MCBTS	Rv3280	Rv2383c
ACCC	MCBTS	Rv3280	Rv2384
ACCC	MCBTS3	Rv3280	Rv2378c
ACCC	MCBTS3	Rv3280	Rv2379c
ACCC	MCBTS3	Rv3280	Rv2380c
ACCC	MCBTS3	Rv3280	Rv2381c
ACCC	MCBTS3	Rv3280	Rv2382c
ACCC	MCBTS3	Rv3280	Rv2383c
ACCC	MCBTS3	Rv3280	Rv2384
ACCC	MCOATA	Rv3280	Rv0649
ACCC	MCOATA	Rv3280	Rv2243
ACCC	MECDPS	Rv3280	Rv3581c
ACCC	MEPCT	Rv3280	Rv3582c
ACCC	METAT	Rv3280	Rv1392
ACCC	METS	Rv3280	Rv2124c
ACCC	MI1PP	Rv3280	Rv1604
ACCC	MI1PP	Rv3280	Rv2701c
ACCC	MI1PS	Rv3280	Rv0046c
ACCC	MME	Rv3280	Rv0855
ACCC	MMM2r	Rv3280	Rv1492
ACCC	MMM2r	Rv3280	Rv1493
ACCC	MN6PP	Rv3280	Rv1692
ACCC	MOHMT	Rv3280	Rv2225
ACCC	MYC1CYC1	Rv3280	Rv0470c
ACCC	MYC1CYC2	Rv3280	Rv0470c
ACCC	MYC1CYC3	Rv3280	Rv0470c
ACCC	MYC1CYC4	Rv3280	Rv0503c
ACCC	MYC1CYC4	Rv3280	Rv0644c
ACCC	MYC1CYC5	Rv3280	Rv0503c
ACCC	MYC1CYC5	Rv3280	Rv0644c
ACCC	MYC1M1	Rv3280	Rv0503c
ACCC	MYC1M1	Rv3280	Rv0642c
ACCC	MYC1M1	Rv3280	Rv0644c
ACCC	MYC1M1	Rv3280	Rv0645c
ACCC	MYC1M2	Rv3280	Rv0503c
ACCC	MYC1M2	Rv3280	Rv0642c
ACCC	MYC1M2	Rv3280	Rv0644c
ACCC	MYC1M2	Rv3280	Rv0645c
ACCC	MYC2CYC1	Rv3280	Rv0644c
ACCC	MYC2CYC2	Rv3280	Rv0644c
ACCC	MYC2CYC3	Rv3280	Rv0644c
ACCC	MYCON1	Rv3280	Rv3800c
ACCC	MYCON2	Rv3280	Rv3800c
ACCC	MYCON3	Rv3280	Rv3800c
ACCC	MYCON4	Rv3280	Rv3800c
ACCC	MYCON5	Rv3280	Rv3800c
ACCC	MYCSacp50	Rv3280	Rv0098
ACCC	MYCSacp50	Rv3280	Rv1483
ACCC	MYCSacp50	Rv3280	Rv2245
ACCC	MYCSacp50	Rv3280	Rv2246
ACCC	MYCSacp56	Rv3280	Rv0098
ACCC	MYCSacp56	Rv3280	Rv1483
ACCC	MYCSacp56	Rv3280	Rv2245
ACCC	MYCSacp56	Rv3280	Rv2246
ACCC	MYCSacp58	Rv3280	Rv0098
ACCC	MYCSacp58	Rv3280	Rv1483
ACCC	MYCSacp58	Rv3280	Rv2245
ACCC	MYCSacp58	Rv3280	Rv2246
ACCC	NADK	Rv3280	Rv1695
ACCC	NADS2	Rv3280	Rv2438c
ACCC	NAKtr	Rv3280	Rv3236c
ACCC	NAt3_1	Rv3280	Rv2287
ACCC	NDPK2	Rv3280	Rv2445c
ACCC	NDPK3	Rv3280	Rv2445c
ACCC	NDPK4	Rv3280	Rv2445c
ACCC	NDPK9	Rv3280	Rv2445c
ACCC	NH4t	Rv3280	Rv2920c
ACCC	NNAT	Rv3280	Rv2421c
ACCC	NNDPR	Rv3280	Rv1596
ACCC	NPHS	Rv3280	Rv0548c
ACCC	O16RHAT	Rv3280	Rv3265c
ACCC	OCBT	Rv3280	Rv1656
ACCC	OMPDC	Rv3280	Rv1385
ACCC	ORNTAC	Rv3280	Rv1653
ACCC	ORPT	Rv3280	Rv0382c
ACCC	OXGDC2	Rv3280	Rv0555
ACCC	P5CRx	Rv3280	Rv0500
ACCC	PANTS	Rv3280	Rv3602c
ACCC	PAPPT1	Rv3280	Rv2156c
ACCC	PAPPT2	Rv3280	Rv2156c
ACCC	PAPPT3	Rv3280	Rv2156c
ACCC	PAPR	Rv3280	Rv2392
ACCC	PDIMAS	Rv3280	Rv2941
ACCC	PFK	Rv3280	Rv2029c
ACCC	PFK	Rv3280	Rv3010c
ACCC	PGI	Rv3280	Rv0946c
ACCC	PGK	Rv3280	Rv1437
ACCC	PGMT	Rv3280	Rv3068c
ACCC	PGPPT3	Rv3280	Rv2156c
ACCC	PGSA160	Rv3280	Rv1822
ACCC	PGSA160	Rv3280	Rv2746c
ACCC	PGSA160190	Rv3280	Rv1822
ACCC	PGSA160190	Rv3280	Rv2746c
ACCC	PGSA190	Rv3280	Rv1822
ACCC	PGSA190	Rv3280	Rv2746c
ACCC	PIt	Rv3280	Rv0545c
ACCC	PIt	Rv3280	Rv2281
ACCC	PMANM	Rv3280	Rv3257c
ACCC	PMANM	Rv3280	Rv3308
ACCC	PMANM	Rv3280	Rv3441c
ACCC	PMPK	Rv3280	Rv0422c
ACCC	PNTK	Rv3280	Rv1092c
ACCC	PPA	Rv3280	Rv3628
ACCC	PPBNGS	Rv3280	Rv0512
ACCC	PPCDC	Rv3280	Rv1391
ACCC	PPDIMAS	Rv3280	Rv2941
ACCC	PPGKr	Rv3280	Rv2702
ACCC	PPNCL	Rv3280	Rv1391
ACCC	PPND	Rv3280	Rv3754
ACCC	PPNDH	Rv3280	Rv3838c
ACCC	PPPGO	Rv3280	Rv2677c
ACCC	PPTGS_TB1	Rv3280	Rv2163c
ACCC	PPTGS_TB2	Rv3280	Rv2163c
ACCC	PRAGSr	Rv3280	Rv0772
ACCC	PRAIS	Rv3280	Rv0809
ACCC	PRAIi	Rv3280	Rv1603
ACCC	PRAMPC	Rv3280	Rv1606
ACCC	PRASCS	Rv3280	Rv0780
ACCC	PRATPP	Rv3280	Rv2122c
ACCC	PREPPACPH	Rv3280	Rv2928
ACCC	PREPTHS	Rv3280	Rv2931
ACCC	PREPTHS	Rv3280	Rv2932
ACCC	PREPTHS	Rv3280	Rv2933
ACCC	PREPTHS	Rv3280	Rv2934
ACCC	PREPTHS	Rv3280	Rv2935
ACCC	PREPTHS2	Rv3280	Rv2931
ACCC	PREPTHS2	Rv3280	Rv2932
ACCC	PREPTHS2	Rv3280	Rv2933
ACCC	PREPTHS2	Rv3280	Rv2934
ACCC	PREPTHS2	Rv3280	Rv2935
ACCC	PRFGS	Rv3280	Rv0788
ACCC	PRFGS	Rv3280	Rv0803
ACCC	PRMICIi	Rv3280	Rv1603
ACCC	PRPPS	Rv3280	Rv1017c
ACCC	PSCVT	Rv3280	Rv3227
ACCC	PSD160	Rv3280	Rv0437c
ACCC	PSSA160	Rv3280	Rv0436c
ACCC	PUNP1	Rv3280	Rv3307
ACCC	PUNP5	Rv3280	Rv3307
ACCC	QULNS	Rv3280	Rv1594
ACCC	RBFK	Rv3280	Rv2786c
ACCC	RBFSa	Rv3280	Rv1412
ACCC	RBFSa	Rv3280	Rv1416
ACCC	RBFSb	Rv3280	Rv1412
ACCC	RBFSb	Rv3280	Rv1416
ACCC	RNDR1	Rv3280	Rv0570
ACCC	RNDR1	Rv3280	Rv1981c
ACCC	RNDR2	Rv3280	Rv3048c
ACCC	RNDR2	Rv3280	Rv3051c
ACCC	RNDR3	Rv3280	Rv3048c
ACCC	RNDR3	Rv3280	Rv3051c
ACCC	RNDR4	Rv3280	Rv0570
ACCC	RNDR4	Rv3280	Rv1981c
ACCC	RPE	Rv3280	Rv1408
ACCC	RPI	Rv3280	Rv2465c
ACCC	RPPDIMAS	Rv3280	Rv2962c
ACCC	RRPPDIMAS	Rv3280	Rv2958c
ACCC	SADT	Rv3280	Rv1285
ACCC	SADT	Rv3280	Rv1286
ACCC	SALCS	Rv3280	Rv2386c
ACCC	SDPDS	Rv3280	Rv1202
ACCC	SDPTA	Rv3280	Rv0858c
ACCC	SERAT	Rv3280	Rv2335
ACCC	SHCHCS2	Rv3280	Rv0555
ACCC	SHK3Dr	Rv3280	Rv2552c
ACCC	SHKK	Rv3280	Rv2539c
ACCC	SHSL4r	Rv3280	Rv0391
ACCC	SHSL4r	Rv3280	Rv1079
ACCC	SUCBZL	Rv3280	Rv0542c
ACCC	SUCBZS	Rv3280	Rv0553
ACCC	SULabc	Rv3280	Rv1739c
ACCC	SULabc	Rv3280	Rv2397c
ACCC	SULabc	Rv3280	Rv2398c
ACCC	SULabc	Rv3280	Rv2399c
ACCC	SULabc	Rv3280	Rv2400c
ACCC	TALA	Rv3280	Rv1448c
ACCC	TDPDRE	Rv3280	Rv3465
ACCC	TDPDRR	Rv3280	Rv3266c
ACCC	TDPGDH	Rv3280	Rv3464
ACCC	TDPGDH	Rv3280	Rv3468c
ACCC	TDPGDH	Rv3280	Rv3784
ACCC	THDPS	Rv3280	Rv1201c
ACCC	THMDP	Rv3280	Rv3113
ACCC	THRD_Lr	Rv3280	Rv1559
ACCC	THZPSN	Rv3280	Rv0417
ACCC	TKT1	Rv3280	Rv1449c
ACCC	TKT2	Rv3280	Rv1449c
ACCC	TMDS	Rv3280	Rv2754c
ACCC	TMDS	Rv3280	Rv2764c
ACCC	TMPKr	Rv3280	Rv2977c
ACCC	TMPPP	Rv3280	Rv0414c
ACCC	TPI	Rv3280	Rv1438
ACCC	TRDR	Rv3280	Rv3913
ACCC	TRE6PP	Rv3280	Rv2006
ACCC	TRE6PP	Rv3280	Rv3372
ACCC	TRE6PS	Rv3280	Rv3490
ACCC	TRESULT	Rv3280	Rv0295c
ACCC	TRESULT	Rv3280	Rv1373
ACCC	TRPS2	Rv3280	Rv1612
ACCC	TRPS2	Rv3280	Rv1613
ACCC	TRPS3	Rv3280	Rv1612
ACCC	TRPS3	Rv3280	Rv1613
ACCC	UAAGDS	Rv3280	Rv2158c
ACCC	UAGCVT	Rv3280	Rv1315
ACCC	UAGDP	Rv3280	Rv1018c
ACCC	UAGPT1	Rv3280	Rv2153c
ACCC	UAGPT2	Rv3280	Rv2153c
ACCC	UAGPT3	Rv3280	Rv2153c
ACCC	UAMAGS	Rv3280	Rv2155c
ACCC	UAMAS	Rv3280	Rv2152c
ACCC	UAMRH	Rv3280	Rv3818
ACCC	UAPGR	Rv3280	Rv0482
ACCC	UDCPDP	Rv3280	Rv2136c
ACCC	UDPDPS2	Rv3280	Rv2361c
ACCC	UDPG4E	Rv3280	Rv0501
ACCC	UDPG4E	Rv3280	Rv0536
ACCC	UDPG4E	Rv3280	Rv3634c
ACCC	UDPGALM	Rv3280	Rv3809c
ACCC	UGAGDS	Rv3280	Rv2158c
ACCC	UGGPT3	Rv3280	Rv2153c
ACCC	UGLDDS1	Rv3280	Rv2157c
ACCC	UGLDDS2	Rv3280	Rv2157c
ACCC	UGMAGS	Rv3280	Rv2155c
ACCC	UGMAS	Rv3280	Rv2152c
ACCC	UGMDDS	Rv3280	Rv2157c
ACCC	UGMDDS2	Rv3280	Rv2157c
ACCC	UMPK	Rv3280	Rv1712
ACCC	UPP3S	Rv3280	Rv0511
ACCC	UPPDC1	Rv3280	Rv2678c
ACCC	VALTA	Rv3280	Rv2210c
ACCOACr	AACPS10	Rv0904c	Rv3815c
ACCOACr	AACPS10	Rv3280	Rv3815c
ACCOACr	AACPS10	Rv3281	Rv3815c
ACCOACr	ABTA	Rv0904c	Rv2589
ACCOACr	ABTA	Rv3280	Rv2589
ACCOACr	ABTA	Rv3281	Rv2589
ACCOACr	ABTA	Rv0904c	Rv3290c
ACCOACr	ABTA	Rv3280	Rv3290c
ACCOACr	ABTA	Rv3281	Rv3290c
ACCOACr	ACACT1r	Rv0904c	Rv1323
ACCOACr	ACACT1r	Rv3280	Rv1323
ACCOACr	ACACT1r	Rv3281	Rv1323
ACCOACr	ACCC	Rv0904c	Rv3280
ACCOACr	ACCC	Rv3280	Rv3280
ACCOACr	ACCC	Rv3281	Rv3280
ACCOACr	ACChex	Rv0904c	Rv3280
ACCOACr	ACChex	Rv3280	Rv3280
ACCOACr	ACChex	Rv3281	Rv3280
ACCOACr	ACGAMT	Rv0904c	Rv1302
ACCOACr	ACGAMT	Rv3280	Rv1302
ACCOACr	ACGAMT	Rv3281	Rv1302
ACCOACr	ACGK	Rv0904c	Rv1654
ACCOACr	ACGK	Rv3280	Rv1654
ACCOACr	ACGK	Rv3281	Rv1654
ACCOACr	ACLS	Rv0904c	Rv1820
ACCOACr	ACLS	Rv3280	Rv1820
ACCOACr	ACLS	Rv3281	Rv1820
ACCOACr	ACLS	Rv0904c	Rv3002c
ACCOACr	ACLS	Rv3280	Rv3002c
ACCOACr	ACLS	Rv3281	Rv3002c
ACCOACr	ACLS	Rv0904c	Rv3003c
ACCOACr	ACLS	Rv3280	Rv3003c
ACCOACr	ACLS	Rv3281	Rv3003c
ACCOACr	ACLS	Rv0904c	Rv3470c
ACCOACr	ACLS	Rv3280	Rv3470c
ACCOACr	ACLS	Rv3281	Rv3470c
ACCOACr	ACLS	Rv0904c	Rv3509c
ACCOACr	ACLS	Rv3280	Rv3509c
ACCOACr	ACLS	Rv3281	Rv3509c
ACCOACr	ACOTA	Rv0904c	Rv1655
ACCOACr	ACOTA	Rv3280	Rv1655
ACCOACr	ACOTA	Rv3281	Rv1655
ACCOACr	ADCL	Rv0904c	Rv0812
ACCOACr	ADCL	Rv3280	Rv0812
ACCOACr	ADCL	Rv3281	Rv0812
ACCOACr	ADCS	Rv0904c	Rv0013
ACCOACr	ADCS	Rv3280	Rv0013
ACCOACr	ADCS	Rv3281	Rv0013
ACCOACr	ADCS	Rv0904c	Rv1005c
ACCOACr	ADCS	Rv3280	Rv1005c
ACCOACr	ADCS	Rv3281	Rv1005c
ACCOACr	ADK1	Rv0904c	Rv0733
ACCOACr	ADK1	Rv3280	Rv0733
ACCOACr	ADK1	Rv3281	Rv0733
ACCOACr	ADK3	Rv0904c	Rv0733
ACCOACr	ADK3	Rv3280	Rv0733
ACCOACr	ADK3	Rv3281	Rv0733
ACCOACr	ADNK1	Rv0904c	Rv2202c
ACCOACr	ADNK1	Rv3280	Rv2202c
ACCOACr	ADNK1	Rv3281	Rv2202c
ACCOACr	ADPT	Rv0904c	Rv2584c
ACCOACr	ADPT	Rv3280	Rv2584c
ACCOACr	ADPT	Rv3281	Rv2584c
ACCOACr	ADSK	Rv0904c	Rv1285
ACCOACr	ADSK	Rv3280	Rv1285
ACCOACr	ADSK	Rv3281	Rv1285
ACCOACr	ADSK	Rv0904c	Rv1286
ACCOACr	ADSK	Rv3280	Rv1286
ACCOACr	ADSK	Rv3281	Rv1286
ACCOACr	ADSL1r	Rv0904c	Rv0777
ACCOACr	ADSL1r	Rv3280	Rv0777
ACCOACr	ADSL1r	Rv3281	Rv0777
ACCOACr	ADSL2r	Rv0904c	Rv0777
ACCOACr	ADSL2r	Rv3280	Rv0777
ACCOACr	ADSL2r	Rv3281	Rv0777
ACCOACr	ADSS	Rv0904c	Rv0357c
ACCOACr	ADSS	Rv3280	Rv0357c
ACCOACr	ADSS	Rv3281	Rv0357c
ACCOACr	AFE	Rv0904c	Rv3793
ACCOACr	AFE	Rv3280	Rv3793
ACCOACr	AFE	Rv3281	Rv3793
ACCOACr	AFE	Rv0904c	Rv3794
ACCOACr	AFE	Rv3280	Rv3794
ACCOACr	AFE	Rv3281	Rv3794
ACCOACr	AFE	Rv0904c	Rv3795
ACCOACr	AFE	Rv3280	Rv3795
ACCOACr	AFE	Rv3281	Rv3795
ACCOACr	AFTA	Rv0904c	Rv3792
ACCOACr	AFTA	Rv3280	Rv3792
ACCOACr	AFTA	Rv3281	Rv3792
ACCOACr	AGPAT160	Rv0904c	Rv2182c
ACCOACr	AGPAT160	Rv3280	Rv2182c
ACCOACr	AGPAT160	Rv3281	Rv2182c
ACCOACr	AGPAT160	Rv0904c	Rv2483c
ACCOACr	AGPAT160	Rv3280	Rv2483c
ACCOACr	AGPAT160	Rv3281	Rv2483c
ACCOACr	AGPAT160190	Rv0904c	Rv2182c
ACCOACr	AGPAT160190	Rv3280	Rv2182c
ACCOACr	AGPAT160190	Rv3281	Rv2182c
ACCOACr	AGPAT160190	Rv0904c	Rv2483c
ACCOACr	AGPAT160190	Rv3280	Rv2483c
ACCOACr	AGPAT160190	Rv3281	Rv2483c
ACCOACr	AGPAT190	Rv0904c	Rv2182c
ACCOACr	AGPAT190	Rv3280	Rv2182c
ACCOACr	AGPAT190	Rv3281	Rv2182c
ACCOACr	AGPAT190	Rv0904c	Rv2483c
ACCOACr	AGPAT190	Rv3280	Rv2483c
ACCOACr	AGPAT190	Rv3281	Rv2483c
ACCOACr	AGPR	Rv0904c	Rv1652
ACCOACr	AGPR	Rv3280	Rv1652
ACCOACr	AGPR	Rv3281	Rv1652
ACCOACr	AHC	Rv0904c	Rv3248c
ACCOACr	AHC	Rv3280	Rv3248c
ACCOACr	AHC	Rv3281	Rv3248c
ACCOACr	AHMMPS	Rv0904c	Rv0423c
ACCOACr	AHMMPS	Rv3280	Rv0423c
ACCOACr	AHMMPS	Rv3281	Rv0423c
ACCOACr	AIRCr	Rv0904c	Rv3257c
ACCOACr	AIRCr	Rv3280	Rv3257c
ACCOACr	AIRCr	Rv3281	Rv3257c
ACCOACr	AIRCr	Rv0904c	Rv3275c
ACCOACr	AIRCr	Rv3280	Rv3275c
ACCOACr	AIRCr	Rv3281	Rv3275c
ACCOACr	AIRCr	Rv0904c	Rv3276c
ACCOACr	AIRCr	Rv3280	Rv3276c
ACCOACr	AIRCr	Rv3281	Rv3276c
ACCOACr	ALAALAr	Rv0904c	Rv2981c
ACCOACr	ALAALAr	Rv3280	Rv2981c
ACCOACr	ALAALAr	Rv3281	Rv2981c
ACCOACr	ALAD_L	Rv0904c	Rv2780
ACCOACr	ALAD_L	Rv3280	Rv2780
ACCOACr	ALAD_L	Rv3281	Rv2780
ACCOACr	ALAR	Rv0904c	Rv3423c
ACCOACr	ALAR	Rv3280	Rv3423c
ACCOACr	ALAR	Rv3281	Rv3423c
ACCOACr	AMMQT8	Rv0904c	Rv0558
ACCOACr	AMMQT8	Rv3280	Rv0558
ACCOACr	AMMQT8	Rv3281	Rv0558
ACCOACr	ANPRT	Rv0904c	Rv2192c
ACCOACr	ANPRT	Rv3280	Rv2192c
ACCOACr	ANPRT	Rv3281	Rv2192c
ACCOACr	ANS	Rv0904c	Rv1609
ACCOACr	ANS	Rv3280	Rv1609
ACCOACr	ANS	Rv3281	Rv1609
ACCOACr	ANS	Rv0904c	Rv2859c
ACCOACr	ANS	Rv3280	Rv2859c
ACCOACr	ANS	Rv3281	Rv2859c
ACCOACr	APRAUR	Rv0904c	Rv2671
ACCOACr	APRAUR	Rv3280	Rv2671
ACCOACr	APRAUR	Rv3281	Rv2671
ACCOACr	ARGDr	Rv0904c	Rv1001
ACCOACr	ARGDr	Rv3280	Rv1001
ACCOACr	ARGDr	Rv3281	Rv1001
ACCOACr	ASAD	Rv0904c	Rv3708c
ACCOACr	ASAD	Rv3280	Rv3708c
ACCOACr	ASAD	Rv3281	Rv3708c
ACCOACr	ASNS1	Rv0904c	Rv2201
ACCOACr	ASNS1	Rv3280	Rv2201
ACCOACr	ASNS1	Rv3281	Rv2201
ACCOACr	ASP1DC	Rv0904c	Rv3601c
ACCOACr	ASP1DC	Rv3280	Rv3601c
ACCOACr	ASP1DC	Rv3281	Rv3601c
ACCOACr	ASPCT	Rv0904c	Rv1380
ACCOACr	ASPCT	Rv3280	Rv1380
ACCOACr	ASPCT	Rv3281	Rv1380
ACCOACr	ASPK	Rv0904c	Rv3709c
ACCOACr	ASPK	Rv3280	Rv3709c
ACCOACr	ASPK	Rv3281	Rv3709c
ACCOACr	ASPO5	Rv0904c	Rv1595
ACCOACr	ASPO5	Rv3280	Rv1595
ACCOACr	ASPO5	Rv3281	Rv1595
ACCOACr	ASPTA	Rv0904c	Rv0337c
ACCOACr	ASPTA	Rv3280	Rv0337c
ACCOACr	ASPTA	Rv3281	Rv0337c
ACCOACr	ASPTA	Rv0904c	Rv3565
ACCOACr	ASPTA	Rv3280	Rv3565
ACCOACr	ASPTA	Rv3281	Rv3565
ACCOACr	ATPPRT	Rv0904c	Rv2121c
ACCOACr	ATPPRT	Rv3280	Rv2121c
ACCOACr	ATPPRT	Rv3281	Rv2121c
ACCOACr	ATPS4r	Rv0904c	Rv1304
ACCOACr	ATPS4r	Rv3280	Rv1304
ACCOACr	ATPS4r	Rv3281	Rv1304
ACCOACr	ATPS4r	Rv0904c	Rv1305
ACCOACr	ATPS4r	Rv3280	Rv1305
ACCOACr	ATPS4r	Rv3281	Rv1305
ACCOACr	ATPS4r	Rv0904c	Rv1306
ACCOACr	ATPS4r	Rv3280	Rv1306
ACCOACr	ATPS4r	Rv3281	Rv1306
ACCOACr	ATPS4r	Rv0904c	Rv1307
ACCOACr	ATPS4r	Rv3280	Rv1307
ACCOACr	ATPS4r	Rv3281	Rv1307
ACCOACr	ATPS4r	Rv0904c	Rv1308
ACCOACr	ATPS4r	Rv3280	Rv1308
ACCOACr	ATPS4r	Rv3281	Rv1308
ACCOACr	ATPS4r	Rv0904c	Rv1309
ACCOACr	ATPS4r	Rv3280	Rv1309
ACCOACr	ATPS4r	Rv3281	Rv1309
ACCOACr	ATPS4r	Rv0904c	Rv1310
ACCOACr	ATPS4r	Rv3280	Rv1310
ACCOACr	ATPS4r	Rv3281	Rv1310
ACCOACr	ATPS4r	Rv0904c	Rv1311
ACCOACr	ATPS4r	Rv3280	Rv1311
ACCOACr	ATPS4r	Rv3281	Rv1311
ACCOACr	CAATPS	Rv0904c	Rv0107c
ACCOACr	CAATPS	Rv3280	Rv0107c
ACCOACr	CAATPS	Rv3281	Rv0107c
ACCOACr	CAt4	Rv0904c	Rv1607
ACCOACr	CAt4	Rv3280	Rv1607
ACCOACr	CAt4	Rv3281	Rv1607
ACCOACr	CBPS	Rv0904c	Rv1383
ACCOACr	CBPS	Rv3280	Rv1383
ACCOACr	CBPS	Rv3281	Rv1383
ACCOACr	CDPMEK	Rv0904c	Rv1011
ACCOACr	CDPMEK	Rv3280	Rv1011
ACCOACr	CDPMEK	Rv3281	Rv1011
ACCOACr	CDPPT160190	Rv0904c	Rv2612c
ACCOACr	CDPPT160190	Rv3280	Rv2612c
ACCOACr	CDPPT160190	Rv3281	Rv2612c
ACCOACr	CHORM	Rv0904c	Rv1885c
ACCOACr	CHORM	Rv3280	Rv1885c
ACCOACr	CHORM	Rv3281	Rv1885c
ACCOACr	CHORS	Rv0904c	Rv2540c
ACCOACr	CHORS	Rv3280	Rv2540c
ACCOACr	CHORS	Rv3281	Rv2540c
ACCOACr	CHRPL	Rv0904c	Rv2949c
ACCOACr	CHRPL	Rv3280	Rv2949c
ACCOACr	CHRPL	Rv3281	Rv2949c
ACCOACr	CITLr	Rv0904c	Rv2075c
ACCOACr	CITLr	Rv3280	Rv2075c
ACCOACr	CITLr	Rv3281	Rv2075c
ACCOACr	CITLr	Rv0904c	Rv2498c
ACCOACr	CITLr	Rv3280	Rv2498c
ACCOACr	CITLr	Rv3281	Rv2498c
ACCOACr	CPPPGO	Rv0904c	Rv2388c
ACCOACr	CPPPGO	Rv3280	Rv2388c
ACCOACr	CPPPGO	Rv3281	Rv2388c
ACCOACr	CTPS1	Rv0904c	Rv1699
ACCOACr	CTPS1	Rv3280	Rv1699
ACCOACr	CTPS1	Rv3281	Rv1699
ACCOACr	CYSS	Rv0904c	Rv0848
ACCOACr	CYSS	Rv3280	Rv0848
ACCOACr	CYSS	Rv3281	Rv0848
ACCOACr	CYSS	Rv0904c	Rv1336
ACCOACr	CYSS	Rv3280	Rv1336
ACCOACr	CYSS	Rv3281	Rv1336
ACCOACr	CYSS	Rv0904c	Rv2334
ACCOACr	CYSS	Rv3280	Rv2334
ACCOACr	CYSS	Rv3281	Rv2334
ACCOACr	CYSTL	Rv0904c	Rv3340
ACCOACr	CYSTL	Rv3280	Rv3340
ACCOACr	CYSTL	Rv3281	Rv3340
ACCOACr	CYTK1	Rv0904c	Rv1712
ACCOACr	CYTK1	Rv3280	Rv1712
ACCOACr	CYTK1	Rv3281	Rv1712
ACCOACr	CYTK2	Rv0904c	Rv1712
ACCOACr	CYTK2	Rv3280	Rv1712
ACCOACr	CYTK2	Rv3281	Rv1712
ACCOACr	DAPDC	Rv0904c	Rv1293
ACCOACr	DAPDC	Rv3280	Rv1293
ACCOACr	DAPDC	Rv3281	Rv1293
ACCOACr	DAPE	Rv0904c	Rv2726c
ACCOACr	DAPE	Rv3280	Rv2726c
ACCOACr	DAPE	Rv3281	Rv2726c
ACCOACr	DASYN160	Rv0904c	Rv2881c
ACCOACr	DASYN160	Rv3280	Rv2881c
ACCOACr	DASYN160	Rv3281	Rv2881c
ACCOACr	DASYN160190	Rv0904c	Rv2881c
ACCOACr	DASYN160190	Rv3280	Rv2881c
ACCOACr	DASYN160190	Rv3281	Rv2881c
ACCOACr	DASYN190190	Rv0904c	Rv2881c
ACCOACr	DASYN190190	Rv3280	Rv2881c
ACCOACr	DASYN190190	Rv3281	Rv2881c
ACCOACr	DCPDP	Rv0904c	Rv2136c
ACCOACr	DCPDP	Rv3280	Rv2136c
ACCOACr	DCPDP	Rv3281	Rv2136c
ACCOACr	DCPE	Rv0904c	Rv3790
ACCOACr	DCPE	Rv3280	Rv3790
ACCOACr	DCPE	Rv3281	Rv3790
ACCOACr	DCPE	Rv0904c	Rv3791
ACCOACr	DCPE	Rv3280	Rv3791
ACCOACr	DCPE	Rv3281	Rv3791
ACCOACr	DCPT	Rv0904c	Rv3806c
ACCOACr	DCPT	Rv3280	Rv3806c
ACCOACr	DCPT	Rv3281	Rv3806c
ACCOACr	DDPA	Rv0904c	Rv2178c
ACCOACr	DDPA	Rv3280	Rv2178c
ACCOACr	DDPA	Rv3281	Rv2178c
ACCOACr	DGK1	Rv0904c	Rv1389
ACCOACr	DGK1	Rv3280	Rv1389
ACCOACr	DGK1	Rv3281	Rv1389
ACCOACr	DHAD1	Rv0904c	Rv0189c
ACCOACr	DHAD1	Rv3280	Rv0189c
ACCOACr	DHAD1	Rv3281	Rv0189c
ACCOACr	DHDPRy	Rv0904c	Rv2773c
ACCOACr	DHDPRy	Rv3280	Rv2773c
ACCOACr	DHDPRy	Rv3281	Rv2773c
ACCOACr	DHDPS	Rv0904c	Rv2753c
ACCOACr	DHDPS	Rv3280	Rv2753c
ACCOACr	DHDPS	Rv3281	Rv2753c
ACCOACr	DHFR	Rv0904c	Rv2763c
ACCOACr	DHFR	Rv3280	Rv2763c
ACCOACr	DHFR	Rv3281	Rv2763c
ACCOACr	DHFS	Rv0904c	Rv2447c
ACCOACr	DHFS	Rv3280	Rv2447c
ACCOACr	DHFS	Rv3281	Rv2447c
ACCOACr	DHNAOT	Rv0904c	Rv0534c
ACCOACr	DHNAOT	Rv3280	Rv0534c
ACCOACr	DHNAOT	Rv3281	Rv0534c
ACCOACr	DHNPA2	Rv0904c	Rv3607c
ACCOACr	DHNPA2	Rv3280	Rv3607c
[truncated: 63,536 more rows]
