# Supplementary material for: Integration of Metabolic Modeling with Gene Co-expression Reveals Transcriptionally Programmed Reactions Explaining Robustness in Mycobacterium tuberculosis
Source: Sci Rep. 2016 Mar 22;6:23440. doi: 10.1038/srep23440 (PMC4802306; doi:10.1038/srep23440)
Supplement: Supplementary Table S2 [file srep23440-s3.xls]

## Sheet: Positive Corr Rxns
Knocked Down	Affected	PCC	P-Value	Correlated in FVA analysis
AACPS10	ACOTA	1	0	YES
AACPS10	AGPR	1	0	YES
AACPS10	ASAD	1	0	YES
AACPS10	ASPTA	1	4.36e-106	YES
AACPS10	DHORTS	1	0	YES
AACPS10	FACOAL181	1	0	YES
AACPS10	HMPK4	1	0	YES
AACPS10	ILETA	1	0	YES
AACPS10	IMPC	1	1.22e-107	YES
AACPS10	IPPMIa	1	0	YES
AACPS10	IPPMIb	1	0	YES
AACPS10	LEUTA	1	0	YES
AACPS10	MAN1PT2	1	0	YES
AACPS10	MANAT2	1	0	YES
AACPS10	ORPT	1	0	YES
AACPS10	OXGDC2	1	2.49e-32	YES
AACPS10	PGMT	1	0	YES
AACPS10	RNDR4	1	0	YES
AACPS10	RPI	1	1.22e-107	YES
AACPS10	SDPTA	1	0	YES
AACPS10	SHCHCS2	1	2.49e-32	YES
AACPS10	UDPDPS	1	0	YES
AACPS10	VALTA	1	0	YES
ACACT1r	AMMQT8	1	2.49e-32	YES
ACACT1r	ASAD	1	0	YES
ACACT1r	ASPTA	1	4.36e-106	YES
ACACT1r	DCPE	1	0	YES
ACACT1r	DHORTS	1	5.57e-111	YES
ACACT1r	DHPPDA	1	0	YES
ACACT1r	FACOAL181	1	0	YES
ACACT1r	GTPCII	1	0	YES
ACACT1r	HMPK4	1	0	YES
ACACT1r	ILETA	1	0	YES
ACACT1r	IMPC	1	7.14e-109	YES
ACACT1r	IPPMIa	1	0	YES
ACACT1r	IPPMIb	1	0	YES
ACACT1r	LEUTA	1	0	YES
ACACT1r	MAN1PT2	1	5.57e-111	YES
ACACT1r	MANAT2	1	0	YES
ACACT1r	ORPT	1	0	YES
ACACT1r	OXGDC2	1	2.49e-32	YES
ACACT1r	PGMT	1	0	YES
ACACT1r	RPI	1	7.14e-109	YES
ACACT1r	SDPTA	1	0	YES
ACACT1r	SHCHCS2	1	2.49e-32	YES
ACACT1r	UDPDPS	1	0	YES
ACACT1r	VALTA	1	0	YES
ACCC	ACOTA	1	0	YES
ACCC	AGPR	1	0	YES
ACCC	ASAD	1	0	YES
ACCC	ASPTA	1	9.13e-107	YES
ACCC	DCPE	1	1.22e-107	YES
ACCC	DHNPA2	1	1.03e-84	YES
ACCC	DHORTS	1	5.57e-111	YES
ACCC	DHPPDA	1	0	YES
ACCC	DHPS2	1	1.03e-84	YES
ACCC	GTPCII	1	0	YES
ACCC	HMPK4	1	0	YES
ACCC	ILETA	1	0	YES
ACCC	IMPC	1	5.57e-111	YES
ACCC	IPPMIa	1	5.57e-111	YES
ACCC	IPPMIb	1	5.57e-111	YES
ACCC	LEUTA	1	5.57e-111	YES
ACCC	MAN1PT2	1	0	YES
ACCC	ORPT	1	5.57e-111	YES
ACCC	OXGDC2	1	2.49e-32	YES
ACCC	PGMT	1	0	YES
ACCC	RNDR4	1	0	YES
ACCC	RPI	1	9.13e-107	YES
ACCC	SDPTA	1	5.57e-111	YES
ACCC	SHCHCS2	1	2.49e-32	YES
ACCC	VALTA	1	5.57e-111	YES
ACCOACr	ACOTA	1	7.14e-109	YES
ACCOACr	AGPR	1	7.14e-109	YES
ACCOACr	ASAD	1	7.14e-109	YES
ACCOACr	ASPTA	1	1.56e-105	YES
ACCOACr	DCPE	1	7.14e-109	YES
ACCOACr	DHNPA2	1	1.79e-83	YES
ACCOACr	DHORTS	1	7.14e-109	YES
ACCOACr	DHPS2	1	1.79e-83	YES
ACCOACr	FAS161	1	7.14e-109	YES
ACCOACr	FAS181	1	7.14e-109	YES
ACCOACr	HMPK4	1	0	YES
ACCOACr	ILETA	1	7.14e-109	YES
ACCOACr	IMPC	1	9.13e-107	YES
ACCOACr	IPPMIa	1	7.14e-109	YES
ACCOACr	IPPMIb	1	7.14e-109	YES
ACCOACr	LEUTA	1	7.14e-109	YES
ACCOACr	MAN1PT2	1	7.14e-109	YES
ACCOACr	ORPT	1	0	YES
ACCOACr	PGMT	1	7.14e-109	YES
ACCOACr	RPI	1	1.56e-105	YES
ACCOACr	SDPTA	1	9.13e-107	YES
ACCOACr	VALTA	1	0	YES
ACChex	ACOTA	1	0	YES
ACChex	AGPR	1	0	YES
ACChex	ASAD	1	5.57e-111	YES
ACChex	ASPTA	1	9.13e-107	YES
ACChex	DCPE	1	0	YES
ACChex	DHNPA2	1	6.38e-85	YES
ACChex	DHORTS	1	5.57e-111	YES
ACChex	DHPPDA	1	0	YES
ACChex	DHPS2	1	6.38e-85	YES
ACChex	GTPCII	1	0	YES
ACChex	HMPK4	1	0	YES
ACChex	ILETA	1	5.57e-111	YES
ACChex	IMPC	1	1.22e-107	YES
ACChex	IPPMIa	1	0	YES
ACChex	IPPMIb	1	0	YES
ACChex	LEUTA	1	0	YES
ACChex	MAN1PT2	1	0	YES
ACChex	MANAT2	1	5.57e-111	YES
ACChex	ORPT	1	5.57e-111	YES
ACChex	OXGDC2	1	2.49e-32	YES
ACChex	PGMT	1	5.57e-111	YES
ACChex	RNDR4	1	0	YES
ACChex	RPI	1	9.13e-107	YES
ACChex	SDPTA	1	5.57e-111	YES
ACChex	SHCHCS2	1	2.49e-32	YES
ACChex	VALTA	1	0	YES
ACGAMT	AMMQT8	1	1.4e-22	YES
ACGAMT	ASAD	1	5.57e-111	YES
ACGAMT	ASPTA	1	0	YES
ACGAMT	DHNPA2	1	6.29e-79	YES
ACGAMT	DHORTS	1	0	YES
ACGAMT	DHPPDA	1	0	YES
ACGAMT	DHPS2	1	6.29e-79	YES
ACGAMT	FACOAL181	1	0	YES
ACGAMT	GTPCII	1	0	YES
ACGAMT	HMPK4	1	0	YES
ACGAMT	ILETA	1	0	YES
ACGAMT	IMPC	1	0	YES
ACGAMT	IPPMIa	1	0	YES
ACGAMT	IPPMIb	1	0	YES
ACGAMT	LEUTA	1	0	YES
ACGAMT	MAN1PT2	1	0	YES
ACGAMT	ORPT	1	0	YES
ACGAMT	RNDR4	1	2.49e-32	YES
ACGAMT	RPI	1	0	YES
ACGAMT	SDPTA	1	0	YES
ACGAMT	VALTA	1	0	YES
ACGK	AMMQT8	1	2.49e-32	YES
ACGK	ASAD	1	7.14e-109	YES
ACGK	ASPTA	1	1.17e-104	YES
ACGK	DCPE	1	0	YES
ACGK	DHNPA2	1	5.39e-85	YES
ACGK	DHORTS	1	7.14e-109	YES
ACGK	DHPPDA	1	7.14e-109	YES
ACGK	DHPS2	1	5.39e-85	YES
ACGK	FACOAL181	1	0	YES
ACGK	GTPCII	1	7.14e-109	YES
ACGK	HMPK4	1	7.14e-109	YES
ACGK	ILETA	1	0	YES
ACGK	IMPC	1	1.22e-107	YES
ACGK	IPPMIa	1	0	YES
ACGK	IPPMIb	1	0	YES
ACGK	LEUTA	1	0	YES
ACGK	MANAT2	1	0	YES
ACGK	ORNTAC	1	0	YES
ACGK	ORPT	1	1.22e-107	YES
ACGK	OXGDC2	1	2.49e-32	YES
ACGK	PGMT	1	0	YES
ACGK	PUNP5	1	7.14e-109	YES
ACGK	RNDR4	1	0	YES
ACGK	RPI	1	1.22e-107	YES
ACGK	SDPTA	1	0	YES
ACGK	SHCHCS2	1	2.49e-32	YES
ACGK	UDPDPS	1	0	YES
ACGK	VALTA	1	7.14e-109	YES
ACLS	ACOTA	1	0	YES
ACLS	AGPR	1	0	YES
ACLS	AIRCr	1	0	YES
ACLS	ASAD	1	7.14e-109	YES
ACLS	ASPTA	1	7.14e-109	YES
ACLS	DHNPA2	1	1.5e-84	YES
ACLS	DHORTS	1	0	YES
ACLS	DHPS2	1	1.5e-84	YES
ACLS	FACOAL181	1	7.14e-109	YES
ACLS	HMPK4	1	0	YES
ACLS	ILETA	1	7.14e-109	YES
ACLS	IMPC	1	0	YES
ACLS	MAN1PT2	1	7.14e-109	YES
ACLS	MANAT2	1	7.14e-109	YES
ACLS	ORPT	1	0	YES
ACLS	OXGDC2	1	2.49e-32	YES
ACLS	PGMT	1	0	YES
ACLS	RPI	1	7.14e-109	YES
ACLS	SDPTA	1	7.14e-109	YES
ACLS	SHCHCS2	1	2.49e-32	YES
ACLS	UDPDPS	1	0	YES
ACONT	ADNK1	1	0	YES
ACONT	AMMQT8	1	0	YES
ACONT	ASPTA	1	0	YES
ACONT	DCPE	1	7.14e-109	YES
ACONT	DHNPA2	1	0	YES
ACONT	DHPPDA	1	0	YES
ACONT	DHPS2	1	0	YES
ACONT	FAS161	1	0	YES
ACONT	FAS181	1	0	YES
ACONT	G5SD	1	0	YES
ACONT	GLU5K	1	0	YES
ACONT	GTPCII	1	0	YES
ACONT	HMPK4	1	0	YES
ACONT	HSK	1	7.14e-109	YES
ACONT	MANAT2	1	0	YES
ACONT	OXGDC2	1	0	YES
ACONT	RNDR4	1	7.14e-109	YES
ACONT	SHCHCS2	1	0	YES
ACONT	THRS	1	7.14e-109	YES
ACONT	TRPS2	1	0	YES
ACONT	TRPS3	1	0	YES
ACONT	UDPDPS	1	7.14e-109	YES
ACONT	UMPK	1	0	YES
ACONT	VALTA	1	0	YES
ACOTA	ASAD	1	0	YES
ACOTA	ASPTA	1	4.59e-105	YES
ACOTA	DCPE	1	0	YES
ACOTA	DHORTS	1	7.14e-109	YES
ACOTA	DHPPDA	1	0	YES
ACOTA	FACOAL181	1	0	YES
ACOTA	GTPCII	1	0	YES
ACOTA	HMPK4	1	0	YES
ACOTA	ILETA	1	0	YES
ACOTA	IMPC	1	1.22e-107	YES
ACOTA	IPPMIa	1	0	YES
ACOTA	IPPMIb	1	0	YES
ACOTA	LEUTA	1	0	YES
ACOTA	MANAT2	1	0	YES
ACOTA	ORNTAC	1	0	YES
ACOTA	ORPT	1	0	YES
ACOTA	OXGDC2	1	2.49e-32	YES
ACOTA	PUNP5	1	0	YES
ACOTA	RNDR4	1	7.14e-109	YES
ACOTA	RPI	1	1.22e-107	YES
ACOTA	SDPTA	1	0	YES
ACOTA	SHCHCS2	1	2.49e-32	YES
ACOTA	VALTA	1	7.14e-109	YES
ADCL	ACOTA	1	7.34e-88	YES
ADCL	AGPR	1	7.34e-88	YES
ADCL	ASAD	1	7.34e-88	YES
ADCL	ASPTA	1	7.41e-88	YES
ADCL	DCPE	1	7.36e-88	YES
ADCL	DHNPA2	1	0	YES
ADCL	DHORTS	1	7.34e-88	YES
ADCL	DHPPDA	1	7.34e-88	YES
ADCL	DHPS2	1	0	YES
ADCL	GTPCII	1	7.34e-88	YES
ADCL	HMPK4	1	7.34e-88	YES
ADCL	ILETA	1	7.34e-88	YES
ADCL	IMPC	1	7.36e-88	YES
ADCL	IPPMIa	1	7.36e-88	YES
ADCL	IPPMIb	1	7.36e-88	YES
ADCL	LEUTA	1	7.36e-88	YES
ADCL	MAN1PT2	1	7.36e-88	YES
ADCL	ORPT	1	7.34e-88	YES
ADCL	RNDR4	1	7.41e-88	YES
ADCL	RPI	1	7.36e-88	YES
ADCL	SDPTA	1	7.29e-88	YES
ADCL	UDPDPS	1	7.34e-88	YES
ADCL	VALTA	1	7.36e-88	YES
ADCS	ACOTA	1	7.34e-88	YES
ADCS	AGPR	1	7.34e-88	YES
ADCS	ASAD	1	7.34e-88	YES
ADCS	ASPTA	1	7.41e-88	YES
ADCS	DCPE	1	7.36e-88	YES
ADCS	DHNPA2	1	0	YES
ADCS	DHORTS	1	7.34e-88	YES
ADCS	DHPPDA	1	7.34e-88	YES
ADCS	DHPS2	1	0	YES
ADCS	GTPCII	1	7.34e-88	YES
ADCS	HMPK4	1	7.34e-88	YES
ADCS	ILETA	1	7.34e-88	YES
ADCS	IMPC	1	7.36e-88	YES
ADCS	IPPMIa	1	7.36e-88	YES
ADCS	IPPMIb	1	7.36e-88	YES
ADCS	LEUTA	1	7.36e-88	YES
ADCS	MAN1PT2	1	7.36e-88	YES
ADCS	ORPT	1	7.34e-88	YES
ADCS	RNDR4	1	7.41e-88	YES
ADCS	RPI	1	7.36e-88	YES
ADCS	SDPTA	1	7.29e-88	YES
ADCS	UDPDPS	1	7.34e-88	YES
ADCS	VALTA	1	7.36e-88	YES
ADPT	ACOTA	1	3.41e-102	YES
ADPT	AGPR	1	3.41e-102	YES
ADPT	AIRCr	1	1.75e-93	YES
ADPT	AMMQT8	1	4.36e-106	YES
ADPT	ASAD	1	1.56e-105	YES
ADPT	ASPTA	1	2.1e-97	YES
ADPT	DCPE	1	1.75e-98	YES
ADPT	DHNPA2	1	7.14e-109	YES
ADPT	DHPPDA	1	4.36e-106	YES
ADPT	DHPS2	1	7.14e-109	YES
ADPT	FACOAL181	1	1.78e-76	YES
ADPT	FHL	1	2.67e-89	YES
ADPT	GTPCII	1	4.36e-106	YES
ADPT	HMPK4	1	4.36e-106	YES
ADPT	ILETA	1	9.62e-101	YES
ADPT	IPPMIa	1	1.17e-104	YES
ADPT	IPPMIb	1	1.17e-104	YES
ADPT	LEUTA	1	1.17e-104	YES
ADPT	MAN1PT2	1	4.36e-106	YES
ADPT	MANAT2	1	1.22e-107	YES
ADPT	OXGDC2	1	4.36e-106	YES
ADPT	PGMT	1	1.22e-107	YES
ADPT	PUNP5	1	3.09e-92	YES
ADPT	RNDR4	1	0	YES
ADPT	RPI	1	1.09e-98	YES
ADPT	SDPTA	1	5.57e-111	YES
ADPT	SHCHCS2	1	4.36e-106	YES
ADPT	UDPDPS	1	1.22e-107	YES
ADPT	VALTA	1	2.67e-104	YES
ADSK	AIRCr	1	4.98e-102	YES
ADSK	ASAD	1	1.29e-99	YES
ADSK	ASPTA	1	1.45e-38	YES
ADSK	DCPE	1	1.29e-99	YES
ADSK	DHNPA2	1	1.87e-83	YES
ADSK	DHORTS	1	1.52e-99	YES
ADSK	DHPPDA	1	1.29e-99	YES
ADSK	DHPS2	1	1.87e-83	YES
ADSK	GTPCII	1	1.29e-99	YES
ADSK	HMPK4	1	1.29e-99	YES
ADSK	ILETA	1	1.29e-99	YES
ADSK	IMPC	1	1.39e-101	YES
ADSK	IPPMIa	1	9.13e-100	YES
ADSK	IPPMIb	1	9.13e-100	YES
ADSK	LEUTA	1	9.13e-100	YES
ADSK	MAN1PT2	1	1.29e-99	YES
ADSK	MANAT2	1	1.52e-99	YES
ADSK	ORPT	1	1.52e-99	YES
ADSK	PGMT	1	9.13e-100	YES
ADSK	RPI	1	1.9e-101	YES
ADSK	SADT	1	7.14e-109	YES
ADSK	SDPTA	1	1.29e-99	YES
ADSK	UDPDPS	1	1.52e-99	YES
ADSK	VALTA	1	1.29e-99	YES
ADSL1r	ACOTA	1	1e-101	YES
ADSL1r	AGPR	1	1e-101	YES
ADSL1r	AIRCr	1	4.59e-105	YES
ADSL1r	AMMQT8	1	2.49e-32	YES
ADSL1r	ASAD	1	1.39e-101	YES
ADSL1r	ASPTA	1	9.13e-107	YES
ADSL1r	DCPE	1	7.14e-102	YES
ADSL1r	DHNPA2	1	6.03e-87	YES
ADSL1r	DHORTS	1	1.39e-101	YES
ADSL1r	DHPPDA	1	1.39e-101	YES
ADSL1r	DHPS2	1	6.03e-87	YES
ADSL1r	FACOAL181	1	1e-101	YES
ADSL1r	GTPCII	1	1.39e-101	YES
ADSL1r	HMPK4	1	1.39e-101	YES
ADSL1r	ILETA	1	4.98e-102	YES
ADSL1r	IPPMIa	1	1e-101	YES
ADSL1r	IPPMIb	1	1e-101	YES
ADSL1r	LEUTA	1	1e-101	YES
ADSL1r	MAN1PT2	1	4.98e-102	YES
ADSL1r	MANAT2	1	7.14e-102	YES
ADSL1r	ORPT	1	1.39e-101	YES
ADSL1r	OXGDC2	1	2.49e-32	YES
ADSL1r	PGMT	1	7.14e-102	YES
ADSL1r	RNDR4	1	1.39e-101	YES
ADSL1r	RPI	1	4.36e-106	YES
ADSL1r	SDPTA	1	7.14e-102	YES
ADSL1r	SHCHCS2	1	2.49e-32	YES
ADSL1r	UDPDPS	1	1e-101	YES
ADSL1r	VALTA	1	1.39e-101	YES
ADSL2r	ACOTA	1	7.14e-109	YES
ADSL2r	AGPR	1	7.14e-109	YES
ADSL2r	AIRCr	1	0	YES
ADSL2r	ASAD	1	9.13e-107	YES
ADSL2r	ASPTA	1	0	YES
ADSL2r	DHNPA2	1	4.36e-106	YES
ADSL2r	DHORTS	1	9.13e-107	YES
ADSL2r	DHPS2	1	4.36e-106	YES
ADSL2r	FACOAL181	1	9.13e-107	YES
ADSL2r	HMPK4	1	1.56e-105	YES
ADSL2r	ILETA	1	1.56e-105	YES
ADSL2r	IMPC	1	0	YES
ADSL2r	IPPMIa	1	7.14e-109	YES
ADSL2r	IPPMIb	1	7.14e-109	YES
ADSL2r	LEUTA	1	7.14e-109	YES
ADSL2r	MAN1PT2	1	1.56e-105	YES
ADSL2r	MANAT2	1	9.13e-107	YES
ADSL2r	ORPT	1	9.13e-107	YES
ADSL2r	OXGDC2	1	2.49e-32	YES
ADSL2r	PGMT	1	4.36e-106	YES
ADSL2r	RNDR4	1	9.13e-107	YES
ADSL2r	RPI	1	5.57e-111	YES
ADSL2r	SDPTA	1	4.36e-106	YES
ADSL2r	SHCHCS2	1	2.49e-32	YES
ADSL2r	VALTA	1	9.13e-107	YES
ADSS	ACOTA	1	1e-101	YES
ADSS	AGPR	1	1e-101	YES
ADSS	AIRCr	1	4.36e-106	YES
ADSS	AMMQT8	1	2.49e-32	YES
ADSS	ASAD	1	1.39e-101	YES
ADSS	ASPTA	1	4.36e-106	YES
ADSS	DCPE	1	1e-101	YES
ADSS	DHNPA2	1	3.72e-87	YES
ADSS	DHORTS	1	1e-101	YES
ADSS	DHPPDA	1	1e-101	YES
ADSS	DHPS2	1	3.72e-87	YES
ADSS	FACOAL181	1	1e-101	YES
ADSS	GTPCII	1	1e-101	YES
ADSS	HMPK4	1	1e-101	YES
ADSS	ILETA	1	1e-101	YES
ADSS	IPPMIa	1	1e-101	YES
ADSS	IPPMIb	1	1e-101	YES
ADSS	LEUTA	1	1e-101	YES
ADSS	MAN1PT2	1	1.39e-101	YES
ADSS	MANAT2	1	1e-101	YES
ADSS	ORPT	1	1e-101	YES
ADSS	OXGDC2	1	2.49e-32	YES
ADSS	PGMT	1	1.39e-101	YES
ADSS	RNDR4	1	1e-101	YES
ADSS	RPI	1	4.36e-106	YES
ADSS	SDPTA	1	7.14e-102	YES
ADSS	SHCHCS2	1	2.49e-32	YES
ADSS	UDPDPS	1	1.39e-101	YES
ADSS	VALTA	1	1.39e-101	YES
AFE	ASAD	1	0	YES
AFE	ASPTA	1	1.22e-107	YES
AFE	DHNPA2	1	1.57e-22	YES
AFE	DHORTS	1	0	YES
AFE	DHPS2	1	1.57e-22	YES
AFE	FACOAL181	1	0	YES
AFE	HMPK4	1	0	YES
AFE	ILETA	1	5.57e-111	YES
AFE	IMPC	1	1.22e-107	YES
AFE	IPPMIa	1	0	YES
AFE	IPPMIb	1	0	YES
AFE	LEUTA	1	0	YES
AFE	MAN1PT2	1	0	YES
AFE	ORPT	1	0	YES
AFE	RPI	1	9.13e-107	YES
AFE	SDPTA	1	0	YES
AFE	VALTA	1	0	YES
AFTA	AMMQT8	1	1.4e-22	YES
AFTA	ASAD	1	0	YES
AFTA	ASPTA	1	0	YES
AFTA	DHNPA2	1	7.52e-81	YES
AFTA	DHORTS	1	0	YES
AFTA	DHPS2	1	7.52e-81	YES
AFTA	FACOAL181	1	0	YES
AFTA	HMPK4	1	0	YES
AFTA	ILETA	1	0	YES
AFTA	IMPC	1	0	YES
AFTA	IPPMIa	1	0	YES
AFTA	IPPMIb	1	0	YES
AFTA	LEUTA	1	0	YES
AFTA	MAN1PT2	1	5.57e-111	YES
AFTA	MANAT2	1	2.49e-32	YES
AFTA	ORPT	1	0	YES
AFTA	RNDR4	1	2.49e-32	YES
AFTA	RPI	1	0	YES
AFTA	SDPTA	1	0	YES
AFTA	VALTA	1	0	YES
AGPAT160	ACOTA	1	0	YES
AGPAT160	AGPR	1	0	YES
AGPAT160	AMMQT8	1	2.49e-32	YES
AGPAT160	ASAD	1	0	YES
AGPAT160	ASPTA	1	9.13e-107	YES
AGPAT160	DCPE	1	0	YES
AGPAT160	DHNPA2	1	5.38e-85	YES
AGPAT160	DHORTS	1	0	YES
AGPAT160	DHPPDA	1	0	YES
AGPAT160	DHPS2	1	5.38e-85	YES
AGPAT160	FACOAL181	1	0	YES
AGPAT160	GTPCII	1	0	YES
AGPAT160	HMPK4	1	0	YES
AGPAT160	ILETA	1	0	YES
AGPAT160	IMPC	1	9.13e-107	YES
AGPAT160	IPPMIa	1	0	YES
AGPAT160	IPPMIb	1	0	YES
AGPAT160	LEUTA	1	0	YES
AGPAT160	MAN1PT2	1	0	YES
AGPAT160	MANAT2	1	0	YES
AGPAT160	ORPT	1	0	YES
AGPAT160	OXGDC2	1	2.49e-32	YES
AGPAT160	PGMT	1	0	YES
AGPAT160	RNDR4	1	5.57e-111	YES
AGPAT160	RPI	1	1.22e-107	YES
AGPAT160	SDPTA	1	0	YES
AGPAT160	SHCHCS2	1	2.49e-32	YES
AGPAT160	UDPDPS	1	0	YES
AGPAT160	VALTA	1	0	YES
AGPAT160190	ACOTA	1	0	YES
AGPAT160190	AGPR	1	0	YES
AGPAT160190	AMMQT8	1	2.49e-32	YES
AGPAT160190	ASAD	1	0	YES
AGPAT160190	ASPTA	1	9.13e-107	YES
AGPAT160190	DCPE	1	0	YES
AGPAT160190	DHNPA2	1	6.37e-85	YES
AGPAT160190	DHORTS	1	0	YES
AGPAT160190	DHPPDA	1	0	YES
AGPAT160190	DHPS2	1	6.37e-85	YES
AGPAT160190	FACOAL181	1	0	YES
AGPAT160190	GTPCII	1	0	YES
AGPAT160190	HMPK4	1	5.57e-111	YES
AGPAT160190	ILETA	1	0	YES
AGPAT160190	IMPC	1	4.36e-106	YES
AGPAT160190	IPPMIa	1	0	YES
AGPAT160190	IPPMIb	1	0	YES
AGPAT160190	LEUTA	1	0	YES
AGPAT160190	MAN1PT2	1	5.57e-111	YES
AGPAT160190	MANAT2	1	0	YES
AGPAT160190	ORPT	1	0	YES
AGPAT160190	OXGDC2	1	2.49e-32	YES
AGPAT160190	PGMT	1	5.57e-111	YES
AGPAT160190	RNDR4	1	0	YES
AGPAT160190	RPI	1	7.14e-109	YES
AGPAT160190	SDPTA	1	0	YES
AGPAT160190	SHCHCS2	1	2.49e-32	YES
AGPAT160190	UDPDPS	1	0	YES
AGPAT160190	VALTA	1	0	YES
AGPAT190	ACOTA	1	0	YES
AGPAT190	AGPR	1	0	YES
AGPAT190	AMMQT8	1	2.49e-32	YES
AGPAT190	ASAD	1	0	YES
AGPAT190	ASPTA	1	1.22e-107	YES
AGPAT190	DCPE	1	0	YES
AGPAT190	DHNPA2	1	1.82e-82	YES
AGPAT190	DHORTS	1	0	YES
AGPAT190	DHPPDA	1	0	YES
AGPAT190	DHPS2	1	1.82e-82	YES
AGPAT190	FACOAL181	1	0	YES
AGPAT190	GTPCII	1	0	YES
AGPAT190	HMPK4	1	0	YES
AGPAT190	ILETA	1	5.57e-111	YES
AGPAT190	IMPC	1	9.13e-107	YES
AGPAT190	IPPMIa	1	0	YES
AGPAT190	IPPMIb	1	0	YES
AGPAT190	LEUTA	1	0	YES
AGPAT190	MAN1PT2	1	0	YES
AGPAT190	ORPT	1	0	YES
AGPAT190	OXGDC2	1	2.49e-32	YES
AGPAT190	PGMT	1	0	YES
AGPAT190	RNDR4	1	7.14e-109	YES
AGPAT190	RPI	1	1.22e-107	YES
AGPAT190	SDPTA	1	0	YES
AGPAT190	SHCHCS2	1	2.49e-32	YES
AGPAT190	UDPDPS	1	0	YES
AGPAT190	VALTA	1	5.57e-111	YES
AGPR	AMMQT8	1	2.49e-32	YES
AGPR	ASAD	1	0	YES
AGPR	ASPTA	1	4.59e-105	YES
AGPR	DCPE	1	0	YES
AGPR	DHNPA2	1	5.41e-85	YES
AGPR	DHORTS	1	0	YES
AGPR	DHPS2	1	5.41e-85	YES
AGPR	FACOAL181	1	0	YES
AGPR	HMPK4	1	0	YES
AGPR	ILETA	1	0	YES
AGPR	IMPC	1	1.22e-107	YES
AGPR	IPPMIa	1	0	YES
AGPR	IPPMIb	1	0	YES
AGPR	LEUTA	1	0	YES
AGPR	MANAT2	1	0	YES
AGPR	ORNTAC	1	0	YES
AGPR	ORPT	1	0	YES
AGPR	OXGDC2	1	2.49e-32	YES
AGPR	PGMT	1	7.14e-109	YES
AGPR	PUNP5	1	0	YES
AGPR	RNDR4	1	7.14e-109	YES
AGPR	RPI	1	1.22e-107	YES
AGPR	SDPTA	1	0	YES
AGPR	SHCHCS2	1	2.49e-32	YES
AGPR	VALTA	1	7.14e-109	YES
AHC	ACOTA	1	4.48e-101	YES
AHC	AGPR	1	4.48e-101	YES
AHC	ASAD	1	2.56e-101	YES
AHC	ASPTA	1	1.17e-104	YES
AHC	DCPE	1	1.9e-101	YES
AHC	DHNPA2	1	7.84e-84	YES
AHC	DHORTS	1	2.56e-101	YES
AHC	DHPPDA	1	2.56e-101	YES
AHC	DHPS2	1	7.84e-84	YES
AHC	FACOAL181	1	3.4e-101	YES
AHC	GTPCII	1	2.56e-101	YES
AHC	HMPK4	1	2.56e-101	YES
AHC	ILETA	1	3.4e-101	YES
AHC	IMPC	1	5.57e-104	YES
AHC	IPPMIa	1	2.56e-101	YES
AHC	IPPMIb	1	2.56e-101	YES
AHC	LEUTA	1	2.56e-101	YES
AHC	MAN1PT2	1	2.56e-101	YES
AHC	MANAT2	1	2.56e-101	YES
AHC	ORPT	1	2.56e-101	YES
AHC	PGMT	1	3.4e-101	YES
AHC	RPI	1	1.09e-103	YES
AHC	SDPTA	1	2.56e-101	YES
AHC	UDPDPS	1	1.9e-101	YES
AHC	VALTA	1	2.56e-101	YES
AHMMPS	ACOTA	1	7.14e-109	YES
AHMMPS	AGPR	1	7.14e-109	YES
AHMMPS	ASAD	1	1.22e-107	YES
AHMMPS	DHORTS	1	7.14e-109	YES
AHMMPS	DHPPDA	1	2.49e-32	YES
AHMMPS	FACOAL181	1	0	YES
AHMMPS	GTPCII	1	2.49e-32	YES
AHMMPS	HMPK4	1	7.14e-109	YES
AHMMPS	ILETA	1	0	YES
AHMMPS	IMPC	1	0	YES
AHMMPS	IPPMIa	1	7.14e-109	YES
AHMMPS	IPPMIb	1	7.14e-109	YES
AHMMPS	LEUTA	1	7.14e-109	YES
AHMMPS	MAN1PT2	1	1.22e-107	YES
AHMMPS	ORPT	1	7.14e-109	YES
AHMMPS	RNDR4	1	7.14e-109	YES
AHMMPS	RPI	1	7.14e-109	YES
AHMMPS	SDPTA	1	1.22e-107	YES
AHMMPS	VALTA	1	7.14e-109	YES
AIRCr	ACOTA	1	5.57e-111	YES
AIRCr	AGPR	1	5.57e-111	YES
AIRCr	AMMQT8	1	5.57e-111	YES
AIRCr	DCPE	1	5.57e-111	YES
AIRCr	DHNPA2	1	0	YES
AIRCr	DHPPDA	1	5.57e-111	YES
AIRCr	DHPS2	1	0	YES
AIRCr	FACOAL181	1	7.46e-99	YES
AIRCr	GTPCII	1	5.57e-111	YES
AIRCr	HMPK4	1	5.57e-111	YES
AIRCr	HSK	1	0	YES
AIRCr	ILETA	1	0	YES
AIRCr	IPPMIa	1	0	YES
AIRCr	IPPMIb	1	0	YES
AIRCr	LEUTA	1	0	YES
AIRCr	MANAT2	1	5.57e-111	YES
AIRCr	NDPK3	1	0	YES
AIRCr	PGMT	1	5.57e-111	YES
AIRCr	PPCKr	1	0	YES
AIRCr	PYK	1	1.22e-107	YES
AIRCr	RNDR4	1	0	YES
AIRCr	SDPTA	1	0	YES
AIRCr	THRS	1	0	YES
AIRCr	UDPDPS	1	0	YES
AIRCr	UMPK	1	0	YES
AIRCr	VALTA	1	0	YES
ALAALAr	ACOTA	1	0	YES
ALAALAr	AGPR	1	0	YES
ALAALAr	ASAD	1	0	YES
ALAALAr	ASPTA	1	1.56e-105	YES
ALAALAr	DCPE	1	0	YES
ALAALAr	DHNPA2	1	8.85e-83	YES
ALAALAr	DHORTS	1	0	YES
ALAALAr	DHPPDA	1	0	YES
ALAALAr	DHPS2	1	8.85e-83	YES
ALAALAr	FACOAL181	1	0	YES
ALAALAr	GTPCII	1	0	YES
ALAALAr	HMPK4	1	0	YES
ALAALAr	ILETA	1	0	YES
ALAALAr	IMPC	1	5.57e-111	YES
ALAALAr	IPPMIa	1	0	YES
ALAALAr	IPPMIb	1	0	YES
ALAALAr	LEUTA	1	0	YES
ALAALAr	MAN1PT2	1	5.57e-111	YES
ALAALAr	MANAT2	1	0	YES
ALAALAr	ORPT	1	0	YES
ALAALAr	PGMT	1	0	YES
ALAALAr	RPI	1	9.13e-107	YES
ALAALAr	SDPTA	1	0	YES
ALAALAr	UDPDPS	1	0	YES
ALAALAr	VALTA	1	0	YES
ALAR	ACOTA	1	0	YES
ALAR	AGPR	1	0	YES
ALAR	ASAD	1	0	YES
ALAR	ASPTA	1	1.56e-105	YES
ALAR	DCPE	1	0	YES
ALAR	DHNPA2	1	5.39e-85	YES
ALAR	DHORTS	1	0	YES
ALAR	DHPPDA	1	0	YES
ALAR	DHPS2	1	5.39e-85	YES
ALAR	GTPCII	1	0	YES
ALAR	HMPK4	1	0	YES
ALAR	ILETA	1	0	YES
ALAR	IMPC	1	9.13e-107	YES
ALAR	IPPMIa	1	0	YES
ALAR	IPPMIb	1	0	YES
ALAR	LEUTA	1	0	YES
ALAR	MAN1PT2	1	0	YES
ALAR	MANAT2	1	0	YES
ALAR	ORPT	1	0	YES
ALAR	RNDR4	1	0	YES
ALAR	RPI	1	7.14e-109	YES
ALAR	SDPTA	1	0	YES
ALAR	UDPDPS	1	0	YES
ALAR	VALTA	1	0	YES
AMMQT8	AACPS10	1	2.66e-37	YES
AMMQT8	ACCC	1	2.66e-37	YES
AMMQT8	ACCOACr	1	3.03e-37	YES
AMMQT8	ACChex	1	2.66e-37	YES
AMMQT8	ACGAMT	1	2.66e-37	YES
AMMQT8	ACGK	1	2.66e-37	YES
AMMQT8	ACLS	1	2.66e-37	YES
AMMQT8	ADCL	1	2.23e-34	YES
AMMQT8	ADCS	1	2.23e-34	YES
AMMQT8	ADNK1	1	2.66e-37	YES
AMMQT8	ADPT	1	2.66e-37	YES
AMMQT8	ADSK	1	2.66e-37	YES
AMMQT8	ADSL2r	1	1.52e-23	YES
AMMQT8	AFE	1	2.66e-37	YES
AMMQT8	AFTA	1	2.66e-37	YES
AMMQT8	AGPAT160	1	2.66e-37	YES
AMMQT8	AGPAT160190	1	2.66e-37	YES
AMMQT8	AGPAT190	1	2.66e-37	YES
AMMQT8	AHC	1	4.05e-30	YES
AMMQT8	AHMMPS	1	2.66e-37	YES
AMMQT8	AIRCr	1	1.52e-23	YES
AMMQT8	ALAALAr	1	6.58e-28	YES
AMMQT8	ALAD_L	1	1.99e-30	YES
AMMQT8	ALAR	1	2.74e-31	YES
AMMQT8	ANPRT	1	2.66e-37	YES
AMMQT8	ANS	1	2.66e-37	YES
AMMQT8	APRAUR	1	2.66e-37	YES
AMMQT8	ASNS1	1	2.66e-37	YES
AMMQT8	ASP1DC	1	2.66e-37	YES
AMMQT8	ASPCT	1	5.58e-36	YES
AMMQT8	ASPK	1	1.22e-35	YES
AMMQT8	ATPPRT	1	2.66e-37	YES
AMMQT8	ATPS4r	1	5.98e-53	YES
AMMQT8	CBPS	1	1.17e-37	YES
AMMQT8	CDPMEK	1	2.66e-37	YES
AMMQT8	CDPPT160190	1	2.66e-37	YES
AMMQT8	CHORM	1	2.66e-37	YES
AMMQT8	CHORS	1	2.66e-37	YES
AMMQT8	CHRPL	1	2.66e-37	YES
AMMQT8	CPPPGO	1	2.66e-37	YES
AMMQT8	CTPS1	1	2.66e-37	YES
AMMQT8	CYSS	1	2.66e-37	YES
AMMQT8	CYSTL	1	1.01e-26	YES
AMMQT8	DAPDC	1	2.66e-37	YES
AMMQT8	DAPE	1	5.92e-31	YES
AMMQT8	DASYN160	1	2.66e-37	YES
AMMQT8	DASYN160190	1	2.66e-37	YES
AMMQT8	DASYN190190	1	2.66e-37	YES
AMMQT8	DCPDP	1	3.47e-37	YES
AMMQT8	DCPE	1	2.09e-29	YES
AMMQT8	DCPT	1	2.66e-37	YES
AMMQT8	DDPA	1	2.66e-37	YES
AMMQT8	DHAD1	1	2.66e-37	YES
AMMQT8	DHDPRy	1	2.66e-37	YES
AMMQT8	DHDPS	1	2.66e-37	YES
AMMQT8	DHFS	1	2.23e-34	YES
AMMQT8	DHNPA2	1	2.23e-34	YES
AMMQT8	DHPPDA	1	2.66e-37	YES
AMMQT8	DHPS2	1	2.23e-34	YES
AMMQT8	DHQD	1	1.88e-33	YES
AMMQT8	DHQS	1	2.66e-37	YES
AMMQT8	DMATT	1	2.67e-37	YES
AMMQT8	DPR	1	2.66e-37	YES
AMMQT8	DXPRIi	1	2.66e-37	YES
AMMQT8	DXPS	1	2.66e-37	YES
AMMQT8	FAMPL1	1	2.66e-37	YES
AMMQT8	FAMPL2	1	2.66e-37	YES
AMMQT8	FAMPL3	1	2.66e-37	YES
AMMQT8	FAMPL4	1	2.66e-37	YES
AMMQT8	FAMPL5	1	2.66e-37	YES
AMMQT8	FAS100	1	2.66e-37	YES
AMMQT8	FAS120	1	2.66e-37	YES
AMMQT8	FAS140	1	2.66e-37	YES
AMMQT8	FAS160	1	2.66e-37	YES
AMMQT8	FAS161	1	2.66e-37	YES
AMMQT8	FAS180	1	2.66e-37	YES
AMMQT8	FAS181	1	2.66e-37	YES
AMMQT8	FAS200	1	2.66e-37	YES
AMMQT8	FAS240_L	1	2.66e-37	YES
AMMQT8	FAS260	1	2.66e-37	YES
AMMQT8	FAS80_L	1	2.66e-37	YES
AMMQT8	FASm1601	1	2.66e-37	YES
AMMQT8	FASm180	1	2.66e-37	YES
AMMQT8	FASm1801	1	2.66e-37	YES
AMMQT8	FASm2001	1	2.66e-37	YES
AMMQT8	FASm2002	1	2.66e-37	YES
AMMQT8	FASm220	1	2.66e-37	YES
AMMQT8	FASm2201	1	2.66e-37	YES
AMMQT8	FASm2202	1	2.66e-37	YES
AMMQT8	FASm240	1	2.66e-37	YES
AMMQT8	FASm2401	1	2.66e-37	YES
AMMQT8	FASm2402	1	2.66e-37	YES
AMMQT8	FASm260	1	2.66e-37	YES
AMMQT8	FASm2601	1	2.66e-37	YES
AMMQT8	FASm2602	1	2.66e-37	YES
AMMQT8	FASm280	1	2.66e-37	YES
AMMQT8	FASm2801	1	2.66e-37	YES
AMMQT8	FASm2802	1	2.66e-37	YES
AMMQT8	FASm300	1	2.66e-37	YES
AMMQT8	FASm320	1	2.66e-37	YES
AMMQT8	FASm340	1	2.66e-37	YES
AMMQT8	FRD3	1	3.54e-54	YES
AMMQT8	FRRPPDIMAS	1	2.66e-37	YES
AMMQT8	G16MTM1	1	2.66e-37	YES
AMMQT8	G1PACT	1	2.66e-37	YES
AMMQT8	G1PTT	1	2.66e-37	YES
AMMQT8	G1SATi	1	2.66e-37	YES
AMMQT8	G3PAT160	1	2.66e-37	YES
AMMQT8	G3PAT190	1	2.66e-37	YES
AMMQT8	G5SD	1	2.66e-37	YES
AMMQT8	GALFT	1	2.66e-37	YES
AMMQT8	GALUi	1	2.66e-37	YES
AMMQT8	GARFT	1	1.52e-23	YES
AMMQT8	GF6PTAr	1	2.13e-36	YES
AMMQT8	GFUCS	1	2.66e-37	YES
AMMQT8	GHMT2	1	1.04e-27	YES
AMMQT8	GLNS	1	1.49e-29	YES
AMMQT8	GLU5K	1	2.66e-37	YES
AMMQT8	GLUPRT	1	1.92e-23	YES
AMMQT8	GLUTRR	1	2.66e-37	YES
AMMQT8	GLUTRS	1	2.66e-37	YES
AMMQT8	GMAND	1	2.66e-37	YES
AMMQT8	GMPS2	1	2.66e-37	YES
AMMQT8	GMT1	1	2.66e-37	YES
AMMQT8	GMT2	1	2.66e-37	YES
AMMQT8	GRTT	1	2.67e-37	YES
AMMQT8	GTPCI	1	2.23e-34	YES
AMMQT8	GTPCII	1	2.66e-37	YES
AMMQT8	HCO3E	1	2.2e-37	YES
AMMQT8	HISTD	1	2.66e-37	YES
AMMQT8	HMBS	1	2.66e-37	YES
AMMQT8	HMPK4	1	2.66e-37	YES
AMMQT8	HSK	1	2.73e-34	YES
AMMQT8	HSTPT	1	2.66e-37	YES
AMMQT8	IG3PS	1	2.66e-37	YES
AMMQT8	IGPDH	1	2.66e-37	YES
AMMQT8	IGPS	1	2.66e-37	YES
AMMQT8	IMPD	1	2.66e-37	YES
AMMQT8	INSH	1	2.66e-37	YES
AMMQT8	IPMD	1	2.66e-37	YES
AMMQT8	IPPS	1	2.66e-37	YES
AMMQT8	KARA1i	1	2.66e-37	YES
AMMQT8	KARA2i	1	2.66e-37	YES
AMMQT8	MAN1PT2	1	2.66e-37	YES
AMMQT8	MANAT1	1	2.66e-37	YES
AMMQT8	MANAT2	1	2.66e-37	YES
AMMQT8	MCBTS	1	2.66e-37	YES
AMMQT8	MCBTS3	1	2.66e-37	YES
AMMQT8	MCOATA	1	4.66e-37	YES
AMMQT8	MECDPS	1	2.66e-37	YES
AMMQT8	MEPCT	1	2.66e-37	YES
AMMQT8	METAT	1	2.28e-35	YES
AMMQT8	METS	1	2.66e-37	YES
AMMQT8	MI1PP	1	2.66e-37	YES
AMMQT8	MI1PS	1	2.66e-37	YES
AMMQT8	MME	1	2.17e-35	YES
AMMQT8	MMM2r	1	3.63e-35	YES
AMMQT8	MN6PP	1	2.66e-37	YES
AMMQT8	MOHMT	1	2.66e-37	YES
AMMQT8	MTHFC	1	2.31e-26	YES
AMMQT8	MYC1CYC1	1	2.66e-37	YES
AMMQT8	MYC1CYC2	1	2.66e-37	YES
AMMQT8	MYC1CYC3	1	2.66e-37	YES
AMMQT8	MYC1CYC4	1	2.66e-37	YES
AMMQT8	MYC1CYC5	1	2.66e-37	YES
AMMQT8	MYC1M1	1	2.66e-37	YES
AMMQT8	MYC1M2	1	2.66e-37	YES
AMMQT8	MYC2CYC1	1	2.66e-37	YES
AMMQT8	MYC2CYC2	1	2.66e-37	YES
AMMQT8	MYC2CYC3	1	2.66e-37	YES
AMMQT8	MYCON1	1	2.66e-37	YES
AMMQT8	MYCON2	1	2.66e-37	YES
AMMQT8	MYCON3	1	2.66e-37	YES
AMMQT8	MYCON4	1	2.66e-37	YES
AMMQT8	MYCON5	1	2.66e-37	YES
AMMQT8	MYCSacp50	1	2.66e-37	YES
AMMQT8	MYCSacp56	1	2.66e-37	YES
AMMQT8	MYCSacp58	1	2.66e-37	YES
AMMQT8	NADH9	1	3.66e-54	YES
AMMQT8	NDPK2	1	4.11e-37	YES
AMMQT8	O16RHAT	1	2.66e-37	YES
AMMQT8	OCBT	1	4.22e-33	YES
AMMQT8	OMPDC	1	5.58e-36	YES
AMMQT8	ORNTAC	1	4.22e-33	YES
AMMQT8	P5CRx	1	2.66e-37	YES
AMMQT8	PANTS	1	2.66e-37	YES
AMMQT8	PAPPT1	1	2.66e-37	YES
AMMQT8	PAPPT2	1	2.66e-37	YES
AMMQT8	PAPPT3	1	2.66e-37	YES
AMMQT8	PAPR	1	5.64e-30	YES
AMMQT8	PDIMAS	1	2.66e-37	YES
AMMQT8	PGCD	1	9.87e-30	YES
AMMQT8	PGPPT3	1	2.66e-37	YES
AMMQT8	PGSA160	1	2.66e-37	YES
AMMQT8	PGSA160190	1	2.66e-37	YES
AMMQT8	PGSA190	1	2.66e-37	YES
AMMQT8	PMPK	1	2.66e-37	YES
AMMQT8	PNTK	1	2.66e-37	YES
AMMQT8	PPA	1	1.3e-30	YES
AMMQT8	PPBNGS	1	2.66e-37	YES
AMMQT8	PPCDC	1	2.66e-37	YES
AMMQT8	PPDIMAS	1	2.66e-37	YES
AMMQT8	PPNCL	1	2.66e-37	YES
AMMQT8	PPND	1	2.66e-37	YES
AMMQT8	PPNDH	1	2.66e-37	YES
AMMQT8	PPPGO	1	2.66e-37	YES
AMMQT8	PPTGS_TB1	1	2.66e-37	YES
AMMQT8	PPTGS_TB2	1	2.66e-37	YES
AMMQT8	PRAGSr	1	1.52e-23	YES
AMMQT8	PRAIS	1	1.92e-23	YES
AMMQT8	PRAIi	1	2.66e-37	YES
AMMQT8	PRAMPC	1	2.66e-37	YES
AMMQT8	PRASCS	1	1.52e-23	YES
AMMQT8	PRATPP	1	2.66e-37	YES
AMMQT8	PREPPACPH	1	2.66e-37	YES
AMMQT8	PREPTHS	1	2.66e-37	YES
AMMQT8	PREPTHS2	1	2.66e-37	YES
AMMQT8	PRFGS	1	1.92e-23	YES
AMMQT8	PRMICIi	1	2.66e-37	YES
AMMQT8	PRPPS	1	4.49e-28	YES
AMMQT8	PSCVT	1	1.88e-33	YES
AMMQT8	PSD160	1	2.66e-37	YES
AMMQT8	PSERT	1	9.87e-30	YES
AMMQT8	PSP_L	1	9.87e-30	YES
AMMQT8	PSSA160	1	2.66e-37	YES
AMMQT8	PUNP1	1	4.81e-23	YES
AMMQT8	RBFK	1	2.66e-37	YES
AMMQT8	RBFSa	1	2.66e-37	YES
AMMQT8	RBFSb	1	2.66e-37	YES
AMMQT8	RNDR1	1	2.66e-37	YES
AMMQT8	RNDR2	1	2.66e-37	YES
AMMQT8	RNDR3	1	2.66e-37	YES
AMMQT8	RNDR4	1	2.66e-37	YES
AMMQT8	RPPDIMAS	1	2.66e-37	YES
AMMQT8	RRPPDIMAS	1	2.66e-37	YES
AMMQT8	SADT	1	2.66e-37	YES
AMMQT8	SALCS	1	2.66e-37	YES
AMMQT8	SDPDS	1	2.66e-37	YES
AMMQT8	SERAT	1	5.64e-30	YES
AMMQT8	SHK3Dr	1	1.88e-33	YES
AMMQT8	SHKK	1	2.66e-37	YES
AMMQT8	SULabc	1	2.66e-37	YES
AMMQT8	TDPDRE	1	2.66e-37	YES
AMMQT8	TDPDRR	1	2.66e-37	YES
AMMQT8	TDPGDH	1	2.66e-37	YES
AMMQT8	THDPS	1	2.66e-37	YES
AMMQT8	THMDP	1	2.66e-37	YES
AMMQT8	THRS	1	2.73e-34	YES
AMMQT8	THZPSN	1	2.66e-37	YES
AMMQT8	TMDS	1	2.66e-37	YES
AMMQT8	TMPPP	1	2.66e-37	YES
AMMQT8	TRDR	1	2.66e-37	YES
AMMQT8	TRE6PP	1	2.66e-37	YES
AMMQT8	TRE6PS	1	2.66e-37	YES
AMMQT8	TRESULT	1	2.66e-37	YES
AMMQT8	TRPS2	1	2.66e-37	YES
AMMQT8	TRPS3	1	2.66e-37	YES
AMMQT8	UAAGDS	1	2.66e-37	YES
AMMQT8	UAGCVT	1	2.66e-37	YES
AMMQT8	UAGDP	1	2.66e-37	YES
AMMQT8	UAGPT1	1	2.66e-37	YES
AMMQT8	UAGPT2	1	2.66e-37	YES
AMMQT8	UAGPT3	1	2.66e-37	YES
AMMQT8	UAMAGS	1	2.66e-37	YES
AMMQT8	UAMAS	1	2.66e-37	YES
AMMQT8	UAMRH	1	2.66e-37	YES
AMMQT8	UAPGR	1	2.66e-37	YES
AMMQT8	UDCPDP	1	2.66e-37	YES
AMMQT8	UDPDPS	1	2.67e-37	YES
AMMQT8	UDPG4E	1	9.03e-31	YES
AMMQT8	UDPGALM	1	2.66e-37	YES
AMMQT8	UGAGDS	1	2.66e-37	YES
AMMQT8	UGGPT3	1	2.66e-37	YES
AMMQT8	UGLDDS1	1	2.66e-37	YES
AMMQT8	UGLDDS2	1	2.66e-37	YES
AMMQT8	UGMAGS	1	2.66e-37	YES
AMMQT8	UGMAS	1	2.66e-37	YES
AMMQT8	UGMDDS	1	2.66e-37	YES
AMMQT8	UGMDDS2	1	2.66e-37	YES
AMMQT8	UMPK	1	1.05e-36	YES
AMMQT8	UPP3S	1	2.66e-37	YES
AMMQT8	UPPDC1	1	2.66e-37	YES
ANPRT	ASAD	1	7.14e-109	YES
ANPRT	ASPTA	1	4.59e-105	YES
ANPRT	DCPE	1	7.14e-109	YES
ANPRT	DHNPA2	1	4.56e-84	YES
ANPRT	DHORTS	1	5.57e-111	YES
ANPRT	DHPPDA	1	5.57e-111	YES
ANPRT	DHPS2	1	4.56e-84	YES
ANPRT	FACOAL181	1	0	YES
ANPRT	GTPCII	1	5.57e-111	YES
ANPRT	HMPK4	1	5.57e-111	YES
ANPRT	ILETA	1	5.57e-111	YES
ANPRT	IMPC	1	9.13e-107	YES
ANPRT	IPPMIa	1	0	YES
ANPRT	IPPMIb	1	0	YES
ANPRT	LEUTA	1	0	YES
ANPRT	MAN1PT2	1	7.14e-109	YES
ANPRT	MANAT2	1	7.14e-109	YES
ANPRT	ORPT	1	7.14e-109	YES
ANPRT	PGMT	1	0	YES
ANPRT	RPI	1	4.36e-106	YES
ANPRT	SDPTA	1	5.57e-111	YES
ANPRT	TRPS2	1	5.57e-111	YES
ANPRT	TRPS3	1	5.57e-111	YES
ANPRT	UDPDPS	1	7.14e-109	YES
ANPRT	VALTA	1	5.57e-111	YES
ANS	ACOTA	1	7.14e-109	YES
ANS	AGPR	1	7.14e-109	YES
ANS	ASAD	1	0	YES
ANS	ASPTA	1	1.56e-105	YES
ANS	DCPE	1	7.14e-109	YES
ANS	DHNPA2	1	5.85e-83	YES
ANS	DHORTS	1	5.57e-111	YES
ANS	DHPPDA	1	5.57e-111	YES
ANS	DHPS2	1	5.85e-83	YES
ANS	FACOAL181	1	0	YES
ANS	GTPCII	1	5.57e-111	YES
ANS	HMPK4	1	5.57e-111	YES
ANS	ILETA	1	5.57e-111	YES
ANS	IMPC	1	9.13e-107	YES
ANS	IPPMIa	1	0	YES
ANS	IPPMIb	1	0	YES
ANS	LEUTA	1	0	YES
ANS	MAN1PT2	1	7.14e-109	YES
ANS	MANAT2	1	7.14e-109	YES
ANS	ORPT	1	7.14e-109	YES
ANS	PGMT	1	0	YES
ANS	RPI	1	4.36e-106	YES
ANS	SDPTA	1	5.57e-111	YES
ANS	TRPS2	1	5.57e-111	YES
ANS	TRPS3	1	5.57e-111	YES
ANS	UDPDPS	1	7.14e-109	YES
ANS	VALTA	1	5.57e-111	YES
APRAUR	ACOTA	1	0	YES
APRAUR	AGPR	1	0	YES
APRAUR	AMMQT8	1	7.14e-109	YES
APRAUR	ASAD	1	7.14e-109	YES
APRAUR	ASPTA	1	0	YES
APRAUR	DCPE	1	0	YES
APRAUR	DHNPA2	1	9.88e-83	YES
APRAUR	DHORTS	1	0	YES
APRAUR	DHPPDA	1	7.14e-109	YES
APRAUR	DHPS2	1	9.88e-83	YES
APRAUR	FACOAL181	1	0	YES
APRAUR	GTPCII	1	7.14e-109	YES
APRAUR	HMPK4	1	7.14e-109	YES
APRAUR	ILETA	1	7.14e-109	YES
APRAUR	IMPC	1	0	YES
APRAUR	IPPMIa	1	7.14e-109	YES
APRAUR	IPPMIb	1	7.14e-109	YES
APRAUR	LEUTA	1	7.14e-109	YES
APRAUR	MAN1PT2	1	1.22e-107	YES
APRAUR	MANAT2	1	0	YES
APRAUR	ORPT	1	0	YES
APRAUR	OXGDC2	1	7.14e-109	YES
APRAUR	PGMT	1	7.14e-109	YES
APRAUR	RNDR4	1	7.14e-109	YES
APRAUR	RPI	1	0	YES
APRAUR	SDPTA	1	7.14e-109	YES
APRAUR	SHCHCS2	1	7.14e-109	YES
APRAUR	UDPDPS	1	7.14e-109	YES
APRAUR	VALTA	1	7.14e-109	YES
ARGDr	ACKr	1	7.14e-109	YES
ARGDr	AIRCr	1	0	YES
ARGDr	ALAD_L	1	0	YES
ARGDr	AMMQT8	1	0	YES
ARGDr	CTPS1	1	0	YES
ARGDr	DHNPA2	1	7.14e-109	YES
ARGDr	DHPPDA	1	0	YES
ARGDr	DHPS2	1	7.14e-109	YES
ARGDr	FAS161	1	0	YES
ARGDr	FAS181	1	0	YES
ARGDr	FHL	1	7.14e-109	YES
ARGDr	GTPCII	1	0	YES
ARGDr	HMPK4	1	0	YES
ARGDr	HSK	1	0	YES
ARGDr	MAN1PT2	1	0	YES
ARGDr	MANAT2	1	7.14e-109	YES
ARGDr	ORNTAC	1	0	YES
ARGDr	PPCKr	1	0	YES
ARGDr	PYK	1	0	YES
ARGDr	RNDR4	1	0	YES
ARGDr	SADT	1	7.14e-109	YES
ARGDr	THRS	1	0	YES
ARGDr	TRPS2	1	0	YES
ARGDr	TRPS3	1	0	YES
ARGDr	UDPDPS	1	0	YES
ARGDr	UMPK	1	7.14e-109	YES
ARGDr	VALTA	1	0	YES
ASAD	ACOTA	1	0	YES
ASAD	AGPR	1	0	YES
ASAD	DCPE	1	0	YES
ASAD	DHNPA2	1	2.49e-32	YES
ASAD	DHORTS	1	5.57e-111	YES
ASAD	DHPPDA	1	0	YES
ASAD	DHPS2	1	2.49e-32	YES
ASAD	FACOAL181	1	5.57e-111	YES
ASAD	GTPCII	1	0	YES
ASAD	HMPK4	1	0	YES
ASAD	IPPMIa	1	7.14e-109	YES
ASAD	IPPMIb	1	7.14e-109	YES
ASAD	LEUTA	1	7.14e-109	YES
ASAD	MAN1PT2	1	0	YES
ASAD	MANAT2	1	0	YES
ASAD	ORPT	1	5.57e-111	YES
ASAD	OXGDC2	1	2.49e-32	YES
ASAD	SHCHCS2	1	2.49e-32	YES
ASAD	UDPDPS	1	7.14e-109	YES
ASAD	VALTA	1	5.57e-111	YES
ASNS1	ACOTA	1	0	YES
ASNS1	AGPR	1	0	YES
ASNS1	ASAD	1	0	YES
ASNS1	ASPTA	1	4.36e-106	YES
ASNS1	DCPE	1	5.57e-111	YES
ASNS1	DHORTS	1	0	YES
ASNS1	DHPPDA	1	0	YES
ASNS1	FACOAL181	1	0	YES
ASNS1	GTPCII	1	0	YES
ASNS1	HMPK4	1	0	YES
ASNS1	ILETA	1	0	YES
ASNS1	IMPC	1	1.22e-107	YES
ASNS1	IPPMIa	1	0	YES
ASNS1	IPPMIb	1	0	YES
ASNS1	LEUTA	1	0	YES
ASNS1	MAN1PT2	1	0	YES
ASNS1	ORPT	1	0	YES
ASNS1	OXGDC2	1	2.49e-32	YES
ASNS1	PGMT	1	0	YES
ASNS1	RNDR4	1	7.14e-109	YES
ASNS1	RPI	1	9.13e-107	YES
ASNS1	SDPTA	1	0	YES
ASNS1	SHCHCS2	1	2.49e-32	YES
ASNS1	UDPDPS	1	0	YES
ASNS1	VALTA	1	0	YES
ASP1DC	ACOTA	1	0	YES
ASP1DC	AGPR	1	0	YES
ASP1DC	AIRCr	1	7.14e-109	YES
ASP1DC	AMMQT8	1	1.69e-81	YES
ASP1DC	ASAD	1	0	YES
ASP1DC	ASPTA	1	7.14e-109	YES
ASP1DC	DCPE	1	0	YES
ASP1DC	DHNPA2	1	9.3e-83	YES
ASP1DC	DHORTS	1	0	YES
ASP1DC	DHPPDA	1	7.14e-109	YES
ASP1DC	DHPS2	1	9.3e-83	YES
ASP1DC	FACOAL181	1	0	YES
ASP1DC	GTPCII	1	7.14e-109	YES
ASP1DC	HMPK4	1	7.14e-109	YES
ASP1DC	ILETA	1	7.14e-109	YES
ASP1DC	IMPC	1	0	YES
ASP1DC	IPPMIa	1	7.14e-109	YES
ASP1DC	IPPMIb	1	7.14e-109	YES
ASP1DC	LEUTA	1	7.14e-109	YES
ASP1DC	MAN1PT2	1	1.22e-107	YES
ASP1DC	MANAT2	1	0	YES
ASP1DC	ORPT	1	7.14e-109	YES
ASP1DC	OXGDC2	1	1.69e-81	YES
ASP1DC	PGMT	1	7.14e-109	YES
ASP1DC	RNDR4	1	7.14e-109	YES
ASP1DC	RPI	1	7.14e-109	YES
ASP1DC	SDPTA	1	7.14e-109	YES
ASP1DC	SHCHCS2	1	1.69e-81	YES
ASP1DC	UDPDPS	1	1.22e-107	YES
ASP1DC	VALTA	1	7.14e-109	YES
ASPCT	ASAD	1	0	YES
ASPCT	ASPTA	1	4.36e-106	YES
ASPCT	DCPE	1	7.14e-109	YES
ASPCT	DHNPA2	1	3.37e-84	YES
ASPCT	DHPPDA	1	0	YES
ASPCT	DHPS2	1	3.37e-84	YES
ASPCT	FACOAL181	1	5.57e-111	YES
ASPCT	GTPCII	1	0	YES
ASPCT	HMPK4	1	0	YES
ASPCT	ILETA	1	0	YES
ASPCT	IMPC	1	1.22e-107	YES
ASPCT	IPPMIa	1	5.57e-111	YES
ASPCT	IPPMIb	1	5.57e-111	YES
ASPCT	LEUTA	1	5.57e-111	YES
ASPCT	MAN1PT2	1	0	YES
ASPCT	MANAT2	1	0	YES
ASPCT	OXGDC2	1	2.49e-32	YES
ASPCT	PGMT	1	7.14e-109	YES
ASPCT	RPI	1	8.43e-28	YES
ASPCT	SDPTA	1	0	YES
ASPCT	SHCHCS2	1	2.49e-32	YES
ASPCT	UDPDPS	1	0	YES
ASPCT	VALTA	1	0	YES
ASPK	ACOTA	1	0	YES
ASPK	AGPR	1	0	YES
ASPK	AMMQT8	1	2.49e-32	YES
ASPK	ASPTA	1	2.67e-104	YES
ASPK	DCPE	1	0	YES
ASPK	DHNPA2	1	1.98e-79	YES
ASPK	DHORTS	1	5.57e-111	YES
ASPK	DHPS2	1	1.98e-79	YES
ASPK	FACOAL181	1	5.57e-111	YES
ASPK	HMPK4	1	7.14e-109	YES
ASPK	IMPC	1	4.59e-105	YES
ASPK	IPPMIa	1	7.14e-109	YES
ASPK	IPPMIb	1	7.14e-109	YES
ASPK	LEUTA	1	7.14e-109	YES
ASPK	MAN1PT2	1	0	YES
ASPK	ORPT	1	0	YES
ASPK	OXGDC2	1	2.49e-32	YES
ASPK	PGMT	1	0	YES
ASPK	RNDR4	1	5.57e-111	YES
ASPK	RPI	1	1.56e-105	YES
ASPK	SHCHCS2	1	2.49e-32	YES
ASPK	UDPDPS	1	0	YES
ASPK	VALTA	1	5.57e-111	YES
ASPTA	ACOTA	1	9.13e-107	YES
ASPTA	AGPR	1	9.13e-107	YES
ASPTA	AIRCr	1	7.14e-109	YES
ASPTA	ARGDr	1	9.13e-107	YES
ASPTA	DCPE	1	9.13e-107	YES
ASPTA	DHNPA2	1	9.13e-107	YES
ASPTA	DHPPDA	1	9.13e-107	YES
ASPTA	DHPS2	1	9.13e-107	YES
ASPTA	FACOAL181	1	1.22e-107	YES
ASPTA	GTPCII	1	9.13e-107	YES
ASPTA	HMPK4	1	9.13e-107	YES
ASPTA	HSK	1	2.49e-32	YES
ASPTA	IPPMIa	1	9.13e-107	YES
ASPTA	IPPMIb	1	9.13e-107	YES
ASPTA	LEUTA	1	9.13e-107	YES
ASPTA	MAN1PT2	1	4.36e-106	YES
ASPTA	MANAT2	1	9.13e-107	YES
ASPTA	OXGDC2	1	2.49e-32	YES
ASPTA	PGMT	1	9.13e-107	YES
ASPTA	SHCHCS2	1	2.49e-32	YES
ASPTA	THRS	1	2.49e-32	YES
ASPTA	UDPDPS	1	1.22e-107	YES
ASPTA	VALTA	1	9.13e-107	YES
ATPPRT	ACOTA	1	0	YES
ATPPRT	AGPR	1	0	YES
ATPPRT	AMMQT8	1	2.49e-32	YES
ATPPRT	ASAD	1	0	YES
ATPPRT	ASPTA	1	4.36e-106	YES
ATPPRT	DCPE	1	0	YES
ATPPRT	DHNPA2	1	5.39e-85	YES
ATPPRT	DHORTS	1	0	YES
ATPPRT	DHPPDA	1	5.57e-111	YES
ATPPRT	DHPS2	1	5.39e-85	YES
ATPPRT	FACOAL181	1	0	YES
ATPPRT	GTPCII	1	5.57e-111	YES
ATPPRT	HMPK4	1	5.57e-111	YES
ATPPRT	ILETA	1	0	YES
ATPPRT	IMPC	1	9.13e-107	YES
ATPPRT	IPPMIa	1	0	YES
ATPPRT	IPPMIb	1	0	YES
ATPPRT	LEUTA	1	0	YES
ATPPRT	MAN1PT2	1	0	YES
ATPPRT	ORPT	1	5.57e-111	YES
ATPPRT	OXGDC2	1	2.49e-32	YES
ATPPRT	PGMT	1	5.57e-111	YES
ATPPRT	RNDR4	1	0	YES
ATPPRT	RPI	1	4.36e-106	YES
ATPPRT	SDPTA	1	0	YES
ATPPRT	SHCHCS2	1	2.49e-32	YES
ATPPRT	VALTA	1	5.57e-111	YES
CBPS	ACOTA	1	0	YES
CBPS	AGPR	1	0	YES
CBPS	ASAD	1	0	YES
CBPS	ASPTA	1	4.36e-106	YES
CBPS	DCPE	1	7.14e-109	YES
CBPS	DHNPA2	1	1e-82	YES
CBPS	DHPPDA	1	0	YES
CBPS	DHPS2	1	1e-82	YES
CBPS	FACOAL181	1	0	YES
CBPS	GTPCII	1	0	YES
CBPS	HMPK4	1	0	YES
CBPS	ILETA	1	0	YES
CBPS	IMPC	1	1.22e-107	YES
CBPS	IPPMIa	1	7.14e-109	YES
CBPS	IPPMIb	1	7.14e-109	YES
CBPS	LEUTA	1	7.14e-109	YES
CBPS	MAN1PT2	1	0	YES
CBPS	MANAT2	1	0	YES
CBPS	PGMT	1	7.14e-109	YES
CBPS	RPI	1	1.22e-107	YES
CBPS	SDPTA	1	7.14e-109	YES
CBPS	UDPDPS	1	0	YES
CBPS	VALTA	1	7.14e-109	YES
CDPPT160190	ACOTA	1	7.14e-109	YES
CDPPT160190	AGPR	1	7.14e-109	YES
CDPPT160190	AMMQT8	1	2.49e-32	YES
CDPPT160190	ASAD	1	0	YES
CDPPT160190	ASPTA	1	1.56e-105	YES
CDPPT160190	DHNPA2	1	3.09e-84	YES
CDPPT160190	DHORTS	1	0	YES
CDPPT160190	DHPS2	1	3.09e-84	YES
CDPPT160190	FACOAL181	1	7.14e-109	YES
CDPPT160190	HMPK4	1	0	YES
CDPPT160190	ILETA	1	7.14e-109	YES
CDPPT160190	IMPC	1	1.56e-105	YES
CDPPT160190	IPPMIa	1	7.14e-109	YES
CDPPT160190	IPPMIb	1	7.14e-109	YES
CDPPT160190	LEUTA	1	7.14e-109	YES
CDPPT160190	MAN1PT2	1	7.14e-109	YES
CDPPT160190	MANAT2	1	0	YES
CDPPT160190	ORPT	1	0	YES
CDPPT160190	PGMT	1	0	YES
CDPPT160190	RNDR4	1	2.49e-32	YES
CDPPT160190	RPI	1	4.36e-106	YES
CDPPT160190	SDPTA	1	7.14e-109	YES
CDPPT160190	UDPDPS	1	0	YES
CDPPT160190	VALTA	1	0	YES
CHORM	ACOTA	1	0	YES
CHORM	AGPR	1	0	YES
CHORM	ASAD	1	7.14e-109	YES
CHORM	ASPTA	1	1.56e-105	YES
CHORM	DCPE	1	5.57e-111	YES
CHORM	DHORTS	1	5.57e-111	YES
CHORM	FACOAL181	1	5.57e-111	YES
CHORM	HMPK4	1	0	YES
CHORM	ILETA	1	0	YES
CHORM	IMPC	1	9.13e-107	YES
CHORM	IPPMIa	1	5.57e-111	YES
CHORM	IPPMIb	1	5.57e-111	YES
CHORM	LEUTA	1	5.57e-111	YES
CHORM	MAN1PT2	1	0	YES
CHORM	ORPT	1	5.57e-111	YES
CHORM	PGMT	1	0	YES
CHORM	RNDR4	1	0	YES
CHORM	RPI	1	9.13e-107	YES
CHORM	SDPTA	1	0	YES
CHORM	VALTA	1	7.14e-109	YES
CHORS	ASAD	1	3.5e-103	YES
CHORS	ASPTA	1	7.14e-109	YES
CHORS	DCPE	1	3.5e-103	YES
CHORS	DHNPA2	1	1.64e-86	YES
CHORS	DHORTS	1	5.88e-103	YES
CHORS	DHPPDA	1	5.88e-103	YES
CHORS	DHPS2	1	1.64e-86	YES
CHORS	FACOAL181	1	5.88e-103	YES
CHORS	GTPCII	1	5.88e-103	YES
CHORS	HMPK4	1	5.88e-103	YES
CHORS	ILETA	1	5.88e-103	YES
CHORS	IMPC	1	9.13e-107	YES
CHORS	IPPMIa	1	3.5e-103	YES
CHORS	IPPMIb	1	3.5e-103	YES
CHORS	LEUTA	1	3.5e-103	YES
CHORS	MAN1PT2	1	3.5e-103	YES
CHORS	MANAT2	1	3.5e-103	YES
CHORS	ORPT	1	5.88e-103	YES
CHORS	RPI	1	9.13e-107	YES
CHORS	SDPTA	1	3.5e-103	YES
CHORS	TRPS2	1	5.88e-103	YES
CHORS	TRPS3	1	5.88e-103	YES
CHORS	UDPDPS	1	5.88e-103	YES
CHORS	VALTA	1	1.5e-102	YES
CHRPL	ACOTA	1	0	YES
CHRPL	AGPR	1	0	YES
CHRPL	ASAD	1	7.14e-109	YES
CHRPL	ASPTA	1	1.56e-105	YES
CHRPL	DCPE	1	7.14e-109	YES
CHRPL	DHNPA2	1	6.26e-83	YES
CHRPL	DHORTS	1	0	YES
CHRPL	DHPPDA	1	7.14e-109	YES
CHRPL	DHPS2	1	6.26e-83	YES
CHRPL	FACOAL181	1	7.14e-109	YES
CHRPL	GTPCII	1	7.14e-109	YES
CHRPL	HMPK4	1	7.14e-109	YES
CHRPL	ILETA	1	0	YES
CHRPL	IMPC	1	1.22e-107	YES
CHRPL	IPPMIa	1	0	YES
CHRPL	IPPMIb	1	0	YES
CHRPL	LEUTA	1	0	YES
CHRPL	MAN1PT2	1	0	YES
CHRPL	MANAT2	1	0	YES
CHRPL	ORPT	1	0	YES
CHRPL	PGMT	1	0	YES
CHRPL	RPI	1	1.56e-105	YES
CHRPL	SDPTA	1	0	YES
CHRPL	VALTA	1	0	YES
CITLr	AMMQT8	1	0	YES
CITLr	ASPTA	1	0	YES
CITLr	DCPE	1	0	YES
CITLr	DHNPA2	1	7.14e-109	YES
CITLr	DHPPDA	1	0	YES
CITLr	DHPS2	1	7.14e-109	YES
CITLr	FAS161	1	0	YES
CITLr	FAS181	1	0	YES
CITLr	G5SD	1	0	YES
CITLr	GLU5K	1	0	YES
CITLr	GTPCII	1	0	YES
CITLr	HMPK4	1	0	YES
CITLr	HSK	1	0	YES
CITLr	MANAT2	1	0	YES
CITLr	OXGDC2	1	0	YES
CITLr	RNDR4	1	0	YES
CITLr	SHCHCS2	1	0	YES
CITLr	THRS	1	0	YES
CITLr	TRPS2	1	0	YES
CITLr	TRPS3	1	0	YES
CITLr	UDPDPS	1	7.14e-109	YES
CITLr	UMPK	1	0	YES
CITLr	VALTA	1	0	YES
CPPPGO	ASAD	1	0	YES
CPPPGO	ASPTA	1	7.14e-109	YES
CPPPGO	DCPE	1	0	YES
CPPPGO	DHNPA2	1	1.57e-22	YES
CPPPGO	DHORTS	1	0	YES
CPPPGO	DHPPDA	1	7.14e-109	YES
CPPPGO	DHPS2	1	1.57e-22	YES
CPPPGO	FACOAL181	1	0	YES
CPPPGO	GTPCII	1	7.14e-109	YES
CPPPGO	HMPK4	1	7.14e-109	YES
CPPPGO	ILETA	1	0	YES
CPPPGO	IMPC	1	7.14e-109	YES
CPPPGO	IPPMIa	1	0	YES
CPPPGO	IPPMIb	1	0	YES
CPPPGO	LEUTA	1	0	YES
CPPPGO	MAN1PT2	1	1.22e-107	YES
CPPPGO	MANAT2	1	2.49e-32	YES
CPPPGO	ORPT	1	0	YES
CPPPGO	RPI	1	0	YES
CPPPGO	SDPTA	1	0	YES
CPPPGO	UDPDPS	1	1.22e-107	YES
CPPPGO	VALTA	1	7.14e-109	YES
CTPS1	ACKr	1	0	YES
CTPS1	ACOTA	1	0	YES
CTPS1	AGPR	1	0	YES
CTPS1	ALAD_L	1	0	YES
CTPS1	AMMQT8	1	0	YES
CTPS1	DCPE	1	0	YES
CTPS1	DHNPA2	1	0	YES
CTPS1	DHPPDA	1	0	YES
CTPS1	DHPS2	1	0	YES
CTPS1	FACOAL181	1	1.79e-91	YES
CTPS1	GTPCII	1	0	YES
CTPS1	HMPK4	1	0	YES
CTPS1	HSK	1	7.14e-109	YES
CTPS1	ILETA	1	0	YES
CTPS1	IPPMIa	1	7.14e-109	YES
CTPS1	IPPMIb	1	7.14e-109	YES
CTPS1	LEUTA	1	7.14e-109	YES
CTPS1	MAN1PT2	1	0	YES
CTPS1	MANAT2	1	0	YES
CTPS1	OXGDC2	1	0	YES
CTPS1	PGMT	1	7.14e-109	YES
CTPS1	PPCKr	1	0	YES
CTPS1	PYK	1	0	YES
CTPS1	RNDR4	1	0	YES
CTPS1	SDPTA	1	0	YES
CTPS1	SHCHCS2	1	0	YES
CTPS1	THRS	1	7.14e-109	YES
CTPS1	UDPDPS	1	0	YES
CTPS1	UMPK	1	0	YES
CTPS1	VALTA	1	0	YES
CYSS	ACOTA	1	7.46e-99	YES
CYSS	AGPR	1	7.46e-99	YES
CYSS	AIRCr	1	7.52e-101	YES
CYSS	AMMQT8	1	2.49e-32	YES
CYSS	ASAD	1	7.46e-99	YES
CYSS	ASPTA	1	4.48e-101	YES
CYSS	DCPE	1	7.46e-99	YES
CYSS	DHNPA2	1	4.52e-81	YES
CYSS	DHORTS	1	7.46e-99	YES
CYSS	DHPPDA	1	7.46e-99	YES
CYSS	DHPS2	1	4.52e-81	YES
CYSS	FACOAL181	1	6.55e-99	YES
CYSS	GTPCII	1	7.46e-99	YES
CYSS	HMPK4	1	7.46e-99	YES
CYSS	ILETA	1	7.46e-99	YES
CYSS	IMPC	1	1.22e-100	YES
CYSS	IPPMIa	1	6.55e-99	YES
CYSS	IPPMIb	1	6.55e-99	YES
CYSS	LEUTA	1	6.55e-99	YES
CYSS	MAN1PT2	1	7.46e-99	YES
CYSS	MANAT2	1	7.46e-99	YES
CYSS	ORPT	1	7.46e-99	YES
CYSS	OXGDC2	1	2.49e-32	YES
CYSS	PGMT	1	6.55e-99	YES
CYSS	RNDR4	1	6.55e-99	YES
CYSS	RPI	1	1.22e-100	YES
CYSS	SDPTA	1	6.55e-99	YES
CYSS	SHCHCS2	1	2.49e-32	YES
CYSS	UDPDPS	1	6.55e-99	YES
CYSS	VALTA	1	6.55e-99	YES
CYSTL	AMMQT8	1	2.49e-32	YES
CYSTL	ASAD	1	0	YES
CYSTL	ASPTA	1	9.13e-107	YES
CYSTL	DCPE	1	0	YES
CYSTL	DHNPA2	1	1.88e-84	YES
CYSTL	DHORTS	1	0	YES
CYSTL	DHPPDA	1	0	YES
CYSTL	DHPS2	1	1.88e-84	YES
CYSTL	FACOAL181	1	0	YES
CYSTL	GTPCII	1	0	YES
CYSTL	HMPK4	1	0	YES
CYSTL	ILETA	1	0	YES
CYSTL	IMPC	1	5.57e-111	YES
CYSTL	IPPMIa	1	0	YES
CYSTL	IPPMIb	1	0	YES
CYSTL	LEUTA	1	0	YES
CYSTL	MAN1PT2	1	0	YES
CYSTL	MANAT2	1	0	YES
CYSTL	ORPT	1	0	YES
CYSTL	OXGDC2	1	2.49e-32	YES
CYSTL	PGMT	1	0	YES
CYSTL	RNDR4	1	0	YES
CYSTL	RPI	1	1.22e-107	YES
CYSTL	SDPTA	1	0	YES
CYSTL	SHCHCS2	1	2.49e-32	YES
CYSTL	UDPDPS	1	0	YES
CYSTL	VALTA	1	0	YES
CYTBD	L_LACD2	1	0	YES
CYTK1	ACKr	1	7.23e-81	YES
CYTK1	ALAD_L	1	7.23e-81	YES
CYTK1	AMMQT8	1	7.37e-81	YES
CYTK1	DCPE	1	7.49e-81	YES
CYTK1	DHNPA2	1	7.09e-81	YES
CYTK1	DHPPDA	1	7.37e-81	YES
CYTK1	DHPS2	1	7.09e-81	YES
CYTK1	FACOAL181	1	6.91e-81	YES
CYTK1	GTPCII	1	7.37e-81	YES
CYTK1	HMPK4	1	7.37e-81	YES
CYTK1	HSK	1	7.4e-81	YES
CYTK1	ILETA	1	7.42e-81	YES
CYTK1	IPPMIa	1	7.36e-81	YES
CYTK1	IPPMIb	1	7.36e-81	YES
CYTK1	LEUTA	1	7.36e-81	YES
CYTK1	MAN1PT2	1	7.38e-81	YES
CYTK1	MANAT2	1	7.37e-81	YES
CYTK1	PGMT	1	7.4e-81	YES
CYTK1	PPCKr	1	7.28e-81	YES
CYTK1	PYK	1	7.29e-81	YES
CYTK1	SDPTA	1	7.5e-81	YES
CYTK1	THRS	1	7.4e-81	YES
CYTK1	UDPDPS	1	7.37e-81	YES
CYTK1	UMPK	1	7.39e-81	YES
CYTK1	VALTA	1	7.35e-81	YES
CYTK2	ACOTA	1	4.48e-101	YES
CYTK2	AGPR	1	4.48e-101	YES
CYTK2	AIRCr	1	2.58e-92	YES
CYTK2	AMMQT8	1	9.13e-107	YES
CYTK2	ASAD	1	4.59e-105	YES
CYTK2	ASPTA	1	4.56e-96	YES
CYTK2	DCPE	1	2.48e-95	YES
CYTK2	DHNPA2	1	7.52e-101	YES
CYTK2	DHORTS	1	4.59e-105	YES
CYTK2	DHPS2	1	7.52e-101	YES
CYTK2	FACOAL181	1	5e-74	YES
CYTK2	HMPK4	1	7.14e-109	YES
CYTK2	ILETA	1	3.38e-98	YES
CYTK2	IPPMIa	1	2.29e-102	YES
CYTK2	IPPMIb	1	2.29e-102	YES
CYTK2	LEUTA	1	2.29e-102	YES
CYTK2	MAN1PT2	1	9.13e-107	YES
CYTK2	ORPT	1	4.59e-105	YES
CYTK2	OXGDC2	1	9.13e-107	YES
CYTK2	PGMT	1	1.92e-100	YES
CYTK2	RPI	1	6.16e-98	YES
CYTK2	SDPTA	1	3.89e-97	YES
CYTK2	SHCHCS2	1	9.13e-107	YES
CYTK2	UDPDPS	1	7.14e-109	YES
CYTK2	VALTA	1	4.98e-102	YES
DAPDC	ASAD	1	5.57e-111	YES
DAPDC	DHNPA2	1	1.26e-82	YES
DAPDC	DHORTS	1	5.57e-111	YES
DAPDC	DHPPDA	1	5.57e-111	YES
DAPDC	DHPS2	1	1.26e-82	YES
DAPDC	GTPCII	1	5.57e-111	YES
DAPDC	HMPK4	1	5.57e-111	YES
DAPDC	ILETA	1	0	YES
DAPDC	IPPMIa	1	5.57e-111	YES
DAPDC	IPPMIb	1	5.57e-111	YES
DAPDC	LEUTA	1	5.57e-111	YES
DAPDC	MAN1PT2	1	0	YES
DAPDC	MANAT2	1	0	YES
DAPDC	ORPT	1	0	YES
DAPDC	PGMT	1	5.57e-111	YES
DAPDC	UDPDPS	1	5.57e-111	YES
DAPDC	VALTA	1	7.14e-109	YES
DAPE	ACOTA	1	0	YES
DAPE	AGPR	1	0	YES
DAPE	ASAD	1	0	YES
DAPE	DHNPA2	1	5.07e-84	YES
DAPE	DHORTS	1	0	YES
DAPE	DHPS2	1	5.07e-84	YES
DAPE	FACOAL181	1	0	YES
DAPE	HMPK4	1	0	YES
DAPE	ILETA	1	5.57e-111	YES
DAPE	IPPMIa	1	0	YES
DAPE	IPPMIb	1	0	YES
DAPE	LEUTA	1	0	YES
DAPE	MAN1PT2	1	0	YES
DAPE	ORPT	1	0	YES
DAPE	PGMT	1	0	YES
DAPE	VALTA	1	0	YES
DASYN160	ACOTA	1	0	YES
DASYN160	AGPR	1	0	YES
DASYN160	ASAD	1	0	YES
DASYN160	ASPTA	1	7.14e-109	YES
DASYN160	DCPE	1	0	YES
DASYN160	DHNPA2	1	5.83e-83	YES
DASYN160	DHORTS	1	5.57e-111	YES
DASYN160	DHPPDA	1	5.57e-111	YES
DASYN160	DHPS2	1	5.83e-83	YES
DASYN160	FACOAL181	1	0	YES
DASYN160	GTPCII	1	5.57e-111	YES
DASYN160	HMPK4	1	5.57e-111	YES
DASYN160	ILETA	1	0	YES
DASYN160	IMPC	1	7.14e-109	YES
DASYN160	IPPMIa	1	0	YES
DASYN160	IPPMIb	1	0	YES
DASYN160	LEUTA	1	0	YES
DASYN160	MAN1PT2	1	0	YES
DASYN160	MANAT2	1	0	YES
DASYN160	ORPT	1	5.57e-111	YES
DASYN160	PGMT	1	5.57e-111	YES
DASYN160	RPI	1	4.36e-106	YES
DASYN160	SDPTA	1	0	YES
DASYN160	UDPDPS	1	5.57e-111	YES
DASYN160	VALTA	1	0	YES
DASYN160190	ACOTA	1	0	YES
DASYN160190	AGPR	1	0	YES
DASYN160190	AMMQT8	1	2.49e-32	YES
DASYN160190	ASAD	1	0	YES
DASYN160190	ASPTA	1	9.13e-107	YES
DASYN160190	DCPE	1	0	YES
DASYN160190	DHNPA2	1	6.38e-85	YES
DASYN160190	DHORTS	1	0	YES
DASYN160190	DHPPDA	1	5.57e-111	YES
DASYN160190	DHPS2	1	6.38e-85	YES
DASYN160190	FACOAL181	1	0	YES
DASYN160190	GTPCII	1	5.57e-111	YES
DASYN160190	HMPK4	1	5.57e-111	YES
DASYN160190	ILETA	1	0	YES
DASYN160190	IMPC	1	1.22e-107	YES
DASYN160190	IPPMIa	1	0	YES
DASYN160190	IPPMIb	1	0	YES
DASYN160190	LEUTA	1	0	YES
DASYN160190	MAN1PT2	1	5.57e-111	YES
DASYN160190	MANAT2	1	0	YES
DASYN160190	ORPT	1	0	YES
DASYN160190	OXGDC2	1	2.49e-32	YES
DASYN160190	PGMT	1	0	YES
DASYN160190	RNDR4	1	0	YES
DASYN160190	RPI	1	9.13e-107	YES
DASYN160190	SDPTA	1	0	YES
DASYN160190	SHCHCS2	1	2.49e-32	YES
DASYN160190	UDPDPS	1	0	YES
DASYN160190	VALTA	1	5.57e-111	YES
DASYN190190	ACOTA	1	5.57e-111	YES
DASYN190190	AGPR	1	5.57e-111	YES
DASYN190190	ASAD	1	0	YES
DASYN190190	ASPTA	1	1.56e-105	YES
DASYN190190	DCPE	1	7.14e-109	YES
DASYN190190	DHNPA2	1	5.85e-83	YES
DASYN190190	DHORTS	1	5.57e-111	YES
DASYN190190	DHPPDA	1	7.14e-109	YES
DASYN190190	DHPS2	1	5.85e-83	YES
DASYN190190	FACOAL181	1	5.57e-111	YES
DASYN190190	GTPCII	1	7.14e-109	YES
DASYN190190	HMPK4	1	7.14e-109	YES
DASYN190190	ILETA	1	5.57e-111	YES
DASYN190190	IMPC	1	1.22e-107	YES
DASYN190190	IPPMIa	1	0	YES
DASYN190190	IPPMIb	1	0	YES
DASYN190190	LEUTA	1	0	YES
DASYN190190	MAN1PT2	1	0	YES
DASYN190190	MANAT2	1	0	YES
DASYN190190	ORPT	1	0	YES
DASYN190190	PGMT	1	5.57e-111	YES
DASYN190190	RPI	1	9.13e-107	YES
DASYN190190	SDPTA	1	0	YES
DASYN190190	UDPDPS	1	5.57e-111	YES
DASYN190190	VALTA	1	7.14e-109	YES
DCPDP	ASAD	1	0	YES
DCPDP	ASPTA	1	1.22e-107	YES
DCPDP	DCPE	1	1.22e-107	YES
DCPDP	DHNPA2	1	1.57e-22	YES
DCPDP	DHORTS	1	7.14e-109	YES
DCPDP	DHPPDA	1	7.14e-109	YES
DCPDP	DHPS2	1	1.57e-22	YES
DCPDP	FACOAL181	1	7.14e-109	YES
DCPDP	GTPCII	1	7.14e-109	YES
DCPDP	HMPK4	1	7.14e-109	YES
DCPDP	ILETA	1	7.14e-109	YES
DCPDP	IMPC	1	7.14e-109	YES
DCPDP	IPPMIa	1	7.14e-109	YES
DCPDP	IPPMIb	1	7.14e-109	YES
DCPDP	LEUTA	1	7.14e-109	YES
DCPDP	MAN1PT2	1	7.14e-109	YES
DCPDP	MANAT2	1	4.36e-106	YES
DCPDP	ORPT	1	7.14e-109	YES
DCPDP	RPI	1	7.14e-109	YES
DCPDP	SDPTA	1	1.22e-107	YES
DCPDP	UDPDPS	1	1.22e-107	YES
DCPDP	VALTA	1	7.14e-109	YES
DDPA	ACOTA	1	3.5e-103	YES
DDPA	AGPR	1	3.5e-103	YES
DDPA	AMMQT8	1	2.49e-32	YES
DDPA	ASAD	1	5.88e-103	YES
DDPA	DCPE	1	3.5e-103	YES
DDPA	DHNPA2	1	4.55e-86	YES
DDPA	DHORTS	1	3.5e-103	YES
DDPA	DHPPDA	1	3.5e-103	YES
DDPA	DHPS2	1	4.55e-86	YES
DDPA	FACOAL181	1	3.5e-103	YES
DDPA	GTPCII	1	3.5e-103	YES
DDPA	HMPK4	1	3.5e-103	YES
DDPA	ILETA	1	5.88e-103	YES
DDPA	IMPC	1	7.14e-109	YES
DDPA	IPPMIa	1	1.5e-102	YES
DDPA	IPPMIb	1	1.5e-102	YES
DDPA	LEUTA	1	1.5e-102	YES
DDPA	MAN1PT2	1	5.88e-103	YES
DDPA	MANAT2	1	3.5e-103	YES
DDPA	ORPT	1	3.5e-103	YES
DDPA	PGMT	1	3.5e-103	YES
DDPA	RPI	1	7.14e-109	YES
DDPA	SDPTA	1	3.5e-103	YES
DDPA	TRPS2	1	1.5e-102	YES
DDPA	TRPS3	1	1.5e-102	YES
DDPA	UDPDPS	1	5.88e-103	YES
DDPA	VALTA	1	3.5e-103	YES
DGK1	ACOTA	1	0	YES
DGK1	AGPR	1	0	YES
DGK1	ASAD	1	0	YES
DGK1	ASPTA	1	9.13e-107	YES
DGK1	DCPE	1	0	YES
DGK1	DHNPA2	1	1.11e-85	YES
DGK1	DHORTS	1	0	YES
DGK1	DHPPDA	1	0	YES
DGK1	DHPS2	1	1.11e-85	YES
DGK1	GTPCII	1	0	YES
DGK1	HMPK4	1	0	YES
DGK1	ILETA	1	0	YES
DGK1	IMPC	1	7.14e-109	YES
DGK1	IPPMIa	1	0	YES
DGK1	IPPMIb	1	0	YES
DGK1	LEUTA	1	0	YES
DGK1	MAN1PT2	1	0	YES
DGK1	ORPT	1	0	YES
DGK1	RNDR4	1	0	YES
DGK1	RPI	1	7.14e-109	YES
DGK1	SDPTA	1	0	YES
DGK1	UDPDPS	1	0	YES
DGK1	VALTA	1	0	YES
DHAD1	ACOTA	1	0	YES
DHAD1	AGPR	1	0	YES
DHAD1	AIRCr	1	7.14e-109	YES
DHAD1	ASAD	1	7.14e-109	YES
DHAD1	ASPTA	1	7.14e-109	YES
DHAD1	DCPE	1	9.13e-107	YES
DHAD1	DHORTS	1	0	YES
DHAD1	FACOAL181	1	7.14e-109	YES
DHAD1	HMPK4	1	0	YES
DHAD1	ILETA	1	7.14e-109	YES
DHAD1	IMPC	1	7.14e-109	YES
DHAD1	MAN1PT2	1	0	YES
DHAD1	ORPT	1	0	YES
DHAD1	OXGDC2	1	2.49e-32	YES
DHAD1	PGMT	1	0	YES
DHAD1	RPI	1	7.14e-109	YES
DHAD1	SDPTA	1	7.14e-109	YES
DHAD1	SHCHCS2	1	2.49e-32	YES
DHAD1	UDPDPS	1	7.14e-109	YES
DHDPRy	ACOTA	1	5.57e-111	YES
DHDPRy	AGPR	1	5.57e-111	YES
DHDPRy	ASAD	1	0	YES
DHDPRy	DCPE	1	5.57e-111	YES
DHDPRy	DHNPA2	1	1.67e-83	YES
DHDPRy	DHORTS	1	0	YES
DHDPRy	DHPS2	1	1.67e-83	YES
DHDPRy	FACOAL181	1	0	YES
DHDPRy	HMPK4	1	0	YES
DHDPRy	ILETA	1	0	YES
DHDPRy	IPPMIa	1	0	YES
DHDPRy	IPPMIb	1	0	YES
DHDPRy	LEUTA	1	0	YES
DHDPRy	MAN1PT2	1	0	YES
DHDPRy	MANAT2	1	0	YES
DHDPRy	ORPT	1	0	YES
DHDPRy	PGMT	1	0	YES
DHDPRy	VALTA	1	5.57e-111	YES
DHDPS	ACOTA	1	0	YES
DHDPS	AGPR	1	0	YES
DHDPS	ASAD	1	5.57e-111	YES
DHDPS	ASPTA	1	4.36e-106	YES
DHDPS	DCPE	1	0	YES
DHDPS	DHNPA2	1	1.26e-82	YES
DHDPS	DHORTS	1	0	YES
DHDPS	DHPPDA	1	0	YES
DHDPS	DHPS2	1	1.26e-82	YES
DHDPS	FACOAL181	1	0	YES
DHDPS	GTPCII	1	0	YES
DHDPS	HMPK4	1	0	YES
DHDPS	ILETA	1	0	YES
DHDPS	IMPC	1	5.57e-111	YES
DHDPS	IPPMIa	1	5.57e-111	YES
DHDPS	IPPMIb	1	5.57e-111	YES
DHDPS	LEUTA	1	5.57e-111	YES
DHDPS	MAN1PT2	1	0	YES
DHDPS	MANAT2	1	0	YES
DHDPS	ORPT	1	0	YES
DHDPS	PGMT	1	0	YES
DHDPS	RPI	1	7.14e-109	YES
DHDPS	UDPDPS	1	0	YES
DHDPS	VALTA	1	0	YES
DHFR	ACOTA	1	0	YES
DHFR	AGPR	1	0	YES
DHFR	ASAD	1	0	YES
DHFR	ASPTA	1	4.59e-105	YES
DHFR	DCPE	1	0	YES
DHFR	DHNPA2	1	7.36e-84	YES
DHFR	DHORTS	1	0	YES
DHFR	DHPPDA	1	7.14e-109	YES
DHFR	DHPS2	1	7.36e-84	YES
DHFR	FACOAL181	1	0	YES
DHFR	GTPCII	1	7.14e-109	YES
DHFR	HMPK4	1	7.14e-109	YES
DHFR	ILETA	1	0	YES
DHFR	IMPC	1	1.22e-107	YES
DHFR	IPPMIa	1	0	YES
DHFR	IPPMIb	1	0	YES
DHFR	LEUTA	1	0	YES
DHFR	MAN1PT2	1	7.14e-109	YES
DHFR	MANAT2	1	0	YES
DHFR	ORPT	1	0	YES
DHFR	OXGDC2	1	2.49e-32	YES
DHFR	RNDR4	1	0	YES
DHFR	RPI	1	4.36e-106	YES
DHFR	SDPTA	1	0	YES
DHFR	SHCHCS2	1	2.49e-32	YES
DHFR	VALTA	1	7.14e-109	YES
DHFS	ACOTA	1	8.32e-80	YES
DHFS	AGPR	1	8.32e-80	YES
DHFS	AMMQT8	1	8.32e-80	YES
DHFS	ASAD	1	8.32e-80	YES
DHFS	ASPTA	1	8.32e-80	YES
DHFS	DCPE	1	8.32e-80	YES
DHFS	DHNPA2	1	0	YES
DHFS	DHORTS	1	8.32e-80	YES
DHFS	DHPPDA	1	8.32e-80	YES
DHFS	DHPS2	1	0	YES
DHFS	FACOAL181	1	8.33e-80	YES
DHFS	GTPCII	1	8.32e-80	YES
DHFS	HMPK4	1	8.32e-80	YES
DHFS	ILETA	1	8.32e-80	YES
DHFS	IMPC	1	8.32e-80	YES
DHFS	IPPMIa	1	8.32e-80	YES
DHFS	IPPMIb	1	8.32e-80	YES
DHFS	LEUTA	1	8.32e-80	YES
DHFS	MAN1PT2	1	8.32e-80	YES
DHFS	MANAT2	1	8.32e-80	YES
DHFS	ORPT	1	8.32e-80	YES
DHFS	OXGDC2	1	8.32e-80	YES
DHFS	PGMT	1	8.32e-80	YES
DHFS	RNDR4	1	8.32e-80	YES
DHFS	RPI	1	8.32e-80	YES
DHFS	SDPTA	1	8.32e-80	YES
DHFS	SHCHCS2	1	8.32e-80	YES
DHFS	UDPDPS	1	8.32e-80	YES
DHFS	VALTA	1	8.32e-80	YES
DHNAOT	ACOTA	1	8.77e-82	YES
DHNAOT	AGPR	1	8.77e-82	YES
DHNAOT	ASAD	1	8.77e-82	YES
DHNAOT	ASPTA	1	8.77e-82	YES
DHNAOT	DCPE	1	8.77e-82	YES
DHNAOT	DHNPA2	1	1.69e-81	YES
DHNAOT	DHORTS	1	8.78e-82	YES
DHNAOT	DHPPDA	1	2.49e-32	YES
DHNAOT	DHPS2	1	1.69e-81	YES
DHNAOT	FACOAL181	1	8.77e-82	YES
DHNAOT	GTPCII	1	2.49e-32	YES
DHNAOT	HMPK4	1	8.77e-82	YES
DHNAOT	ILETA	1	8.78e-82	YES
DHNAOT	IMPC	1	8.77e-82	YES
DHNAOT	IPPMIa	1	8.77e-82	YES
DHNAOT	IPPMIb	1	8.77e-82	YES
DHNAOT	LEUTA	1	8.77e-82	YES
DHNAOT	MAN1PT2	1	8.77e-82	YES
DHNAOT	ORPT	1	8.78e-82	YES
DHNAOT	OXGDC2	1	2.49e-32	YES
DHNAOT	PGMT	1	8.77e-82	YES
DHNAOT	RPI	1	8.78e-82	YES
DHNAOT	SDPTA	1	8.77e-82	YES
DHNAOT	SHCHCS2	1	2.49e-32	YES
DHNAOT	VALTA	1	8.77e-82	YES
DHNPA2	AACPS10	1	4.59e-48	YES
DHNPA2	ACCC	1	4.59e-48	YES
DHNPA2	ACCOACr	1	3.3e-48	YES
DHNPA2	ACChex	1	4.59e-48	YES
DHNPA2	ACGAMT	1	4.59e-48	YES
DHNPA2	ACLS	1	4.59e-48	YES
DHNPA2	ADCL	1	3.46e-36	YES
DHNPA2	ADCS	1	3.46e-36	YES
DHNPA2	ADNK1	1	4.59e-48	YES
DHNPA2	ADPT	1	4.59e-48	YES
DHNPA2	ADSK	1	4.59e-48	YES
DHNPA2	ADSL1r	1	1.38e-30	YES
DHNPA2	ADSL2r	1	4.21e-35	YES
DHNPA2	ADSS	1	1.25e-30	YES
DHNPA2	AFE	1	4.59e-48	YES
DHNPA2	AFTA	1	4.59e-48	YES
DHNPA2	AGPAT160	1	4.59e-48	YES
DHNPA2	AGPAT160190	1	4.59e-48	YES
DHNPA2	AGPAT190	1	4.59e-48	YES
DHNPA2	AHC	1	1.46e-36	YES
DHNPA2	AHMMPS	1	4.59e-48	YES
DHNPA2	AIRCr	1	4.21e-35	YES
DHNPA2	ALAALAr	1	2.74e-31	YES
DHNPA2	ALAD_L	1	8.47e-41	YES
DHNPA2	ALAR	1	1.61e-35	YES
DHNPA2	AMMQT8	1	4.59e-48	YES
DHNPA2	ANPRT	1	4.59e-48	YES
DHNPA2	ANS	1	4.59e-48	YES
DHNPA2	APRAUR	1	4.59e-48	YES
DHNPA2	ASNS1	1	4.59e-48	YES
DHNPA2	ASP1DC	1	4.59e-48	YES
DHNPA2	ASPCT	1	5.45e-45	YES
DHNPA2	ASPK	1	1.32e-43	YES
DHNPA2	ATPPRT	1	4.59e-48	YES
DHNPA2	ATPS4r	1	3.86e-62	YES
DHNPA2	CBPS	1	5.27e-44	YES
DHNPA2	CDPMEK	1	4.59e-48	YES
DHNPA2	CDPPT160190	1	4.59e-48	YES
DHNPA2	CHORM	1	4.59e-48	YES
DHNPA2	CHORS	1	4.59e-48	YES
DHNPA2	CHRPL	1	4.59e-48	YES
DHNPA2	CPPPGO	1	4.59e-48	YES
DHNPA2	CTPS1	1	4.59e-48	YES
DHNPA2	CYSS	1	4.59e-48	YES
DHNPA2	CYSTL	1	5.27e-31	YES
DHNPA2	DAPDC	1	4.59e-48	YES
DHNPA2	DAPE	1	2.71e-36	YES
DHNPA2	DASYN160	1	4.59e-48	YES
DHNPA2	DASYN160190	1	4.59e-48	YES
DHNPA2	DASYN190190	1	4.59e-48	YES
DHNPA2	DCPDP	1	2.51e-47	YES
DHNPA2	DCPE	1	3.01e-36	YES
DHNPA2	DCPT	1	4.59e-48	YES
DHNPA2	DDPA	1	4.59e-48	YES
DHNPA2	DHAD1	1	4.59e-48	YES
DHNPA2	DHDPRy	1	4.59e-48	YES
DHNPA2	DHDPS	1	4.59e-48	YES
DHNPA2	DHFS	1	3.46e-36	YES
DHNPA2	DHNAOT	1	4.59e-48	YES
DHNPA2	DHPS2	1	0	YES
DHNPA2	DHQD	1	7.55e-39	YES
DHNPA2	DHQS	1	4.59e-48	YES
DHNPA2	DMATT	1	4.56e-48	YES
DHNPA2	DPR	1	4.59e-48	YES
DHNPA2	DXPRIi	1	4.59e-48	YES
DHNPA2	DXPS	1	4.59e-48	YES
DHNPA2	FAMPL1	1	4.59e-48	YES
DHNPA2	FAMPL2	1	4.59e-48	YES
DHNPA2	FAMPL3	1	4.59e-48	YES
DHNPA2	FAMPL4	1	4.59e-48	YES
DHNPA2	FAMPL5	1	4.59e-48	YES
DHNPA2	FAS100	1	4.59e-48	YES
DHNPA2	FAS120	1	4.59e-48	YES
DHNPA2	FAS140	1	4.59e-48	YES
DHNPA2	FAS160	1	4.59e-48	YES
DHNPA2	FAS161	1	4.59e-48	YES
DHNPA2	FAS180	1	4.59e-48	YES
DHNPA2	FAS181	1	4.59e-48	YES
DHNPA2	FAS200	1	4.59e-48	YES
DHNPA2	FAS240_L	1	4.59e-48	YES
DHNPA2	FAS260	1	4.59e-48	YES
DHNPA2	FAS80_L	1	4.59e-48	YES
DHNPA2	FASm1601	1	4.59e-48	YES
DHNPA2	FASm180	1	4.59e-48	YES
DHNPA2	FASm1801	1	4.59e-48	YES
DHNPA2	FASm2001	1	4.59e-48	YES
DHNPA2	FASm2002	1	4.59e-48	YES
DHNPA2	FASm220	1	4.59e-48	YES
DHNPA2	FASm2201	1	4.59e-48	YES
DHNPA2	FASm2202	1	4.59e-48	YES
DHNPA2	FASm240	1	4.59e-48	YES
DHNPA2	FASm2401	1	4.59e-48	YES
DHNPA2	FASm2402	1	4.59e-48	YES
DHNPA2	FASm260	1	4.59e-48	YES
DHNPA2	FASm2601	1	4.59e-48	YES
DHNPA2	FASm2602	1	4.59e-48	YES
DHNPA2	FASm280	1	4.59e-48	YES
DHNPA2	FASm2801	1	4.59e-48	YES
DHNPA2	FASm2802	1	4.59e-48	YES
DHNPA2	FASm300	1	4.59e-48	YES
DHNPA2	FASm320	1	4.59e-48	YES
DHNPA2	FASm340	1	4.59e-48	YES
DHNPA2	FHL	1	4.39e-30	YES
DHNPA2	FRRPPDIMAS	1	4.59e-48	YES
DHNPA2	G16MTM1	1	4.59e-48	YES
DHNPA2	G1PACT	1	4.59e-48	YES
DHNPA2	G1PTT	1	4.59e-48	YES
DHNPA2	G1SATi	1	4.59e-48	YES
DHNPA2	G3PAT160	1	4.59e-48	YES
DHNPA2	G3PAT190	1	4.59e-48	YES
DHNPA2	GALFT	1	4.59e-48	YES
DHNPA2	GALUi	1	4.59e-48	YES
DHNPA2	GARFT	1	4.21e-35	YES
DHNPA2	GF6PTAr	1	2.03e-41	YES
DHNPA2	GFUCS	1	4.59e-48	YES
DHNPA2	GHMT2	1	4.05e-40	YES
DHNPA2	GLNS	1	2.28e-40	YES
DHNPA2	GLUPRT	1	1.15e-35	YES
DHNPA2	GLUTRR	1	4.59e-48	YES
DHNPA2	GLUTRS	1	4.59e-48	YES
DHNPA2	GMAND	1	4.59e-48	YES
DHNPA2	GMPS2	1	4.59e-48	YES
DHNPA2	GMT1	1	4.59e-48	YES
DHNPA2	GMT2	1	4.59e-48	YES
DHNPA2	GRTT	1	4.56e-48	YES
DHNPA2	GTPCI	1	3.46e-36	YES
DHNPA2	HCO3E	1	2e-48	YES
DHNPA2	HISTD	1	4.59e-48	YES
DHNPA2	HMBS	1	4.59e-48	YES
[truncated: 63,536 more rows]

## Sheet: Negative Corr Rxns
Knocked Down	Affected	PCC	P-Value	Correlated in FVA analysis
ACGAMT	ACGK	-0.501	0.048	YES
ACGAMT	ORNTAC	-0.501	0.048	YES
CHORM	GHMT2	-0.501	0.0483	YES
FACOAL80	ACGK	-0.501	0.048	YES
FACOAL80	ORNTAC	-0.501	0.048	YES
FASm1601	ACGK	-0.501	0.048	YES
FASm1601	ORNTAC	-0.501	0.048	YES
FASm1801	ACGK	-0.501	0.048	YES
FASm1801	ORNTAC	-0.501	0.048	YES
FASm2001	ACGK	-0.501	0.048	YES
FASm2001	ORNTAC	-0.501	0.048	YES
FASm2002	ACGK	-0.501	0.048	YES
FASm2002	ORNTAC	-0.501	0.048	YES
FASm2201	ACGK	-0.501	0.048	YES
FASm2201	ORNTAC	-0.501	0.048	YES
FASm2202	ACGK	-0.501	0.048	YES
FASm2202	ORNTAC	-0.501	0.048	YES
FASm2401	ACGK	-0.501	0.048	YES
FASm2401	ORNTAC	-0.501	0.048	YES
FASm2402	ACGK	-0.501	0.048	YES
FASm2402	ORNTAC	-0.501	0.048	YES
FASm2601	ACGK	-0.501	0.048	YES
FASm2601	ORNTAC	-0.501	0.048	YES
FASm2602	ACGK	-0.501	0.048	YES
FASm2602	ORNTAC	-0.501	0.048	YES
FASm2801	ACGK	-0.501	0.048	YES
FASm2801	ORNTAC	-0.501	0.048	YES
FASm2802	ACGK	-0.501	0.048	YES
FASm2802	ORNTAC	-0.501	0.048	YES
FASm300	ACGK	-0.501	0.048	YES
FASm300	ORNTAC	-0.501	0.048	YES
FASm320	ACGK	-0.501	0.048	YES
FASm320	ORNTAC	-0.501	0.048	YES
FASm340	ACGK	-0.501	0.048	YES
FASm340	ORNTAC	-0.501	0.048	YES
FRRPPDIMAS	ACGK	-0.501	0.048	YES
FRRPPDIMAS	ORNTAC	-0.501	0.048	YES
GALFT	ACGK	-0.501	0.048	YES
GALFT	ORNTAC	-0.501	0.048	YES
GALT	ACGK	-0.501	0.048	YES
GALT	ORNTAC	-0.501	0.048	YES
GFUCS	ACGK	-0.501	0.048	YES
GFUCS	ORNTAC	-0.501	0.048	YES
GMAND	ACGK	-0.501	0.048	YES
GMAND	ORNTAC	-0.501	0.048	YES
GMT1	ACGK	-0.501	0.048	YES
GMT1	ORNTAC	-0.501	0.048	YES
MCBTS3	ACGK	-0.501	0.048	YES
MCBTS3	ORNTAC	-0.501	0.048	YES
O16RHAT	ACGK	-0.501	0.048	YES
O16RHAT	ORNTAC	-0.501	0.048	YES
PAPPT1	ACGK	-0.501	0.048	YES
PAPPT1	ORNTAC	-0.501	0.048	YES
PAPPT2	ACGK	-0.501	0.048	YES
PAPPT2	ORNTAC	-0.501	0.048	YES
PAPPT3	ACGK	-0.501	0.048	YES
PAPPT3	ORNTAC	-0.501	0.048	YES
PGPPT3	ACGK	-0.501	0.048	YES
PGPPT3	ORNTAC	-0.501	0.048	YES
PGSA160	ACGK	-0.501	0.048	YES
PGSA160	ORNTAC	-0.501	0.048	YES
PGSA160190	ACGK	-0.501	0.048	YES
PGSA160190	ORNTAC	-0.501	0.048	YES
PGSA190	ACGK	-0.501	0.048	YES
PGSA190	ORNTAC	-0.501	0.048	YES
PMPK	ACGK	-0.501	0.048	YES
PMPK	ORNTAC	-0.501	0.048	YES
PTAr	CITLr	-0.501	0.048	YES
RPPDIMAS	ACGK	-0.501	0.048	YES
RPPDIMAS	ORNTAC	-0.501	0.048	YES
RRPPDIMAS	ACGK	-0.501	0.048	YES
RRPPDIMAS	ORNTAC	-0.501	0.048	YES
THZPSN	ACGK	-0.501	0.048	YES
THZPSN	ORNTAC	-0.501	0.048	YES
TMPKr	ACGK	-0.501	0.048	YES
TMPKr	ORNTAC	-0.501	0.048	YES
TMPPP	ACGK	-0.501	0.048	YES
TMPPP	ORNTAC	-0.501	0.048	YES
TRESULT	ACGK	-0.501	0.048	YES
TRESULT	ORNTAC	-0.501	0.048	YES
UAAGDS	ACGK	-0.501	0.048	YES
UAAGDS	ORNTAC	-0.501	0.048	YES
UAGPT1	ACGK	-0.501	0.048	YES
UAGPT1	ORNTAC	-0.501	0.048	YES
UAGPT2	ACGK	-0.501	0.048	YES
UAGPT2	ORNTAC	-0.501	0.048	YES
UAMAGS	ACGK	-0.501	0.048	YES
UAMAGS	ORNTAC	-0.501	0.048	YES
UAMAS	ACGK	-0.501	0.048	YES
UAMAS	ORNTAC	-0.501	0.048	YES
UAMRH	ACGK	-0.501	0.048	YES
UAMRH	ORNTAC	-0.501	0.048	YES
UDPGALM	ACGK	-0.501	0.048	YES
UDPGALM	ORNTAC	-0.501	0.048	YES
UGLDDS1	ACGK	-0.501	0.048	YES
UGLDDS1	ORNTAC	-0.501	0.048	YES
UGLDDS2	ACGK	-0.501	0.048	YES
UGLDDS2	ORNTAC	-0.501	0.048	YES
UGMAGS	ACGK	-0.501	0.048	YES
UGMAGS	ORNTAC	-0.501	0.048	YES
UGMAS	ACGK	-0.501	0.048	YES
UGMAS	ORNTAC	-0.501	0.048	YES
UGMDDS	ACGK	-0.501	0.048	YES
UGMDDS	ORNTAC	-0.501	0.048	YES
UGMDDS2	ACGK	-0.501	0.048	YES
UGMDDS2	ORNTAC	-0.501	0.048	YES
DHAD1	FRD3	-0.503	0.0473	YES
DHAD1	NADH9	-0.503	0.0473	YES
DHDPRy	MTHFC	-0.503	0.0468	YES
SDPTA	MTHFC	-0.503	0.0468	YES
DHAD1	FUM	-0.504	0.0467	YES
PPND	PGCD	-0.504	0.0466	YES
PPND	PSERT	-0.504	0.0466	YES
PPND	PSP_L	-0.504	0.0466	YES
G1PTT	ALAR	-0.505	0.0458	YES
GALKr	ALAR	-0.505	0.0458	YES
MYC1CYC2	ALAR	-0.505	0.0458	YES
MYC1CYC3	ALAR	-0.505	0.0458	YES
MYC1CYC4	ALAR	-0.505	0.0458	YES
MYC1CYC5	ALAR	-0.505	0.0458	YES
MYC1M1	ALAR	-0.505	0.0458	YES
MYC1M2	ALAR	-0.505	0.0458	YES
MYC2CYC2	ALAR	-0.505	0.0458	YES
MYC2CYC3	ALAR	-0.505	0.0458	YES
MYCON2	ALAR	-0.505	0.0458	YES
TDPDRE	ALAR	-0.505	0.0458	YES
TDPDRR	ALAR	-0.505	0.0458	YES
TDPGDH	ALAR	-0.505	0.0458	YES
FAS260	ATPS4r	-0.506	0.0457	YES
MYCON3	ATPS4r	-0.506	0.0457	YES
MYCON4	ATPS4r	-0.506	0.0457	YES
MYCON5	ATPS4r	-0.506	0.0457	YES
ACGAMT	CAATPS	-0.507	0.0448	YES
AFE	CYO1b	-0.507	0.0449	YES
AFE	L_LACD	-0.507	0.0449	YES
AFTA	CAATPS	-0.507	0.0448	YES
CPPPGO	CYO1b	-0.507	0.0449	YES
CPPPGO	L_LACD	-0.507	0.0449	YES
DCPDP	CYO1b	-0.507	0.0449	YES
DCPDP	L_LACD	-0.507	0.0449	YES
FACOAL80	CAATPS	-0.507	0.0448	YES
FAMPL1	CYO1b	-0.507	0.0449	YES
FAMPL1	L_LACD	-0.507	0.0449	YES
FAMPL2	CYO1b	-0.507	0.0449	YES
FAMPL2	L_LACD	-0.507	0.0449	YES
FAMPL3	CYO1b	-0.507	0.0449	YES
FAMPL3	L_LACD	-0.507	0.0449	YES
FAMPL4	CYO1b	-0.507	0.0449	YES
FAMPL4	L_LACD	-0.507	0.0449	YES
FAMPL5	CYO1b	-0.507	0.0449	YES
FAMPL5	L_LACD	-0.507	0.0449	YES
FAS240_L	CYO1b	-0.507	0.0449	YES
FAS240_L	L_LACD	-0.507	0.0449	YES
FAS260	CYO1b	-0.507	0.0449	YES
FAS260	L_LACD	-0.507	0.0449	YES
FAS260	L_LACt3	-0.507	0.0448	YES
FASm1601	CAATPS	-0.507	0.0448	YES
FASm1801	CAATPS	-0.507	0.0448	YES
FASm2001	CAATPS	-0.507	0.0448	YES
FASm2002	CAATPS	-0.507	0.0448	YES
FASm2201	CAATPS	-0.507	0.0448	YES
FASm2202	CAATPS	-0.507	0.0448	YES
FASm2401	CAATPS	-0.507	0.0448	YES
FASm2402	CAATPS	-0.507	0.0448	YES
FASm2601	CAATPS	-0.507	0.0448	YES
FASm2602	CAATPS	-0.507	0.0448	YES
FASm2801	CAATPS	-0.507	0.0448	YES
FASm2802	CAATPS	-0.507	0.0448	YES
FASm300	CAATPS	-0.507	0.0448	YES
FASm320	CAATPS	-0.507	0.0448	YES
FASm340	CAATPS	-0.507	0.0448	YES
FRRPPDIMAS	CAATPS	-0.507	0.0448	YES
G1PTT	CAT	-0.507	0.0449	YES
G1PTT	DALAOX	-0.507	0.0449	YES
G1PTT	L_LACt3	-0.507	0.0448	YES
G1SATi	CYO1b	-0.507	0.0449	YES
G1SATi	L_LACD	-0.507	0.0449	YES
GALFT	CAATPS	-0.507	0.0448	YES
GALKr	CAT	-0.507	0.0449	YES
GALKr	DALAOX	-0.507	0.0449	YES
GALKr	L_LACt3	-0.507	0.0448	YES
GALT	CAATPS	-0.507	0.0448	YES
GFUCS	CAATPS	-0.507	0.0448	YES
GLUR	CYO1b	-0.507	0.0449	YES
GLUR	L_LACD	-0.507	0.0449	YES
GLUTRR	CYO1b	-0.507	0.0449	YES
GLUTRR	L_LACD	-0.507	0.0449	YES
GLUTRS	CYO1b	-0.507	0.0449	YES
GLUTRS	L_LACD	-0.507	0.0449	YES
GMAND	CAATPS	-0.507	0.0448	YES
GMT1	CAATPS	-0.507	0.0448	YES
GMT2	CAATPS	-0.507	0.0448	YES
HMBS	CYO1b	-0.507	0.0449	YES
HMBS	L_LACD	-0.507	0.0449	YES
MCBTS	CYO1b	-0.507	0.0449	YES
MCBTS	L_LACD	-0.507	0.0449	YES
MCBTS	L_LACt3	-0.507	0.0448	YES
MCBTS3	CAATPS	-0.507	0.0448	YES
MN6PP	CYO1b	-0.507	0.0449	YES
MN6PP	L_LACD	-0.507	0.0449	YES
MYC1CYC1	CYO1b	-0.507	0.0449	YES
MYC1CYC1	L_LACD	-0.507	0.0449	YES
MYC1CYC2	CAT	-0.507	0.0449	YES
MYC1CYC2	DALAOX	-0.507	0.0449	YES
MYC1CYC2	L_LACt3	-0.507	0.0448	YES
MYC1CYC3	CAT	-0.507	0.0449	YES
MYC1CYC3	DALAOX	-0.507	0.0449	YES
MYC1CYC3	L_LACt3	-0.507	0.0448	YES
MYC1CYC4	CAT	-0.507	0.0449	YES
MYC1CYC4	DALAOX	-0.507	0.0449	YES
MYC1CYC4	L_LACt3	-0.507	0.0448	YES
MYC1CYC5	CAT	-0.507	0.0449	YES
MYC1CYC5	DALAOX	-0.507	0.0449	YES
MYC1CYC5	L_LACt3	-0.507	0.0448	YES
MYC1M1	CAT	-0.507	0.0449	YES
MYC1M1	DALAOX	-0.507	0.0449	YES
MYC1M1	L_LACt3	-0.507	0.0448	YES
MYC1M2	CAT	-0.507	0.0449	YES
MYC1M2	DALAOX	-0.507	0.0449	YES
MYC1M2	L_LACt3	-0.507	0.0448	YES
MYC2CYC1	CYO1b	-0.507	0.0449	YES
MYC2CYC1	L_LACD	-0.507	0.0449	YES
MYC2CYC2	CAT	-0.507	0.0449	YES
MYC2CYC2	DALAOX	-0.507	0.0449	YES
MYC2CYC2	L_LACt3	-0.507	0.0448	YES
MYC2CYC3	CAT	-0.507	0.0449	YES
MYC2CYC3	DALAOX	-0.507	0.0449	YES
MYC2CYC3	L_LACt3	-0.507	0.0448	YES
MYCON1	CYO1b	-0.507	0.0449	YES
MYCON1	L_LACD	-0.507	0.0449	YES
MYCON2	CAT	-0.507	0.0449	YES
MYCON2	DALAOX	-0.507	0.0449	YES
MYCON2	L_LACt3	-0.507	0.0448	YES
MYCON3	CYO1b	-0.507	0.0449	YES
MYCON3	L_LACD	-0.507	0.0449	YES
MYCON3	L_LACt3	-0.507	0.0448	YES
MYCON4	CYO1b	-0.507	0.0449	YES
MYCON4	L_LACD	-0.507	0.0449	YES
MYCON4	L_LACt3	-0.507	0.0448	YES
MYCON5	CYO1b	-0.507	0.0449	YES
MYCON5	L_LACD	-0.507	0.0449	YES
MYCON5	L_LACt3	-0.507	0.0448	YES
MYCSacp50	CYO1b	-0.507	0.0449	YES
MYCSacp50	L_LACD	-0.507	0.0449	YES
MYCSacp56	CYO1b	-0.507	0.0449	YES
MYCSacp56	L_LACD	-0.507	0.0449	YES
MYCSacp58	CYO1b	-0.507	0.0449	YES
MYCSacp58	L_LACD	-0.507	0.0449	YES
O16RHAT	CAATPS	-0.507	0.0448	YES
PAPPT1	CAATPS	-0.507	0.0448	YES
PAPPT2	CAATPS	-0.507	0.0448	YES
PAPPT3	CAATPS	-0.507	0.0448	YES
PGPPT3	CAATPS	-0.507	0.0448	YES
PGSA160	CAATPS	-0.507	0.0448	YES
PGSA160190	CAATPS	-0.507	0.0448	YES
PGSA190	CAATPS	-0.507	0.0448	YES
PMPK	CAATPS	-0.507	0.0448	YES
PPBNGS	CYO1b	-0.507	0.0449	YES
PPBNGS	L_LACD	-0.507	0.0449	YES
PPTGS_TB1	CYO1b	-0.507	0.0449	YES
PPTGS_TB1	L_LACD	-0.507	0.0449	YES
PPTGS_TB1	L_LACt3	-0.507	0.0448	YES
PPTGS_TB2	CYO1b	-0.507	0.0449	YES
PPTGS_TB2	L_LACD	-0.507	0.0449	YES
PPTGS_TB2	L_LACt3	-0.507	0.0448	YES
RPPDIMAS	CAATPS	-0.507	0.0448	YES
RRPPDIMAS	CAATPS	-0.507	0.0448	YES
SALCS	CYO1b	-0.507	0.0449	YES
SALCS	L_LACD	-0.507	0.0449	YES
TDPDRE	CAT	-0.507	0.0449	YES
TDPDRE	DALAOX	-0.507	0.0449	YES
TDPDRE	L_LACt3	-0.507	0.0448	YES
TDPDRR	CAT	-0.507	0.0449	YES
TDPDRR	DALAOX	-0.507	0.0449	YES
TDPDRR	L_LACt3	-0.507	0.0448	YES
TDPGDH	CAT	-0.507	0.0449	YES
TDPGDH	DALAOX	-0.507	0.0449	YES
TDPGDH	L_LACt3	-0.507	0.0448	YES
THMDP	CYO1b	-0.507	0.0449	YES
THMDP	L_LACD	-0.507	0.0449	YES
THMDP	L_LACt3	-0.507	0.0448	YES
THZPSN	CAATPS	-0.507	0.0448	YES
TMPKr	CAATPS	-0.507	0.0448	YES
TMPPP	CAATPS	-0.507	0.0448	YES
TRESULT	CAATPS	-0.507	0.0448	YES
UAAGDS	CAATPS	-0.507	0.0448	YES
UAGCVT	CYO1b	-0.507	0.0449	YES
UAGCVT	L_LACD	-0.507	0.0449	YES
UAGDP	CYO1b	-0.507	0.0449	YES
UAGDP	L_LACD	-0.507	0.0449	YES
UAGPT1	CAATPS	-0.507	0.0448	YES
UAGPT2	CAATPS	-0.507	0.0448	YES
UAMAGS	CAATPS	-0.507	0.0448	YES
UAMAS	CAATPS	-0.507	0.0448	YES
UAMRH	CAATPS	-0.507	0.0448	YES
UAPGR	CYO1b	-0.507	0.0449	YES
UAPGR	L_LACD	-0.507	0.0449	YES
UDCPDP	CYO1b	-0.507	0.0449	YES
UDCPDP	L_LACD	-0.507	0.0449	YES
UDPG4E	CYO1b	-0.507	0.0449	YES
UDPG4E	L_LACD	-0.507	0.0449	YES
UDPGALM	CAATPS	-0.507	0.0448	YES
UGGPT3	CYO1b	-0.507	0.0449	YES
UGGPT3	L_LACD	-0.507	0.0449	YES
UGGPT3	L_LACt3	-0.507	0.0448	YES
UGLDDS1	CAATPS	-0.507	0.0448	YES
UGLDDS2	CAATPS	-0.507	0.0448	YES
UGMAGS	CAATPS	-0.507	0.0448	YES
UGMAS	CAATPS	-0.507	0.0448	YES
UGMDDS	CAATPS	-0.507	0.0448	YES
UGMDDS2	CAATPS	-0.507	0.0448	YES
UPP3S	CYO1b	-0.507	0.0449	YES
UPP3S	L_LACD	-0.507	0.0449	YES
UPPDC1	CYO1b	-0.507	0.0449	YES
UPPDC1	L_LACD	-0.507	0.0449	YES
GF6PTAr	ATPS4r	-0.508	0.0444	YES
QULNS	ADNK1	-0.508	0.0447	YES
ASNS1	MDH	-0.509	0.0438	YES
PPGKr	ENO	-0.509	0.0443	YES
PPGKr	PGM	-0.509	0.0443	YES
GALKr	L_LACt2r	-0.51	0.0438	YES
GLNS	L_LACD2	-0.511	0.043	YES
PRPPS	ATPS4r	-0.515	0.0414	YES
ACGAMT	ATPS4r	-0.516	0.0406	YES
FACOAL80	ATPS4r	-0.516	0.0406	YES
FASm1601	ATPS4r	-0.516	0.0406	YES
FASm1801	ATPS4r	-0.516	0.0406	YES
FASm2001	ATPS4r	-0.516	0.0406	YES
FASm2002	ATPS4r	-0.516	0.0406	YES
FASm2201	ATPS4r	-0.516	0.0406	YES
FASm2202	ATPS4r	-0.516	0.0406	YES
FASm2401	ATPS4r	-0.516	0.0406	YES
FASm2402	ATPS4r	-0.516	0.0406	YES
FASm2601	ATPS4r	-0.516	0.0406	YES
FASm2602	ATPS4r	-0.516	0.0406	YES
FASm2801	ATPS4r	-0.516	0.0406	YES
FASm2802	ATPS4r	-0.516	0.0406	YES
FASm300	ATPS4r	-0.516	0.0406	YES
FASm320	ATPS4r	-0.516	0.0406	YES
FASm340	ATPS4r	-0.516	0.0406	YES
FRRPPDIMAS	ATPS4r	-0.516	0.0406	YES
GALFT	ATPS4r	-0.516	0.0406	YES
GALT	ATPS4r	-0.516	0.0406	YES
GFUCS	ATPS4r	-0.516	0.0406	YES
GMAND	ATPS4r	-0.516	0.0406	YES
GMT1	ATPS4r	-0.516	0.0406	YES
MCBTS3	ATPS4r	-0.516	0.0406	YES
O16RHAT	ATPS4r	-0.516	0.0406	YES
PAPPT1	ATPS4r	-0.516	0.0406	YES
PAPPT2	ATPS4r	-0.516	0.0406	YES
PAPPT3	ATPS4r	-0.516	0.0406	YES
PGPPT3	ATPS4r	-0.516	0.0406	YES
PGSA160	ATPS4r	-0.516	0.0406	YES
PGSA160190	ATPS4r	-0.516	0.0406	YES
PGSA190	ATPS4r	-0.516	0.0406	YES
PMPK	ATPS4r	-0.516	0.0406	YES
RPPDIMAS	ATPS4r	-0.516	0.0406	YES
RRPPDIMAS	ATPS4r	-0.516	0.0406	YES
THZPSN	ATPS4r	-0.516	0.0406	YES
TMPKr	ATPS4r	-0.516	0.0406	YES
TMPPP	ATPS4r	-0.516	0.0406	YES
TRESULT	ATPS4r	-0.516	0.0406	YES
UAAGDS	ATPS4r	-0.516	0.0406	YES
UAGPT1	ATPS4r	-0.516	0.0406	YES
UAGPT2	ATPS4r	-0.516	0.0406	YES
UAMAGS	ATPS4r	-0.516	0.0406	YES
UAMAS	ATPS4r	-0.516	0.0406	YES
UAMRH	ATPS4r	-0.516	0.0406	YES
UDPGALM	ATPS4r	-0.516	0.0406	YES
UGLDDS1	ATPS4r	-0.516	0.0406	YES
UGLDDS2	ATPS4r	-0.516	0.0406	YES
UGMAGS	ATPS4r	-0.516	0.0406	YES
UGMAS	ATPS4r	-0.516	0.0406	YES
UGMDDS	ATPS4r	-0.516	0.0406	YES
UGMDDS2	ATPS4r	-0.516	0.0406	YES
PNTK	PGCD	-0.517	0.0404	YES
PNTK	PSERT	-0.517	0.0404	YES
PNTK	PSP_L	-0.517	0.0404	YES
PGMT	FASm220	-0.519	0.0394	YES
AFTA	ATPS4r	-0.52	0.0388	YES
AGPR	PPCKr	-0.52	0.0391	YES
GMT2	ATPS4r	-0.52	0.0388	YES
CHORM	PYK	-0.521	0.0385	YES
MN6PP	FUM	-0.521	0.0386	YES
PPNDH	PGCD	-0.521	0.0386	YES
PPNDH	PSERT	-0.521	0.0386	YES
PPNDH	PSP_L	-0.521	0.0386	YES
DHORTS	PGCD	-0.522	0.0379	YES
DHORTS	PSERT	-0.522	0.0379	YES
DHORTS	PSP_L	-0.522	0.0379	YES
ACLS	H2CO3D	-0.523	0.0377	YES
ACACT1r	PGCD	-0.525	0.0369	YES
ACACT1r	PSERT	-0.525	0.0369	YES
ACACT1r	PSP_L	-0.525	0.0369	YES
AFTA	ACGK	-0.525	0.0366	YES
AFTA	ORNTAC	-0.525	0.0366	YES
GMT2	ACGK	-0.525	0.0366	YES
GMT2	ORNTAC	-0.525	0.0366	YES
PGMT	FASm240	-0.525	0.0366	YES
PGMT	FASm260	-0.525	0.0366	YES
PGMT	FASm280	-0.525	0.0366	YES
PPND	GHMT2	-0.526	0.0365	YES
DHDPRy	GLYCL	-0.527	0.0358	YES
GALKr	ATPS4r	-0.527	0.0357	YES
SDPTA	GLYCL	-0.527	0.0358	YES
DCPT	ENO	-0.528	0.0356	YES
DCPT	P5CRx	-0.528	0.0356	YES
GHMT2	FDH	-0.528	0.0355	YES
CHORM	MTHFC	-0.529	0.0352	YES
RPI	FHL	-0.529	0.0352	YES
FAS100	FBA	-0.53	0.0346	YES
FAS100	PFK	-0.53	0.0346	YES
FAS120	FBA	-0.53	0.0346	YES
FAS120	PFK	-0.53	0.0346	YES
ASNS1	ABTA	-0.531	0.0344	YES
ASNS1	GLUDC	-0.531	0.0344	YES
ASNS1	SSALx	-0.531	0.0344	YES
GAPD	MDH	-0.531	0.0344	YES
IPMD	ICL	-0.531	0.0343	YES
IPMD	MALS	-0.531	0.0343	YES
IPPMIa	ICL	-0.531	0.0343	YES
IPPMIa	MALS	-0.531	0.0343	YES
IPPMIb	ICL	-0.531	0.0343	YES
IPPMIb	MALS	-0.531	0.0343	YES
IPPS	ICL	-0.531	0.0343	YES
IPPS	MALS	-0.531	0.0343	YES
METAT	PGCD	-0.533	0.0335	YES
METAT	PSERT	-0.533	0.0335	YES
METAT	PSP_L	-0.533	0.0335	YES
QULNS	MME	-0.533	0.0335	YES
QULNS	MMM2r	-0.533	0.0335	YES
ENO	H2CO3D	-0.534	0.0331	YES
PGM	H2CO3D	-0.534	0.0331	YES
ATPS4r	L_LACD3	-0.536	0.0324	YES
PPCDC	SUCOAS	-0.537	0.0318	YES
PPNDH	GHMT2	-0.537	0.0318	YES
METAT	GHMT2	-0.538	0.0317	YES
PPCDC	PTAr	-0.538	0.0318	YES
TRE6PS	PTAr	-0.538	0.0316	YES
RPI	L_LACD3	-0.539	0.0313	YES
ACACT1r	GHMT2	-0.541	0.0303	YES
DHORTS	GHMT2	-0.542	0.03	YES
GLNS	ACONT	-0.545	0.0291	YES
QULNS	FAS200	-0.545	0.029	YES
UGAGDS	ENO	-0.545	0.0291	YES
NDPK2	ACONT	-0.546	0.0287	YES
QULNS	FASm220	-0.546	0.0286	YES
QULNS	CAATPS	-0.547	0.0283	YES
CHORM	GLYCL	-0.548	0.0279	YES
G3PAT160	PGCD	-0.548	0.028	YES
G3PAT160	PSERT	-0.548	0.028	YES
G3PAT160	PSP_L	-0.548	0.028	YES
QULNS	FASm240	-0.549	0.0277	YES
QULNS	FASm260	-0.549	0.0277	YES
QULNS	FASm280	-0.549	0.0277	YES
SHSL4r	NADS2	-0.549	0.0275	YES
SHSL4r	NNAT	-0.549	0.0275	YES
SHSL4r	NNDPR	-0.549	0.0275	YES
ANPRT	ACONT	-0.55	0.0273	YES
CHORM	ACONT	-0.55	0.0273	YES
DGK1	ACONT	-0.55	0.0273	YES
DPR	ACONT	-0.55	0.0273	YES
GK1	ACONT	-0.55	0.0273	YES
ILETA	ACONT	-0.55	0.0273	YES
IMPC	ACONT	-0.55	0.0273	YES
KARA2i	ACONT	-0.55	0.0273	YES
MANAT1	ACONT	-0.55	0.0273	YES
METAT	MTHFC	-0.55	0.0274	YES
MOHMT	ACONT	-0.55	0.0273	YES
ORPT	ACONT	-0.55	0.0273	YES
PANTS	ACONT	-0.55	0.0273	YES
RPI	ACONT	-0.55	0.0273	YES
RPI	H2CO3D	-0.55	0.0273	YES
SDPDS	L_LACt2r	-0.55	0.0273	YES
HSTPT	PTAr	-0.552	0.0267	YES
IG3PS	PTAr	-0.552	0.0267	YES
PNTK	GHMT2	-0.552	0.0265	YES
PRATPP	PTAr	-0.552	0.0267	YES
QULNS	FACOAL200	-0.552	0.0266	YES
QULNS	FACOALPREPH	-0.552	0.0266	YES
QULNS	PDIMAS	-0.552	0.0266	YES
QULNS	PDIMAT	-0.552	0.0265	YES
QULNS	PREPTHS	-0.552	0.0266	YES
DPR	NDPK6	-0.553	0.0262	YES
DPR	P5CR	-0.553	0.0262	YES
MOHMT	G5SD2	-0.553	0.0262	YES
MOHMT	NDPK6	-0.553	0.0262	YES
PANTS	G5SD2	-0.553	0.0262	YES
PANTS	NDPK6	-0.553	0.0262	YES
PNTK	NDPK6	-0.553	0.0262	YES
MANAT1	PGCD	-0.554	0.026	YES
MANAT1	PSERT	-0.554	0.026	YES
MANAT1	PSP_L	-0.554	0.026	YES
ORPT	PGCD	-0.554	0.026	YES
ORPT	PSERT	-0.554	0.026	YES
ORPT	PSP_L	-0.554	0.026	YES
FHL	DHORD2	-0.556	0.0253	YES
ACLS	CITLr	-0.558	0.0248	YES
METAT	GLYCL	-0.558	0.0247	YES
NDPK2	PGCD	-0.558	0.0248	YES
NDPK2	PSERT	-0.558	0.0248	YES
NDPK2	PSP_L	-0.558	0.0248	YES
TRDR	CITLr	-0.558	0.0248	YES
FASm220	ADNK3	-0.563	0.0232	YES
PPCDC	NDPK6	-0.563	0.0232	YES
HISTD	PGCD	-0.564	0.023	YES
HISTD	PSERT	-0.564	0.023	YES
HISTD	PSP_L	-0.564	0.023	YES
MANAT1	GHMT2	-0.564	0.023	YES
ORPT	GHMT2	-0.564	0.023	YES
PPND	MTHFC	-0.564	0.0228	YES
PRMICIi	PGCD	-0.564	0.023	YES
PRMICIi	PSERT	-0.564	0.023	YES
PRMICIi	PSP_L	-0.564	0.023	YES
CHORM	ATPS4r	-0.565	0.0226	YES
NDPK2	GHMT2	-0.567	0.0219	YES
PPNDH	MTHFC	-0.567	0.0219	YES
ACCC	H2CO3D	-0.569	0.0214	YES
ACChex	H2CO3D	-0.569	0.0214	YES
AFTA	PPA	-0.569	0.0215	YES
G3PAT160	GHMT2	-0.569	0.0214	YES
GMT2	PPA	-0.569	0.0215	YES
ACGAMT	PPA	-0.57	0.0213	YES
FACOAL80	PPA	-0.57	0.0213	YES
FASm1601	PPA	-0.57	0.0213	YES
FASm1801	PPA	-0.57	0.0213	YES
FASm2001	PPA	-0.57	0.0213	YES
FASm2002	PPA	-0.57	0.0213	YES
FASm2201	PPA	-0.57	0.0213	YES
FASm2202	PPA	-0.57	0.0213	YES
FASm2401	PPA	-0.57	0.0213	YES
FASm2402	PPA	-0.57	0.0213	YES
FASm2601	PPA	-0.57	0.0213	YES
FASm2602	PPA	-0.57	0.0213	YES
FASm2801	PPA	-0.57	0.0213	YES
FASm2802	PPA	-0.57	0.0213	YES
FASm300	PPA	-0.57	0.0213	YES
FASm320	PPA	-0.57	0.0213	YES
FASm340	PPA	-0.57	0.0213	YES
FRRPPDIMAS	PPA	-0.57	0.0213	YES
GALFT	PPA	-0.57	0.0213	YES
GALT	PPA	-0.57	0.0213	YES
GFUCS	PPA	-0.57	0.0213	YES
GMAND	PPA	-0.57	0.0213	YES
GMT1	PPA	-0.57	0.0213	YES
MCBTS3	PPA	-0.57	0.0213	YES
O16RHAT	PPA	-0.57	0.0213	YES
PAPPT1	PPA	-0.57	0.0213	YES
PAPPT2	PPA	-0.57	0.0213	YES
PAPPT3	PPA	-0.57	0.0213	YES
PGPPT3	PPA	-0.57	0.0213	YES
PGSA160	PPA	-0.57	0.0213	YES
PGSA160190	PPA	-0.57	0.0213	YES
PGSA190	PPA	-0.57	0.0213	YES
PMPK	PPA	-0.57	0.0213	YES
RPPDIMAS	PPA	-0.57	0.0213	YES
RRPPDIMAS	PPA	-0.57	0.0213	YES
THZPSN	PPA	-0.57	0.0213	YES
TMPKr	PPA	-0.57	0.0213	YES
TMPPP	PPA	-0.57	0.0213	YES
TRESULT	PPA	-0.57	0.0213	YES
UAAGDS	PPA	-0.57	0.0213	YES
UAGPT1	PPA	-0.57	0.0213	YES
UAGPT2	PPA	-0.57	0.0213	YES
UAMAGS	PPA	-0.57	0.0213	YES
UAMAS	PPA	-0.57	0.0213	YES
UAMRH	PPA	-0.57	0.0213	YES
UDPGALM	PPA	-0.57	0.0213	YES
UGLDDS1	PPA	-0.57	0.0213	YES
UGLDDS2	PPA	-0.57	0.0213	YES
UGMAGS	PPA	-0.57	0.0213	YES
UGMAS	PPA	-0.57	0.0213	YES
UGMDDS	PPA	-0.57	0.0213	YES
UGMDDS2	PPA	-0.57	0.0213	YES
ACACT1r	MTHFC	-0.571	0.0209	YES
DHQD	H2CO3D	-0.571	0.0208	YES
DHQS	H2CO3D	-0.571	0.0208	YES
SHSL4r	TKT2	-0.571	0.0209	YES
DHAD1	CITLr	-0.572	0.0206	YES
PGCD	L_LACt2r	-0.572	0.0207	YES
PSERT	L_LACt2r	-0.572	0.0207	YES
PSP_L	L_LACt2r	-0.572	0.0207	YES
AHC	H2CO3D	-0.573	0.0202	YES
ALAALAr	H2CO3D	-0.573	0.0202	YES
ANS	H2CO3D	-0.573	0.0202	YES
CBPS	H2CO3D	-0.573	0.0202	YES
DASYN160	H2CO3D	-0.573	0.0202	YES
DASYN190190	H2CO3D	-0.573	0.0202	YES
DHDPS	H2CO3D	-0.573	0.0202	YES
FACOAL160	H2CO3D	-0.573	0.0202	YES
FACOAL200	H2CO3D	-0.573	0.0202	YES
FAS140	H2CO3D	-0.573	0.0202	YES
FAS200	H2CO3D	-0.573	0.0202	YES
FAS80_L	H2CO3D	-0.573	0.0202	YES
IGPS	H2CO3D	-0.573	0.0202	YES
MAN6PI	H2CO3D	-0.573	0.0202	YES
MI1PP	H2CO3D	-0.573	0.0202	YES
NDPK4	H2CO3D	-0.573	0.0202	YES
PRAIi	H2CO3D	-0.573	0.0202	YES
PREPTHS	H2CO3D	-0.573	0.0202	YES
PREPTHS2	H2CO3D	-0.573	0.0202	YES
RNDR1	H2CO3D	-0.573	0.0202	YES
THDPS	H2CO3D	-0.573	0.0202	YES
DAPE	ENO	-0.576	0.0194	YES
DHORTS	MTHFC	-0.577	0.0193	YES
RPI	ATPS4r	-0.579	0.0189	YES
QULNS	ATPS4r	-0.58	0.0186	YES
MANAT1	MTHFC	-0.581	0.0182	YES
ORPT	MTHFC	-0.581	0.0182	YES
ACGK	ALAD_L	-0.582	0.018	YES
ACOTA	ALAD_L	-0.582	0.018	YES
ASP1DC	ALAD_L	-0.582	0.018	YES
MMM2r	ALAD_L	-0.582	0.018	YES
AFE	ICL	-0.584	0.0175	YES
AFE	MALS	-0.584	0.0175	YES
ASAD	PGCD	-0.584	0.0176	YES
ASAD	PSERT	-0.584	0.0176	YES
ASAD	PSP_L	-0.584	0.0176	YES
CPPPGO	ICL	-0.584	0.0175	YES
CPPPGO	MALS	-0.584	0.0175	YES
DCPDP	ICL	-0.584	0.0175	YES
DCPDP	MALS	-0.584	0.0175	YES
DHAD1	ACONT	-0.584	0.0175	YES
FAMPL1	ICL	-0.584	0.0175	YES
FAMPL1	MALS	-0.584	0.0175	YES
FAMPL2	ICL	-0.584	0.0175	YES
FAMPL2	MALS	-0.584	0.0175	YES
FAMPL3	ICL	-0.584	0.0175	YES
FAMPL3	MALS	-0.584	0.0175	YES
FAMPL4	ICL	-0.584	0.0175	YES
FAMPL4	MALS	-0.584	0.0175	YES
FAMPL5	ICL	-0.584	0.0175	YES
FAMPL5	MALS	-0.584	0.0175	YES
FAS240_L	ICL	-0.584	0.0175	YES
FAS240_L	MALS	-0.584	0.0175	YES
G1SATi	ICL	-0.584	0.0175	YES
G1SATi	MALS	-0.584	0.0175	YES
GLUR	ICL	-0.584	0.0175	YES
GLUR	MALS	-0.584	0.0175	YES
GLUTRR	ICL	-0.584	0.0175	YES
GLUTRR	MALS	-0.584	0.0175	YES
GLUTRS	ICL	-0.584	0.0175	YES
GLUTRS	MALS	-0.584	0.0175	YES
HISTD	GHMT2	-0.584	0.0175	YES
HMBS	ICL	-0.584	0.0175	YES
HMBS	MALS	-0.584	0.0175	YES
MN6PP	ICL	-0.584	0.0175	YES
MN6PP	MALS	-0.584	0.0175	YES
MYC1CYC1	ICL	-0.584	0.0175	YES
MYC1CYC1	MALS	-0.584	0.0175	YES
MYC2CYC1	ICL	-0.584	0.0175	YES
MYC2CYC1	MALS	-0.584	0.0175	YES
MYCON1	ICL	-0.584	0.0175	YES
MYCON1	MALS	-0.584	0.0175	YES
MYCSacp50	ICL	-0.584	0.0175	YES
MYCSacp50	MALS	-0.584	0.0175	YES
MYCSacp56	ICL	-0.584	0.0175	YES
MYCSacp56	MALS	-0.584	0.0175	YES
MYCSacp58	ICL	-0.584	0.0175	YES
MYCSacp58	MALS	-0.584	0.0175	YES
PPBNGS	ICL	-0.584	0.0175	YES
PPBNGS	MALS	-0.584	0.0175	YES
PPPGO	ICL	-0.584	0.0175	YES
PPPGO	MALS	-0.584	0.0175	YES
PRMICIi	GHMT2	-0.584	0.0175	YES
SALCS	ICL	-0.584	0.0175	YES
SALCS	MALS	-0.584	0.0175	YES
UAGCVT	ICL	-0.584	0.0175	YES
UAGCVT	MALS	-0.584	0.0175	YES
UAGDP	ICL	-0.584	0.0175	YES
UAGDP	MALS	-0.584	0.0175	YES
UAGPT3	ICL	-0.584	0.0175	YES
UAGPT3	MALS	-0.584	0.0175	YES
UAPGR	ICL	-0.584	0.0175	YES
UAPGR	MALS	-0.584	0.0175	YES
UDCPDP	ICL	-0.584	0.0175	YES
UDCPDP	MALS	-0.584	0.0175	YES
UDPG4E	ICL	-0.584	0.0175	YES
UDPG4E	MALS	-0.584	0.0175	YES
UPP3S	ICL	-0.584	0.0175	YES
UPP3S	MALS	-0.584	0.0175	YES
UPPDC1	ICL	-0.584	0.0175	YES
UPPDC1	MALS	-0.584	0.0175	YES
KARA1i	ACONT	-0.585	0.0172	YES
NDPK2	MTHFC	-0.585	0.0174	YES
ACLS	ACONT	-0.586	0.0171	YES
ADSK	ACONT	-0.586	0.0171	YES
AHC	ACONT	-0.586	0.0171	YES
ALAALAr	ACONT	-0.586	0.0171	YES
ANS	ACONT	-0.586	0.0171	YES
CBPS	ACONT	-0.586	0.0171	YES
DASYN160	ACONT	-0.586	0.0171	YES
DASYN190190	ACONT	-0.586	0.0171	YES
DHDPS	ACONT	-0.586	0.0171	YES
FACOAL160	ACONT	-0.586	0.0171	YES
FACOAL200	ACONT	-0.586	0.0171	YES
FAS100	ACONT	-0.586	0.0171	YES
FAS120	ACONT	-0.586	0.0171	YES
FAS140	ACONT	-0.586	0.0171	YES
FAS200	ACONT	-0.586	0.0171	YES
FAS80_L	ACONT	-0.586	0.0171	YES
ICHORSi	ACONT	-0.586	0.0171	YES
IGPS	ACONT	-0.586	0.0171	YES
MAN6PI	ACONT	-0.586	0.0171	YES
MI1PP	ACONT	-0.586	0.0171	YES
NDPK4	ACONT	-0.586	0.0171	YES
PRAIi	ACONT	-0.586	0.0171	YES
PREPTHS	ACONT	-0.586	0.0171	YES
PREPTHS2	ACONT	-0.586	0.0171	YES
RNDR1	ACONT	-0.586	0.0171	YES
THDPS	ACONT	-0.586	0.0171	YES
TRDR	ACONT	-0.586	0.0171	YES
PPNDH	GLYCL	-0.587	0.0168	YES
GRTT	NDPK2	-0.589	0.0164	YES
PPND	GLYCL	-0.589	0.0163	YES
RPI	PGCD	-0.589	0.0163	YES
RPI	PSERT	-0.589	0.0163	YES
RPI	PSP_L	-0.589	0.0163	YES
KARA1i	CITLr	-0.59	0.0161	YES
ACACT1r	GLYCL	-0.591	0.0159	YES
AFTA	NDPK2	-0.591	0.016	YES
GMT2	NDPK2	-0.591	0.016	YES
ACGAMT	NDPK2	-0.592	0.0157	YES
FACOAL80	NDPK2	-0.592	0.0157	YES
FASm1601	NDPK2	-0.592	0.0157	YES
FASm1801	NDPK2	-0.592	0.0157	YES
FASm2001	NDPK2	-0.592	0.0157	YES
FASm2002	NDPK2	-0.592	0.0157	YES
FASm2201	NDPK2	-0.592	0.0157	YES
FASm2202	NDPK2	-0.592	0.0157	YES
FASm2401	NDPK2	-0.592	0.0157	YES
FASm2402	NDPK2	-0.592	0.0157	YES
FASm2601	NDPK2	-0.592	0.0157	YES
FASm2602	NDPK2	-0.592	0.0157	YES
FASm2801	NDPK2	-0.592	0.0157	YES
FASm2802	NDPK2	-0.592	0.0157	YES
FASm300	NDPK2	-0.592	0.0157	YES
FASm320	NDPK2	-0.592	0.0157	YES
FASm340	NDPK2	-0.592	0.0157	YES
FRRPPDIMAS	NDPK2	-0.592	0.0157	YES
GALFT	NDPK2	-0.592	0.0157	YES
GALT	NDPK2	-0.592	0.0157	YES
GFUCS	NDPK2	-0.592	0.0157	YES
GMAND	NDPK2	-0.592	0.0157	YES
GMT1	NDPK2	-0.592	0.0157	YES
MCBTS3	NDPK2	-0.592	0.0157	YES
METAT	ATPS4r	-0.592	0.0156	YES
O16RHAT	NDPK2	-0.592	0.0157	YES
PAPPT1	NDPK2	-0.592	0.0157	YES
PAPPT2	NDPK2	-0.592	0.0157	YES
PAPPT3	NDPK2	-0.592	0.0157	YES
PGPPT3	NDPK2	-0.592	0.0157	YES
PGSA160	NDPK2	-0.592	0.0157	YES
PGSA160190	NDPK2	-0.592	0.0157	YES
PGSA190	NDPK2	-0.592	0.0157	YES
PMPK	NDPK2	-0.592	0.0157	YES
PTAr	NADK	-0.592	0.0157	YES
RPPDIMAS	NDPK2	-0.592	0.0157	YES
RRPPDIMAS	NDPK2	-0.592	0.0157	YES
THZPSN	NDPK2	-0.592	0.0157	YES
TMPKr	NDPK2	-0.592	0.0157	YES
TMPPP	NDPK2	-0.592	0.0157	YES
TRESULT	NDPK2	-0.592	0.0157	YES
UAAGDS	NDPK2	-0.592	0.0157	YES
UAGPT1	NDPK2	-0.592	0.0157	YES
UAGPT2	NDPK2	-0.592	0.0157	YES
UAMAGS	NDPK2	-0.592	0.0157	YES
UAMAS	NDPK2	-0.592	0.0157	YES
UAMRH	NDPK2	-0.592	0.0157	YES
UDPGALM	NDPK2	-0.592	0.0157	YES
UGLDDS1	NDPK2	-0.592	0.0157	YES
UGLDDS2	NDPK2	-0.592	0.0157	YES
UGMAGS	NDPK2	-0.592	0.0157	YES
UGMAS	NDPK2	-0.592	0.0157	YES
UGMDDS	NDPK2	-0.592	0.0157	YES
UGMDDS2	NDPK2	-0.592	0.0157	YES
ADSK	H2CO3D	-0.593	0.0155	YES
LEUTA	ICL	-0.593	0.0155	YES
LEUTA	MALS	-0.593	0.0155	YES
MANAT1	GLYCL	-0.593	0.0154	YES
ORPT	GLYCL	-0.593	0.0154	YES
PNTK	DHORD3	-0.593	0.0156	YES
PNTK	FRD5	-0.593	0.0156	YES
PRPPS	ME1	-0.594	0.0152	YES
PYK	MCOATA	-0.594	0.0152	YES
AFTA	GALUi	-0.595	0.015	YES
GMT2	GALUi	-0.595	0.015	YES
OCOAT1r	L_LACt2r	-0.595	0.015	YES
ACGAMT	GALUi	-0.596	0.0148	YES
AFTA	TRE6PP	-0.596	0.0148	YES
AFTA	TRE6PS	-0.596	0.0148	YES
FACOAL80	GALUi	-0.596	0.0148	YES
FASm1601	GALUi	-0.596	0.0148	YES
FASm1801	GALUi	-0.596	0.0148	YES
FASm2001	GALUi	-0.596	0.0148	YES
FASm2002	GALUi	-0.596	0.0148	YES
FASm2201	GALUi	-0.596	0.0148	YES
FASm2202	GALUi	-0.596	0.0148	YES
FASm2401	GALUi	-0.596	0.0148	YES
FASm2402	GALUi	-0.596	0.0148	YES
FASm2601	GALUi	-0.596	0.0148	YES
FASm2602	GALUi	-0.596	0.0148	YES
FASm2801	GALUi	-0.596	0.0148	YES
FASm2802	GALUi	-0.596	0.0148	YES
FASm300	GALUi	-0.596	0.0148	YES
FASm320	GALUi	-0.596	0.0148	YES
FASm340	GALUi	-0.596	0.0148	YES
FRRPPDIMAS	GALUi	-0.596	0.0148	YES
GALFT	GALUi	-0.596	0.0148	YES
GALT	GALUi	-0.596	0.0148	YES
GFUCS	GALUi	-0.596	0.0148	YES
GMAND	GALUi	-0.596	0.0148	YES
GMT1	GALUi	-0.596	0.0148	YES
GMT2	TRE6PP	-0.596	0.0148	YES
GMT2	TRE6PS	-0.596	0.0148	YES
MCBTS3	GALUi	-0.596	0.0148	YES
O16RHAT	GALUi	-0.596	0.0148	YES
PAPPT1	GALUi	-0.596	0.0148	YES
PAPPT2	GALUi	-0.596	0.0148	YES
PAPPT3	GALUi	-0.596	0.0148	YES
PGPPT3	GALUi	-0.596	0.0148	YES
PGSA160	GALUi	-0.596	0.0148	YES
PGSA160190	GALUi	-0.596	0.0148	YES
PGSA190	GALUi	-0.596	0.0148	YES
PMPK	GALUi	-0.596	0.0148	YES
RPPDIMAS	GALUi	-0.596	0.0148	YES
RRPPDIMAS	GALUi	-0.596	0.0148	YES
THZPSN	GALUi	-0.596	0.0148	YES
TMPKr	GALUi	-0.596	0.0148	YES
TMPPP	GALUi	-0.596	0.0148	YES
TRESULT	GALUi	-0.596	0.0148	YES
UAAGDS	GALUi	-0.596	0.0148	YES
UAGPT1	GALUi	-0.596	0.0148	YES
UAGPT2	GALUi	-0.596	0.0148	YES
UAMAGS	GALUi	-0.596	0.0148	YES
UAMAS	GALUi	-0.596	0.0148	YES
UAMRH	GALUi	-0.596	0.0148	YES
UDPGALM	GALUi	-0.596	0.0148	YES
UGLDDS1	GALUi	-0.596	0.0148	YES
UGLDDS2	GALUi	-0.596	0.0148	YES
UGMAGS	GALUi	-0.596	0.0148	YES
UGMAS	GALUi	-0.596	0.0148	YES
UGMDDS	GALUi	-0.596	0.0148	YES
UGMDDS2	GALUi	-0.596	0.0148	YES
ACGAMT	TRE6PP	-0.597	0.0146	YES
ACGAMT	TRE6PS	-0.597	0.0146	YES
AFTA	MALT	-0.597	0.0147	YES
AFTA	MTI	-0.597	0.0147	YES
FACOAL80	TRE6PP	-0.597	0.0146	YES
FACOAL80	TRE6PS	-0.597	0.0146	YES
FAS260	H2CO3D	-0.597	0.0146	YES
FASm1601	TRE6PP	-0.597	0.0146	YES
FASm1601	TRE6PS	-0.597	0.0146	YES
FASm1801	TRE6PP	-0.597	0.0146	YES
FASm1801	TRE6PS	-0.597	0.0146	YES
FASm2001	TRE6PP	-0.597	0.0146	YES
FASm2001	TRE6PS	-0.597	0.0146	YES
FASm2002	TRE6PP	-0.597	0.0146	YES
FASm2002	TRE6PS	-0.597	0.0146	YES
FASm2201	TRE6PP	-0.597	0.0146	YES
FASm2201	TRE6PS	-0.597	0.0146	YES
FASm2202	TRE6PP	-0.597	0.0146	YES
FASm2202	TRE6PS	-0.597	0.0146	YES
FASm2401	TRE6PP	-0.597	0.0146	YES
FASm2401	TRE6PS	-0.597	0.0146	YES
FASm2402	TRE6PP	-0.597	0.0146	YES
FASm2402	TRE6PS	-0.597	0.0146	YES
FASm2601	TRE6PP	-0.597	0.0146	YES
FASm2601	TRE6PS	-0.597	0.0146	YES
FASm2602	TRE6PP	-0.597	0.0146	YES
FASm2602	TRE6PS	-0.597	0.0146	YES
FASm2801	TRE6PP	-0.597	0.0146	YES
FASm2801	TRE6PS	-0.597	0.0146	YES
FASm2802	TRE6PP	-0.597	0.0146	YES
FASm2802	TRE6PS	-0.597	0.0146	YES
FASm300	TRE6PP	-0.597	0.0146	YES
FASm300	TRE6PS	-0.597	0.0146	YES
FASm320	TRE6PP	-0.597	0.0146	YES
FASm320	TRE6PS	-0.597	0.0146	YES
FASm340	TRE6PP	-0.597	0.0146	YES
FASm340	TRE6PS	-0.597	0.0146	YES
FRRPPDIMAS	TRE6PP	-0.597	0.0146	YES
FRRPPDIMAS	TRE6PS	-0.597	0.0146	YES
GALFT	TRE6PP	-0.597	0.0146	YES
GALFT	TRE6PS	-0.597	0.0146	YES
GALT	TRE6PP	-0.597	0.0146	YES
GALT	TRE6PS	-0.597	0.0146	YES
GFUCS	TRE6PP	-0.597	0.0146	YES
GFUCS	TRE6PS	-0.597	0.0146	YES
GMAND	TRE6PP	-0.597	0.0146	YES
GMAND	TRE6PS	-0.597	0.0146	YES
GMT1	TRE6PP	-0.597	0.0146	YES
GMT1	TRE6PS	-0.597	0.0146	YES
GMT2	MALT	-0.597	0.0147	YES
GMT2	MTI	-0.597	0.0147	YES
KARA2i	MDH	-0.597	0.0145	YES
MCBTS	H2CO3D	-0.597	0.0146	YES
MCBTS3	TRE6PP	-0.597	0.0146	YES
MCBTS3	TRE6PS	-0.597	0.0146	YES
MYCON3	H2CO3D	-0.597	0.0146	YES
MYCON4	H2CO3D	-0.597	0.0146	YES
MYCON5	H2CO3D	-0.597	0.0146	YES
NDPK2	GLYCL	-0.597	0.0147	YES
O16RHAT	TRE6PP	-0.597	0.0146	YES
O16RHAT	TRE6PS	-0.597	0.0146	YES
PAPPT1	TRE6PP	-0.597	0.0146	YES
PAPPT1	TRE6PS	-0.597	0.0146	YES
PAPPT2	TRE6PP	-0.597	0.0146	YES
PAPPT2	TRE6PS	-0.597	0.0146	YES
PAPPT3	TRE6PP	-0.597	0.0146	YES
PAPPT3	TRE6PS	-0.597	0.0146	YES
PGPPT3	TRE6PP	-0.597	0.0146	YES
PGPPT3	TRE6PS	-0.597	0.0146	YES
PGSA160	TRE6PP	-0.597	0.0146	YES
PGSA160	TRE6PS	-0.597	0.0146	YES
PGSA160190	TRE6PP	-0.597	0.0146	YES
PGSA160190	TRE6PS	-0.597	0.0146	YES
PGSA190	TRE6PP	-0.597	0.0146	YES
PGSA190	TRE6PS	-0.597	0.0146	YES
PMPK	TRE6PP	-0.597	0.0146	YES
PMPK	TRE6PS	-0.597	0.0146	YES
PPTGS_TB1	H2CO3D	-0.597	0.0146	YES
PPTGS_TB2	H2CO3D	-0.597	0.0146	YES
RPPDIMAS	TRE6PP	-0.597	0.0146	YES
RPPDIMAS	TRE6PS	-0.597	0.0146	YES
RRPPDIMAS	TRE6PP	-0.597	0.0146	YES
RRPPDIMAS	TRE6PS	-0.597	0.0146	YES
THMDP	H2CO3D	-0.597	0.0146	YES
THZPSN	TRE6PP	-0.597	0.0146	YES
THZPSN	TRE6PS	-0.597	0.0146	YES
TMPKr	TRE6PP	-0.597	0.0146	YES
TMPKr	TRE6PS	-0.597	0.0146	YES
TMPPP	TRE6PP	-0.597	0.0146	YES
TMPPP	TRE6PS	-0.597	0.0146	YES
TRESULT	TRE6PP	-0.597	0.0146	YES
TRESULT	TRE6PS	-0.597	0.0146	YES
UAAGDS	TRE6PP	-0.597	0.0146	YES
UAAGDS	TRE6PS	-0.597	0.0146	YES
UAGPT1	TRE6PP	-0.597	0.0146	YES
UAGPT1	TRE6PS	-0.597	0.0146	YES
UAGPT2	TRE6PP	-0.597	0.0146	YES
UAGPT2	TRE6PS	-0.597	0.0146	YES
UAMAGS	TRE6PP	-0.597	0.0146	YES
UAMAGS	TRE6PS	-0.597	0.0146	YES
UAMAS	TRE6PP	-0.597	0.0146	YES
UAMAS	TRE6PS	-0.597	0.0146	YES
UAMRH	TRE6PP	-0.597	0.0146	YES
UAMRH	TRE6PS	-0.597	0.0146	YES
UDPGALM	TRE6PP	-0.597	0.0146	YES
UDPGALM	TRE6PS	-0.597	0.0146	YES
UGGPT3	H2CO3D	-0.597	0.0146	YES
UGLDDS1	TRE6PP	-0.597	0.0146	YES
UGLDDS1	TRE6PS	-0.597	0.0146	YES
UGLDDS2	TRE6PP	-0.597	0.0146	YES
UGLDDS2	TRE6PS	-0.597	0.0146	YES
UGMAGS	TRE6PP	-0.597	0.0146	YES
UGMAGS	TRE6PS	-0.597	0.0146	YES
UGMAS	TRE6PP	-0.597	0.0146	YES
UGMAS	TRE6PS	-0.597	0.0146	YES
UGMDDS	TRE6PP	-0.597	0.0146	YES
UGMDDS	TRE6PS	-0.597	0.0146	YES
UGMDDS2	TRE6PP	-0.597	0.0146	YES
UGMDDS2	TRE6PS	-0.597	0.0146	YES
ACGAMT	MALT	-0.598	0.0145	YES
ACGAMT	MTI	-0.598	0.0145	YES
ADSK	MDH	-0.598	0.0145	YES
AFTA	PPGKr	-0.598	0.0145	YES
FACOAL80	MALT	-0.598	0.0145	YES
FACOAL80	MTI	-0.598	0.0145	YES
FASm1601	MALT	-0.598	0.0145	YES
FASm1601	MTI	-0.598	0.0145	YES
FASm1801	MALT	-0.598	0.0145	YES
FASm1801	MTI	-0.598	0.0145	YES
FASm2001	MALT	-0.598	0.0145	YES
FASm2001	MTI	-0.598	0.0145	YES
FASm2002	MALT	-0.598	0.0145	YES
FASm2002	MTI	-0.598	0.0145	YES
FASm2201	MALT	-0.598	0.0145	YES
FASm2201	MTI	-0.598	0.0145	YES
FASm2202	MALT	-0.598	0.0145	YES
FASm2202	MTI	-0.598	0.0145	YES
FASm2401	MALT	-0.598	0.0145	YES
FASm2401	MTI	-0.598	0.0145	YES
FASm2402	MALT	-0.598	0.0145	YES
FASm2402	MTI	-0.598	0.0145	YES
FASm2601	MALT	-0.598	0.0145	YES
FASm2601	MTI	-0.598	0.0145	YES
FASm2602	MALT	-0.598	0.0145	YES
FASm2602	MTI	-0.598	0.0145	YES
FASm2801	MALT	-0.598	0.0145	YES
FASm2801	MTI	-0.598	0.0145	YES
FASm2802	MALT	-0.598	0.0145	YES
FASm2802	MTI	-0.598	0.0145	YES
FASm300	MALT	-0.598	0.0145	YES
FASm300	MTI	-0.598	0.0145	YES
FASm320	MALT	-0.598	0.0145	YES
FASm320	MTI	-0.598	0.0145	YES
FASm340	MALT	-0.598	0.0145	YES
FASm340	MTI	-0.598	0.0145	YES
FRRPPDIMAS	MALT	-0.598	0.0145	YES
FRRPPDIMAS	MTI	-0.598	0.0145	YES
GALFT	MALT	-0.598	0.0145	YES
GALFT	MTI	-0.598	0.0145	YES
GALT	MALT	-0.598	0.0145	YES
GALT	MTI	-0.598	0.0145	YES
GFUCS	MALT	-0.598	0.0145	YES
GFUCS	MTI	-0.598	0.0145	YES
GMAND	MALT	-0.598	0.0145	YES
GMAND	MTI	-0.598	0.0145	YES
GMT1	MALT	-0.598	0.0145	YES
GMT1	MTI	-0.598	0.0145	YES
GMT2	PPGKr	-0.598	0.0145	YES
MCBTS3	MALT	-0.598	0.0145	YES
MCBTS3	MTI	-0.598	0.0145	YES
O16RHAT	MALT	-0.598	0.0145	YES
O16RHAT	MTI	-0.598	0.0145	YES
PAPPT1	MALT	-0.598	0.0145	YES
PAPPT1	MTI	-0.598	0.0145	YES
PAPPT2	MALT	-0.598	0.0145	YES
PAPPT2	MTI	-0.598	0.0145	YES
PAPPT3	MALT	-0.598	0.0145	YES
PAPPT3	MTI	-0.598	0.0145	YES
PGPPT3	MALT	-0.598	0.0145	YES
PGPPT3	MTI	-0.598	0.0145	YES
PGSA160	MALT	-0.598	0.0145	YES
PGSA160	MTI	-0.598	0.0145	YES
PGSA160190	MALT	-0.598	0.0145	YES
PGSA160190	MTI	-0.598	0.0145	YES
PGSA190	MALT	-0.598	0.0145	YES
PGSA190	MTI	-0.598	0.0145	YES
PMPK	MALT	-0.598	0.0145	YES
PMPK	MTI	-0.598	0.0145	YES
RPPDIMAS	MALT	-0.598	0.0145	YES
RPPDIMAS	MTI	-0.598	0.0145	YES
RRPPDIMAS	MALT	-0.598	0.0145	YES
RRPPDIMAS	MTI	-0.598	0.0145	YES
THZPSN	MALT	-0.598	0.0145	YES
THZPSN	MTI	-0.598	0.0145	YES
TMPKr	MALT	-0.598	0.0145	YES
TMPKr	MTI	-0.598	0.0145	YES
TMPPP	MALT	-0.598	0.0145	YES
TMPPP	MTI	-0.598	0.0145	YES
TRESULT	MALT	-0.598	0.0145	YES
TRESULT	MTI	-0.598	0.0145	YES
UAAGDS	MALT	-0.598	0.0145	YES
UAAGDS	MTI	-0.598	0.0145	YES
UAGPT1	MALT	-0.598	0.0145	YES
UAGPT1	MTI	-0.598	0.0145	YES
UAGPT2	MALT	-0.598	0.0145	YES
UAGPT2	MTI	-0.598	0.0145	YES
UAMAGS	MALT	-0.598	0.0145	YES
UAMAGS	MTI	-0.598	0.0145	YES
UAMAS	MALT	-0.598	0.0145	YES
UAMAS	MTI	-0.598	0.0145	YES
UAMRH	MALT	-0.598	0.0145	YES
UAMRH	MTI	-0.598	0.0145	YES
UDPGALM	MALT	-0.598	0.0145	YES
UDPGALM	MTI	-0.598	0.0145	YES
UGLDDS1	MALT	-0.598	0.0145	YES
UGLDDS1	MTI	-0.598	0.0145	YES
UGLDDS2	MALT	-0.598	0.0145	YES
UGLDDS2	MTI	-0.598	0.0145	YES
UGMAGS	MALT	-0.598	0.0145	YES
UGMAGS	MTI	-0.598	0.0145	YES
UGMAS	MALT	-0.598	0.0145	YES
UGMAS	MTI	-0.598	0.0145	YES
UGMDDS	MALT	-0.598	0.0145	YES
UGMDDS	MTI	-0.598	0.0145	YES
UGMDDS2	MALT	-0.598	0.0145	YES
UGMDDS2	MTI	-0.598	0.0145	YES
ACGAMT	PPGKr	-0.599	0.0142	YES
FACOAL80	PPGKr	-0.599	0.0142	YES
FASm1601	PPGKr	-0.599	0.0142	YES
FASm1801	PPGKr	-0.599	0.0142	YES
FASm2001	PPGKr	-0.599	0.0142	YES
FASm2002	PPGKr	-0.599	0.0142	YES
FASm2201	PPGKr	-0.599	0.0142	YES
FASm2202	PPGKr	-0.599	0.0142	YES
FASm2401	PPGKr	-0.599	0.0142	YES
FASm2402	PPGKr	-0.599	0.0142	YES
FASm2601	PPGKr	-0.599	0.0142	YES
FASm2602	PPGKr	-0.599	0.0142	YES
FASm2801	PPGKr	-0.599	0.0142	YES
FASm2802	PPGKr	-0.599	0.0142	YES
FASm300	PPGKr	-0.599	0.0142	YES
FASm320	PPGKr	-0.599	0.0142	YES
FASm340	PPGKr	-0.599	0.0142	YES
FRRPPDIMAS	PPGKr	-0.599	0.0142	YES
GALFT	PPGKr	-0.599	0.0142	YES
GALT	PPGKr	-0.599	0.0142	YES
GFUCS	PPGKr	-0.599	0.0142	YES
GMAND	PPGKr	-0.599	0.0142	YES
GMT1	PPGKr	-0.599	0.0142	YES
MCBTS3	PPGKr	-0.599	0.0142	YES
O16RHAT	PPGKr	-0.599	0.0142	YES
PAPPT1	PPGKr	-0.599	0.0142	YES
PAPPT2	PPGKr	-0.599	0.0142	YES
PAPPT3	PPGKr	-0.599	0.0142	YES
PGPPT3	PPGKr	-0.599	0.0142	YES
PGSA160	PPGKr	-0.599	0.0142	YES
PGSA160190	PPGKr	-0.599	0.0142	YES
PGSA190	PPGKr	-0.599	0.0142	YES
PMPK	PPGKr	-0.599	0.0142	YES
RPPDIMAS	PPGKr	-0.599	0.0142	YES
RRPPDIMAS	PPGKr	-0.599	0.0142	YES
THZPSN	PPGKr	-0.599	0.0142	YES
TMPKr	PPGKr	-0.599	0.0142	YES
TMPPP	PPGKr	-0.599	0.0142	YES
TRESULT	PPGKr	-0.599	0.0142	YES
UAAGDS	PPGKr	-0.599	0.0142	YES
UAGPT1	PPGKr	-0.599	0.0142	YES
UAGPT2	PPGKr	-0.599	0.0142	YES
UAMAGS	PPGKr	-0.599	0.0142	YES
UAMAS	PPGKr	-0.599	0.0142	YES
UAMRH	PPGKr	-0.599	0.0142	YES
UDPGALM	PPGKr	-0.599	0.0142	YES
UGLDDS1	PPGKr	-0.599	0.0142	YES
UGLDDS2	PPGKr	-0.599	0.0142	YES
UGMAGS	PPGKr	-0.599	0.0142	YES
UGMAS	PPGKr	-0.599	0.0142	YES
UGMDDS	PPGKr	-0.599	0.0142	YES
UGMDDS2	PPGKr	-0.599	0.0142	YES
DHORTS	GCCa	-0.6	0.014	YES
DHORTS	GCCb	-0.6	0.014	YES
DHORTS	GCCc	-0.6	0.014	YES
RPI	GHMT2	-0.601	0.0138	YES
GLNS	H2CO3D	-0.602	0.0136	YES
KARA2i	H2CO3D	-0.602	0.0137	YES
ACCOACr	ENO	-0.603	0.0133	YES
ASAD	GHMT2	-0.603	0.0134	YES
FASm180	ENO	-0.603	0.0133	YES
INSH	ENO	-0.603	0.0133	YES
PDIMAS	ENO	-0.603	0.0133	YES
PPDIMAS	ENO	-0.603	0.0133	YES
PREPPACPH	ENO	-0.603	0.0133	YES
RBFK	ENO	-0.603	0.0133	YES
UGAGDS	L_LACt2r	-0.603	0.0134	YES
G1PACT	ENO	-0.604	0.0132	YES
MANAT1	FHL	-0.604	0.0132	YES
MN6PP	H2CO3D	-0.604	0.0132	YES
ORPT	FHL	-0.604	0.0132	YES
PGMT	FUM	-0.604	0.0132	YES
G3PAT160	MTHFC	-0.606	0.0128	YES
GALUi	PGCD	-0.608	0.0125	YES
GALUi	PSERT	-0.608	0.0125	YES
GALUi	PSP_L	-0.608	0.0125	YES
ASAD	ATPS4r	-0.61	0.012	YES
CDPPT160190	L_LACt2r	-0.61	0.012	YES
RPI	MDH	-0.61	0.012	YES
G16MTM1	H2CO3D	-0.611	0.0119	YES
NDPK2	FHL	-0.611	0.012	YES
PNTK	MTHFC	-0.612	0.0118	YES
CHORM	H2CO3D	-0.613	0.0115	YES
LEUTA	ACONT	-0.613	0.0115	YES
MOHMT	H2CO3D	-0.613	0.0115	YES
PANTS	H2CO3D	-0.613	0.0115	YES
PGK	MDH	-0.613	0.0116	YES
PNTK	L_LACt2r	-0.614	0.0114	YES
NH4t	PGCD	-0.615	0.0112	YES
NH4t	PSERT	-0.615	0.0112	YES
NH4t	PSP_L	-0.615	0.0112	YES
GMPS2	FUM	-0.617	0.0109	YES
IMPD	FUM	-0.617	0.0109	YES
NH4t	GHMT2	-0.617	0.0108	YES
AHMMPS	ASP1DC	-0.619	0.0105	YES
HISTD	MTHFC	-0.619	0.0105	YES
PRMICIi	MTHFC	-0.619	0.0105	YES
PPND	ATPS4r	-0.62	0.0103	YES
NH4t	MTHFC	-0.621	0.0102	YES
PSCVT	L_LACD3	-0.621	0.0102	YES
CHORS	L_LACD3	-0.622	0.0101	YES
RPI	MTHFC	-0.622	0.01	YES
SHKK	L_LACD3	-0.622	0.0101	YES
AGPAT190	PTAr	-0.623	0.00986	YES
GRTT	GALUi	-0.623	0.00998	YES
MMM2r	L_LACt2r	-0.623	0.00987	YES
NH4t	GLYCL	-0.624	0.00974	YES
G1PTT	CAATPS	-0.626	0.00943	YES
MCBTS	CAATPS	-0.626	0.00943	YES
MYC1CYC2	CAATPS	-0.626	0.00943	YES
MYC1CYC3	CAATPS	-0.626	0.00943	YES
MYC1CYC4	CAATPS	-0.626	0.00943	YES
MYC1CYC5	CAATPS	-0.626	0.00943	YES
MYC1M1	CAATPS	-0.626	0.00943	YES
MYC1M2	CAATPS	-0.626	0.00943	YES
MYC2CYC2	CAATPS	-0.626	0.00943	YES
MYC2CYC3	CAATPS	-0.626	0.00943	YES
MYCON2	CAATPS	-0.626	0.00943	YES
PPTGS_TB1	CAATPS	-0.626	0.00943	YES
PPTGS_TB2	CAATPS	-0.626	0.00943	YES
TDPDRE	CAATPS	-0.626	0.00943	YES
TDPDRR	CAATPS	-0.626	0.00943	YES
TDPGDH	CAATPS	-0.626	0.00943	YES
THMDP	CAATPS	-0.626	0.00943	YES
UGGPT3	CAATPS	-0.626	0.00943	YES
DAPDC	H2CO3D	-0.627	0.00932	YES
GMPS2	DHORD2	-0.629	0.00902	YES
GMPS2	MDH	-0.629	0.00904	YES
IMPD	DHORD2	-0.629	0.00902	YES
IMPD	MDH	-0.629	0.00904	YES
DHQD	PGCD	-0.63	0.00896	YES
DHQD	PSERT	-0.63	0.00896	YES
DHQD	PSP_L	-0.63	0.00896	YES
DHQS	PGCD	-0.63	0.00896	YES
DHQS	PSERT	-0.63	0.00896	YES
DHQS	PSP_L	-0.63	0.00896	YES
G3PAT160	GLYCL	-0.63	0.00887	YES
IMPC	ENO	-0.63	0.00884	YES
SHK3Dr	ENO	-0.63	0.00891	YES
DDPA	ENO	-0.631	0.00876	YES
G16MTM1	ENO	-0.631	0.00878	YES
GRTT	TRE6PS	-0.631	0.00874	YES
GALUi	GHMT2	-0.632	0.00865	YES
GRTT	TRE6PP	-0.632	0.00864	YES
MME	H2CO3D	-0.632	0.00859	YES
ADCL	FRD3	-0.633	0.00852	YES
ADCL	NADH9	-0.633	0.00852	YES
ADCS	FRD3	-0.633	0.00852	YES
ADCS	NADH9	-0.633	0.00852	YES
GALUi	TPI	-0.633	0.00842	YES
LDH_L	ASPCT	-0.634	0.00832	YES
GRTT	MALT	-0.635	0.00819	YES
GRTT	MTI	-0.635	0.00819	YES
SDPDS	H2CO3D	-0.635	0.0082	YES
ASAD	MTHFC	-0.636	0.00804	YES
PSCVT	FUM	-0.636	0.00809	YES
ADCL	FUM	-0.637	0.00801	YES
ADCL	MDH	-0.637	0.00801	YES
ADCS	FUM	-0.637	0.00801	YES
ADCS	MDH	-0.637	0.00801	YES
CHORS	FUM	-0.637	0.00801	YES
RPI	GLYCL	-0.637	0.00797	YES
SHKK	FUM	-0.637	0.00801	YES
GMPS2	ICL	-0.638	0.0078	YES
GMPS2	MALS	-0.638	0.0078	YES
IMPD	ICL	-0.638	0.0078	YES
IMPD	MALS	-0.638	0.0078	YES
METS	H2CO3D	-0.639	0.00771	YES
PMANM	H2CO3D	-0.639	0.00771	YES
PSD160	H2CO3D	-0.639	0.00771	YES
MME	L_LACt2r	-0.642	0.00734	YES
ASNS1	H2CO3D	-0.643	0.00727	YES
HISTD	GCCa	-0.643	0.00725	YES
HISTD	GCCb	-0.643	0.00725	YES
HISTD	GCCc	-0.643	0.00725	YES
PEPCK_re	DAPE	-0.643	0.00719	YES
PRMICIi	GLYCL	-0.643	0.00725	YES
DAPE	H2CO3D	-0.644	0.0071	YES
DHQD	GHMT2	-0.644	0.00709	YES
DHQS	GHMT2	-0.644	0.00709	YES
CDPPT160190	H2CO3D	-0.646	0.00684	YES
HCO3E	H2CO3D	-0.647	0.00677	YES
PNTK	CYTBD2	-0.648	0.00663	YES
PNTK	GLYCL	-0.648	0.00658	YES
DHNAOT	H2CO3D	-0.649	0.00654	YES
ACOTA	H2CO3D	-0.65	0.0064	YES
GLUDx	FBA	-0.651	0.00627	YES
ACGK	PYK	-0.652	0.00625	YES
ADSL1r	PYK	-0.652	0.00625	YES
ADSS	PYK	-0.652	0.00625	YES
AGPAT160	PYK	-0.652	0.00625	YES
AGPAT160190	PYK	-0.652	0.00625	YES
APRAUR	PYK	-0.652	0.00625	YES
ASP1DC	PYK	-0.652	0.00625	YES
CYSS	PYK	-0.652	0.00625	YES
CYSTL	PYK	-0.652	0.00625	YES
DASYN160190	PYK	-0.652	0.00625	YES
DHFS	PYK	-0.652	0.00625	YES
FAS160	PYK	-0.652	0.00625	YES
FAS180	PYK	-0.652	0.00625	YES
G3PAT190	PYK	-0.652	0.00625	YES
GAPD	CYTBD	-0.652	0.00617	YES
GARFT	PYK	-0.652	0.00625	YES
GLUPRT	PYK	-0.652	0.00625	YES
GTPCI	PYK	-0.652	0.00625	YES
MI1PS	PYK	-0.652	0.00625	YES
PRFGS	PYK	-0.652	0.00625	YES
PSSA160	PYK	-0.652	0.00625	YES
RBFSa	PYK	-0.652	0.00625	YES
RNDR2	PYK	-0.652	0.00625	YES
RNDR3	PYK	-0.652	0.00625	YES
SUCBZL	PYK	-0.652	0.00625	YES
SUCBZS	PYK	-0.652	0.00625	YES
SULabc	PYK	-0.652	0.00625	YES
TMDS	PYK	-0.652	0.00625	YES
PGMT	CYTBD	-0.653	0.00614	YES
PGMT	L_LACD2	-0.653	0.00614	YES
PGMT	SHSL4r	-0.653	0.00611	YES
UGAGDS	CYO1b	-0.653	0.00614	YES
UGAGDS	L_LACD	-0.653	0.00614	YES
DHAD1	G5SD	-0.655	0.00592	YES
DHAD1	GLU5K	-0.655	0.00592	YES
DHAD1	P5CR	-0.655	0.00594	YES
KARA1i	G5SD2	-0.655	0.00594	YES
KARA1i	GLU5K	-0.655	0.00592	YES
KARA1i	P5CR	-0.655	0.00594	YES
GLUDx	PFK	-0.656	0.00578	YES
MCOATA	PYK	-0.657	0.0057	YES
ADK4	NDPK3	-0.658	0.00559	YES
ASAD	GLYCL	-0.658	0.00557	YES
PNTK	CAATPS	-0.658	0.00557	YES
PNTK	L_LACD3	-0.658	0.0056	YES
MMM2r	ENO	-0.659	0.00547	YES
GLYK	ACKr	-0.663	0.00509	YES
IGPDH	ICL	-0.664	0.00504	YES
IGPDH	MALS	-0.664	0.00504	YES
PRAMPC	ICL	-0.664	0.00504	YES
PRAMPC	MALS	-0.664	0.00504	YES
IGPDH	DHORD2	-0.667	0.00473	YES
PRAMPC	DHORD2	-0.667	0.00473	YES
PPCDC	PGCD	-0.668	0.00467	YES
PPCDC	PSERT	-0.668	0.00467	YES
PPCDC	PSP_L	-0.668	0.00467	YES
CHORS	H2CO3D	-0.67	0.00451	YES
DHQD	MTHFC	-0.67	0.00451	YES
DHQS	MTHFC	-0.67	0.00451	YES
IGPDH	MDH	-0.67	0.00452	YES
PRAMPC	MDH	-0.67	0.00452	YES
PSCVT	H2CO3D	-0.67	0.00451	YES
SHKK	H2CO3D	-0.67	0.00451	YES
IGPDH	FUM	-0.671	0.00441	YES
PRAMPC	FUM	-0.671	0.00441	YES
ADSK	L_LACD3	-0.672	0.00432	YES
FAS100	L_LACD3	-0.672	0.00432	YES
FAS120	L_LACD3	-0.672	0.00432	YES
GALUi	MTHFC	-0.672	0.00433	YES
FAS100	MDH	-0.673	0.00426	YES
FAS120	MDH	-0.673	0.00426	YES
GAPD	PGCD	-0.673	0.0043	YES
GAPD	PSERT	-0.673	0.0043	YES
GAPD	PSP_L	-0.673	0.0043	YES
ACONT	CYTBD2	-0.674	0.0042	YES
ICDHy	CYTBD2	-0.674	0.0042	YES
AHMMPS	FUM	-0.675	0.0041	YES
MMM2r	H2CO3D	-0.675	0.00409	YES
PNTK	ATPS4r	-0.676	0.00407	YES
ACCC	ICL	-0.677	0.00394	YES
ACCC	MALS	-0.677	0.00394	YES
ACChex	ICL	-0.677	0.00394	YES
ACChex	MALS	-0.677	0.00394	YES
ATPS4r	L_LACt2r	-0.677	0.00399	YES
METAT	G5SD	-0.677	0.00398	YES
METAT	GLU5K	-0.677	0.00398	YES
METAT	P5CR	-0.677	0.00394	YES
PGK	PGCD	-0.677	0.00394	YES
PGK	PSERT	-0.677	0.00394	YES
PGK	PSP_L	-0.677	0.00394	YES
GLUDx	TPI	-0.679	0.00384	YES
MCOATA	ENO	-0.679	0.0038	YES
ACCOACr	H2CO3D	-0.68	0.00376	YES
FASm180	H2CO3D	-0.68	0.00376	YES
G16MTM1	L_LACt2r	-0.68	0.00379	YES
G1PACT	H2CO3D	-0.68	0.00377	YES
INSH	H2CO3D	-0.68	0.00376	YES
PDIMAS	H2CO3D	-0.68	0.00376	YES
PPDIMAS	H2CO3D	-0.68	0.00376	YES
PREPPACPH	H2CO3D	-0.68	0.00376	YES
RBFK	H2CO3D	-0.68	0.00376	YES
AGPAT190	PYK	-0.683	0.00352	YES
GAPD	GHMT2	-0.683	0.00353	YES
GAPD	PPCKr	-0.683	0.00356	YES
GMPS2	H2CO3D	-0.683	0.00353	YES
IMPD	H2CO3D	-0.683	0.00353	YES
ANPRT	MDH	-0.684	0.00347	YES
CHORM	MDH	-0.684	0.00347	YES
GK1	MDH	-0.684	0.00346	YES
MOHMT	MDH	-0.684	0.00347	YES
PANTS	MDH	-0.684	0.00347	YES
MANAT1	ATPS4r	-0.685	0.00341	YES
DHQD	GLYCL	-0.686	0.00333	YES
DHQS	GLYCL	-0.686	0.00333	YES
PGK	GHMT2	-0.688	0.00324	YES
DHFR	ENO	-0.689	0.00314	YES
GLUDx	MMM2r	-0.689	0.00315	YES
GHMT2	PYK	-0.691	0.00304	YES
FRD	CHRPL	-0.692	0.00299	YES
FRD	FAS200	-0.692	0.00299	YES
PGMT	H2CO3D	-0.692	0.00295	YES
PPCDC	GHMT2	-0.692	0.003	YES
PPND	SUCOAS	-0.692	0.00296	YES
MCOATA	SUCOAS	-0.693	0.00293	YES
ASNS1	FUM	-0.695	0.00281	YES
DCPT	CYTK1	-0.695	0.00283	YES
DCPT	FAS181	-0.695	0.00283	YES
DCPT	GLUDx	-0.695	0.00283	YES
DCPT	HSK	-0.695	0.00283	YES
DCPT	PAPR	-0.695	0.00283	YES
DCPT	SERAT	-0.695	0.00283	YES
DCPT	SHSL4r	-0.695	0.00283	YES
DCPT	SUCOAS	-0.695	0.00283	YES
DCPT	THRS	-0.695	0.00283	YES
MCOATA	L_LACD2	-0.697	0.00272	YES
GALUi	GLYCL	-0.698	0.00265	YES
MANAT1	MDH	-0.698	0.00263	YES
NDPK2	MDH	-0.698	0.00266	YES
ORPT	MDH	-0.698	0.00263	YES
ALAR	ENO	-0.7	0.00253	YES
ATPPRT	ENO	-0.7	0.00254	YES
FASm240	ENO	-0.7	0.00253	YES
FASm260	ENO	-0.7	0.00254	YES
FASm280	ENO	-0.7	0.00254	YES
MOHMT	PGCD	-0.7	0.00254	YES
MOHMT	PSERT	-0.7	0.00254	YES
MOHMT	PSP_L	-0.7	0.00254	YES
PANTS	PGCD	-0.7	0.00254	YES
PANTS	PSERT	-0.7	0.00254	YES
PANTS	PSP_L	-0.7	0.00254	YES
RBFSb	ENO	-0.7	0.00254	YES
ADSL2r	ENO	-0.701	0.0025	YES
AGPR	ENO	-0.701	0.0025	YES
ASPK	ENO	-0.701	0.00248	YES
NPHS	ENO	-0.701	0.00247	YES
PRASCS	ENO	-0.701	0.00249	YES
GAPD	MTHFC	-0.702	0.00244	YES
G1PTT	ATPS4r	-0.703	0.00237	YES
GLUDx	GAPD	-0.703	0.00241	YES
GLUDx	PGK	-0.703	0.00241	YES
MYC1CYC2	ATPS4r	-0.703	0.00237	YES
MYC1CYC3	ATPS4r	-0.703	0.00237	YES
MYC1CYC4	ATPS4r	-0.703	0.00237	YES
MYC1CYC5	ATPS4r	-0.703	0.00237	YES
MYC1M1	ATPS4r	-0.703	0.00237	YES
MYC1M2	ATPS4r	-0.703	0.00237	YES
MYC2CYC2	ATPS4r	-0.703	0.00237	YES
MYC2CYC3	ATPS4r	-0.703	0.00237	YES
MYCON2	ATPS4r	-0.703	0.00237	YES
TDPDRE	ATPS4r	-0.703	0.00237	YES
TDPDRR	ATPS4r	-0.703	0.00237	YES
TDPGDH	ATPS4r	-0.703	0.00237	YES
DHORTS	L_LACt2r	-0.704	0.00235	YES
FASm220	L_LACD2	-0.704	0.00232	YES
MCBTS	ATPS4r	-0.704	0.00236	YES
PPTGS_TB1	ATPS4r	-0.704	0.00236	YES
PPTGS_TB2	ATPS4r	-0.704	0.00236	YES
THMDP	ATPS4r	-0.704	0.00236	YES
UGGPT3	ATPS4r	-0.704	0.00236	YES
PGK	MTHFC	-0.706	0.00224	YES
AHMMPS	MDH	-0.707	0.00218	YES
FASm240	H2CO3D	-0.707	0.00217	YES
DCPT	ASPK	-0.708	0.00214	YES
AACPS10	ICL	-0.709	0.00209	YES
AACPS10	MALS	-0.709	0.00209	YES
GK1	PGCD	-0.709	0.00211	YES
GK1	PSERT	-0.709	0.00211	YES
GK1	PSP_L	-0.709	0.00211	YES
MOHMT	GHMT2	-0.709	0.0021	YES
PANTS	GHMT2	-0.709	0.0021	YES
FAS100	PGCD	-0.71	0.00207	YES
FAS100	PSERT	-0.71	0.00207	YES
FAS100	PSP_L	-0.71	0.00207	YES
FAS120	PGCD	-0.71	0.00207	YES
FAS120	PSERT	-0.71	0.00207	YES
FAS120	PSP_L	-0.71	0.00207	YES
ADSK	PGCD	-0.711	0.002	YES
ADSK	PSERT	-0.711	0.002	YES
ADSK	PSP_L	-0.711	0.002	YES
DHAD1	PGCD	-0.712	0.00199	YES
DHAD1	PSERT	-0.712	0.00199	YES
DHAD1	PSP_L	-0.712	0.00199	YES
MMM2r	FBA	-0.712	0.00197	YES
MMM2r	PFK	-0.712	0.00197	YES
PEPCK_re	DAPDC	-0.712	0.00195	YES
PEPCK_re	DHDPRy	-0.712	0.00195	YES
PEPCK_re	DHDPS	-0.712	0.00195	YES
PEPCK_re	SDPDS	-0.712	0.00195	YES
PEPCK_re	THDPS	-0.712	0.00195	YES
PEPCK_re	DDPA	-0.713	0.00195	YES
PEPCK_re	DHQS	-0.713	0.00195	YES
DHDPRy	H2CO3D	-0.714	0.00189	YES
SDPTA	H2CO3D	-0.714	0.00189	YES
UGAGDS	H2CO3D	-0.714	0.00187	YES
AACPS10	MDH	-0.715	0.00184	YES
GAPD	GLYCL	-0.715	0.00187	YES
PPND	H2CO3D	-0.715	0.00184	YES
AGPAT190	CYTBD	-0.716	0.00182	YES
AGPAT190	L_LACD2	-0.716	0.00182	YES
GK1	GHMT2	-0.716	0.00181	YES
PPCDC	L_LACt2r	-0.716	0.00181	YES
DHAD1	GHMT2	-0.717	0.00178	YES
FAS100	GHMT2	-0.717	0.00177	YES
FAS120	GHMT2	-0.717	0.00177	YES
PGCD	H2CO3D	-0.717	0.00177	YES
PSERT	H2CO3D	-0.717	0.00177	YES
PSP_L	H2CO3D	-0.717	0.00177	YES
AACPS10	ACONT	-0.718	0.00172	YES
ADSK	GHMT2	-0.718	0.00172	YES
GMPS2	ATPS4r	-0.718	0.00175	YES
IMPD	ATPS4r	-0.718	0.00175	YES
PGK	GLYCL	-0.718	0.00172	YES
GLYK	CYTBD2	-0.719	0.00168	YES
IPMD	MDH	-0.721	0.00163	YES
IPPMIa	MDH	-0.721	0.00163	YES
IPPMIb	MDH	-0.721	0.00163	YES
IPPS	MDH	-0.721	0.00163	YES
PRAGSr	PTAr	-0.722	0.00159	YES
PRAIS	PTAr	-0.722	0.00159	YES
GLUDx	L_LACD3	-0.723	0.00155	YES
PRAGSr	H2CO3D	-0.723	0.00155	YES
PRAIS	H2CO3D	-0.723	0.00155	YES
DHAD1	FHL	-0.724	0.00152	YES
DAPE	L_LACt2r	-0.725	0.00149	YES
MOHMT	MTHFC	-0.725	0.00147	YES
PANTS	MTHFC	-0.725	0.00147	YES
PRAIi	L_LACD3	-0.725	0.00148	YES
ASPCT	L_LACD2	-0.726	0.00147	YES
DHAD1	MTHFC	-0.726	0.00145	YES
DHDPRy	CYTBD	-0.726	0.00147	YES
DHDPRy	L_LACD2	-0.726	0.00147	YES
FASm220	H2CO3D	-0.726	0.00146	YES
G16MTM1	L_LACD2	-0.726	0.00147	YES
OMPDC	L_LACD2	-0.726	0.00147	YES
SDPTA	CYTBD	-0.726	0.00147	YES
SDPTA	L_LACD2	-0.726	0.00147	YES
NDPK2	H2CO3D	-0.727	0.00141	YES
GK1	MTHFC	-0.729	0.00136	YES
FAS100	MTHFC	-0.73	0.00132	YES
FAS120	MTHFC	-0.73	0.00132	YES
PPCDC	MTHFC	-0.73	0.00132	YES
AHMMPS	ICL	-0.731	0.00129	YES
AHMMPS	MALS	-0.731	0.00129	YES
ADSK	MTHFC	-0.732	0.00128	YES
DHAD1	GLYCL	-0.733	0.00125	YES
GAPD	FUM	-0.733	0.00123	YES
PNTK	H2CO3D	-0.733	0.00124	YES
QULNS	GAPD	-0.733	0.00125	YES
AHC	PGCD	-0.734	0.00122	YES
AHC	PSERT	-0.734	0.00122	YES
AHC	PSP_L	-0.734	0.00122	YES
ALAALAr	PGCD	-0.734	0.00122	YES
ALAALAr	PSERT	-0.734	0.00122	YES
ALAALAr	PSP_L	-0.734	0.00122	YES
ANS	PGCD	-0.734	0.00122	YES
ANS	PSERT	-0.734	0.00122	YES
ANS	PSP_L	-0.734	0.00122	YES
CBPS	PGCD	-0.734	0.00122	YES
CBPS	PSERT	-0.734	0.00122	YES
CBPS	PSP_L	-0.734	0.00122	YES
DASYN160	PGCD	-0.734	0.00122	YES
DASYN160	PSERT	-0.734	0.00122	YES
DASYN160	PSP_L	-0.734	0.00122	YES
DASYN190190	PGCD	-0.734	0.00122	YES
DASYN190190	PSERT	-0.734	0.00122	YES
DASYN190190	PSP_L	-0.734	0.00122	YES
DHDPS	PGCD	-0.734	0.00122	YES
DHDPS	PSERT	-0.734	0.00122	YES
DHDPS	PSP_L	-0.734	0.00122	YES
FACOAL160	PGCD	-0.734	0.00122	YES
FACOAL160	PSERT	-0.734	0.00122	YES
FACOAL160	PSP_L	-0.734	0.00122	YES
FACOAL200	PGCD	-0.734	0.00122	YES
FACOAL200	PSERT	-0.734	0.00122	YES
FACOAL200	PSP_L	-0.734	0.00122	YES
FAS140	PGCD	-0.734	0.00122	YES
FAS140	PSERT	-0.734	0.00122	YES
FAS140	PSP_L	-0.734	0.00122	YES
FAS200	PGCD	-0.734	0.00122	YES
FAS200	PSERT	-0.734	0.00122	YES
FAS200	PSP_L	-0.734	0.00122	YES
FAS80_L	PGCD	-0.734	0.00122	YES
FAS80_L	PSERT	-0.734	0.00122	YES
FAS80_L	PSP_L	-0.734	0.00122	YES
ICHORSi	PGCD	-0.734	0.00122	YES
ICHORSi	PSERT	-0.734	0.00122	YES
ICHORSi	PSP_L	-0.734	0.00122	YES
IGPS	PGCD	-0.734	0.00122	YES
IGPS	PSERT	-0.734	0.00122	YES
IGPS	PSP_L	-0.734	0.00122	YES
MAN6PI	PGCD	-0.734	0.00122	YES
MAN6PI	PSERT	-0.734	0.00122	YES
MAN6PI	PSP_L	-0.734	0.00122	YES
MI1PP	PGCD	-0.734	0.00122	YES
MI1PP	PSERT	-0.734	0.00122	YES
MI1PP	PSP_L	-0.734	0.00122	YES
NDPK4	PGCD	-0.734	0.00122	YES
NDPK4	PSERT	-0.734	0.00122	YES
NDPK4	PSP_L	-0.734	0.00122	YES
PRAIi	PGCD	-0.734	0.00122	YES
PRAIi	PSERT	-0.734	0.00122	YES
PRAIi	PSP_L	-0.734	0.00122	YES
PREPTHS	PGCD	-0.734	0.00122	YES
PREPTHS	PSERT	-0.734	0.00122	YES
PREPTHS	PSP_L	-0.734	0.00122	YES
PREPTHS2	PGCD	-0.734	0.00122	YES
PREPTHS2	PSERT	-0.734	0.00122	YES
PREPTHS2	PSP_L	-0.734	0.00122	YES
RNDR1	PGCD	-0.734	0.00122	YES
RNDR1	PSERT	-0.734	0.00122	YES
RNDR1	PSP_L	-0.734	0.00122	YES
THDPS	PGCD	-0.734	0.00122	YES
THDPS	PSERT	-0.734	0.00122	YES
THDPS	PSP_L	-0.734	0.00122	YES
NH4t	FUM	-0.735	0.00118	YES
NH4t	MDH	-0.735	0.00118	YES
MOHMT	GLYCL	-0.736	0.00114	YES
PANTS	GLYCL	-0.736	0.00114	YES
TRE6PP	PTAr	-0.736	0.00116	YES
DHAD1	H2CO3D	-0.737	0.00113	YES
QULNS	FBA	-0.737	0.00112	YES
QULNS	PFK	-0.737	0.00112	YES
GK1	GLYCL	-0.738	0.0011	YES
PRPPS	ASPK	-0.738	0.00109	YES
FAS100	GLYCL	-0.739	0.00107	YES
FAS120	GLYCL	-0.739	0.00107	YES
ADSK	GLYCL	-0.74	0.00104	YES
AHC	GHMT2	-0.74	0.00104	YES
AHMMPS	CYTBD2	-0.74	0.00105	YES
ALAALAr	GHMT2	-0.74	0.00104	YES
ANS	GHMT2	-0.74	0.00104	YES
CBPS	GHMT2	-0.74	0.00104	YES
DASYN160	GHMT2	-0.74	0.00104	YES
DASYN190190	GHMT2	-0.74	0.00104	YES
DHDPS	GHMT2	-0.74	0.00104	YES
FACOAL160	GHMT2	-0.74	0.00104	YES
FACOAL200	GHMT2	-0.74	0.00104	YES
FAS140	GHMT2	-0.74	0.00104	YES
FAS200	GHMT2	-0.74	0.00104	YES
FAS80_L	GHMT2	-0.74	0.00104	YES
ICHORSi	GHMT2	-0.74	0.00104	YES
IGPS	GHMT2	-0.74	0.00104	YES
MAN6PI	GHMT2	-0.74	0.00104	YES
MI1PP	GHMT2	-0.74	0.00104	YES
NDPK4	GHMT2	-0.74	0.00104	YES
PRAIi	GHMT2	-0.74	0.00104	YES
PREPTHS	GHMT2	-0.74	0.00104	YES
PREPTHS2	GHMT2	-0.74	0.00104	YES
RNDR1	GHMT2	-0.74	0.00104	YES
THDPS	GHMT2	-0.74	0.00104	YES
HSDx	G5SD	-0.741	0.00102	YES
OCBT	H2CO3D	-0.741	0.00102	YES
PRPPS	KARA2i	-0.742	0.000986	YES
ASPCT	L_LACt2r	-0.743	0.000968	YES
DHFR	SUCOAS	-0.743	0.000982	YES
OMPDC	L_LACt2r	-0.743	0.000968	YES
FASm220	L_LACt2r	-0.745	0.000929	YES
PRAGSr	PYK	-0.745	0.000917	YES
PRAIS	PYK	-0.745	0.000917	YES
TPI	TKT2	-0.746	0.000907	YES
KARA2i	L_LACt2r	-0.747	0.000889	YES
CHRPL	H2CO3D	-0.748	0.000858	YES
SHSL4r	G5SD	-0.748	0.000853	YES
SHSL4r	PYK	-0.748	0.000853	YES
GMPS2	PYK	-0.749	0.000844	YES
IMPD	PYK	-0.749	0.000844	YES
MMM2r	TPI	-0.749	0.000848	YES
PGMT	FHL	-0.75	0.000823	YES
PPPGO	CAATPS	-0.75	0.000818	YES
UAGPT3	CAATPS	-0.75	0.000818	YES
TPI	RPE	-0.752	0.000781	YES
AHC	MTHFC	-0.753	0.000768	YES
ALAALAr	MTHFC	-0.753	0.000768	YES
ANS	MTHFC	-0.753	0.000768	YES
CBPS	MTHFC	-0.753	0.000768	YES
DASYN160	MTHFC	-0.753	0.000768	YES
DASYN190190	MTHFC	-0.753	0.000768	YES
DDPA	ATPS4r	-0.753	0.000756	YES
DHDPS	MTHFC	-0.753	0.000768	YES
FACOAL160	MTHFC	-0.753	0.000768	YES
FACOAL200	MTHFC	-0.753	0.000768	YES
FAS100	FHL	-0.753	0.000754	YES
FAS120	FHL	-0.753	0.000754	YES
FAS140	MTHFC	-0.753	0.000768	YES
FAS200	MTHFC	-0.753	0.000768	YES
FAS80_L	MTHFC	-0.753	0.000768	YES
ICHORSi	MTHFC	-0.753	0.000768	YES
IGPS	MTHFC	-0.753	0.000768	YES
MAN6PI	MTHFC	-0.753	0.000768	YES
MI1PP	MTHFC	-0.753	0.000768	YES
NDPK4	MTHFC	-0.753	0.000768	YES
PRAIi	MTHFC	-0.753	0.000768	YES
PREPTHS	MTHFC	-0.753	0.000768	YES
PREPTHS2	MTHFC	-0.753	0.000768	YES
RNDR1	MTHFC	-0.753	0.000768	YES
SHK3Dr	ATPS4r	-0.753	0.000755	YES
THDPS	MTHFC	-0.753	0.000768	YES
ASAD	ALAR	-0.754	0.000742	YES
PPCDC	GCCa	-0.754	0.000737	YES
PPCDC	GCCb	-0.754	0.000737	YES
PPCDC	GCCc	-0.754	0.000737	YES
GALUi	PYK	-0.755	0.000727	YES
TPI	RPI	-0.755	0.000726	YES
ADSK	FHL	-0.756	0.000708	YES
LEUTA	ATPS4r	-0.756	0.000709	YES
ENO	SERD_L	-0.758	0.000676	YES
PGM	SERD_L	-0.758	0.000676	YES
PYK	AMMQT8	-0.758	0.000661	YES
PYK	CHORM	-0.758	0.000662	YES
PYK	CPPPGO	-0.758	0.000661	YES
PYK	CTPS1	-0.758	0.000661	YES
PYK	DHPPDA	-0.758	0.000661	YES
PYK	FAS100	-0.758	0.000662	YES
PYK	FAS120	-0.758	0.000662	YES
PYK	FAS140	-0.758	0.000662	YES
PYK	G1SATi	-0.758	0.000661	YES
PYK	GLUTRR	-0.758	0.000661	YES
PYK	GLUTRS	-0.758	0.000661	YES
PYK	GTPCII	-0.758	0.000661	YES
PYK	HMBS	-0.758	0.000661	YES
PYK	HMPK4	-0.758	0.000661	YES
PYK	METS	-0.758	0.000661	YES
PYK	PPBNGS	-0.758	0.000661	YES
PYK	PPNCL	-0.758	0.000661	YES
PYK	PPPGO	-0.758	0.000661	YES
PYK	UDPDPS	-0.758	0.00066	YES
PYK	UPP3S	-0.758	0.000661	YES
PYK	UPPDC1	-0.758	0.000661	YES
TPI	TALA	-0.758	0.000675	YES
TPI	TKT1	-0.758	0.000675	YES
MOHMT	FHL	-0.759	0.000647	YES
PANTS	FHL	-0.759	0.000647	YES
ALAR	ATPS4r	-0.76	0.000632	YES
AHC	GLYCL	-0.761	0.000621	YES
ALAALAr	GLYCL	-0.761	0.000621	YES
ANS	GLYCL	-0.761	0.000621	YES
CBPS	GLYCL	-0.761	0.000621	YES
DASYN160	GLYCL	-0.761	0.000621	YES
DASYN190190	GLYCL	-0.761	0.000621	YES
DHDPS	GLYCL	-0.761	0.000621	YES
FACOAL160	GLYCL	-0.761	0.000621	YES
FACOAL200	GCCa	-0.761	0.000621	YES
FACOAL200	GCCb	-0.761	0.000621	YES
FACOAL200	GCCc	-0.761	0.000621	YES
FAS140	GLYCL	-0.761	0.000621	YES
FAS200	GLYCL	-0.761	0.000621	YES
FAS80_L	GLYCL	-0.761	0.000621	YES
FASm220	PYK	-0.761	0.000618	YES
ICHORSi	GLYCL	-0.761	0.000621	YES
IGPS	GLYCL	-0.761	0.000621	YES
MAN6PI	GLYCL	-0.761	0.000621	YES
MI1PP	GLYCL	-0.761	0.000621	YES
NDPK4	GLYCL	-0.761	0.000621	YES
PRAIi	GCCa	-0.761	0.000621	YES
PRAIi	GCCb	-0.761	0.000621	YES
PRAIi	GCCc	-0.761	0.000621	YES
PREPTHS	GLYCL	-0.761	0.000621	YES
PREPTHS2	GLYCL	-0.761	0.000621	YES
RNDR1	GLYCL	-0.761	0.000621	YES
THDPS	GLYCL	-0.761	0.000621	YES
GK1	FHL	-0.762	0.000602	YES
PGK	FUM	-0.762	0.000594	YES
ADSK	FUM	-0.763	0.000591	YES
METAT	ICL	-0.763	0.000592	YES
METAT	MALS	-0.763	0.000592	YES
PPCDC	CYTBD2	-0.763	0.000586	YES
PPCDC	L_LACD3	-0.763	0.000591	YES
DMATT	ACONT	-0.764	0.000573	YES
ACGK	L_LACt2r	-0.765	0.000562	YES
ADSL1r	L_LACt2r	-0.765	0.000562	YES
ADSS	L_LACt2r	-0.765	0.000562	YES
AGPAT160	L_LACt2r	-0.765	0.000562	YES
AGPAT160190	L_LACt2r	-0.765	0.000562	YES
APRAUR	L_LACt2r	-0.765	0.000562	YES
ASP1DC	L_LACt2r	-0.765	0.000562	YES
CYSS	L_LACt2r	-0.765	0.000562	YES
CYSTL	L_LACt2r	-0.765	0.000562	YES
DASYN160190	L_LACt2r	-0.765	0.000562	YES
DHFS	L_LACt2r	-0.765	0.000562	YES
FAS160	L_LACt2r	-0.765	0.000562	YES
FAS180	L_LACt2r	-0.765	0.000562	YES
G3PAT190	L_LACt2r	-0.765	0.000562	YES
GARFT	L_LACt2r	-0.765	0.000562	YES
GLUPRT	L_LACt2r	-0.765	0.000562	YES
GTPCI	L_LACt2r	-0.765	0.000562	YES
MI1PS	L_LACt2r	-0.765	0.000562	YES
PRFGS	L_LACt2r	-0.765	0.000562	YES
PSSA160	L_LACt2r	-0.765	0.000562	YES
RBFSa	L_LACt2r	-0.765	0.000562	YES
RNDR2	L_LACt2r	-0.765	0.000562	YES
RNDR3	L_LACt2r	-0.765	0.000562	YES
SUCBZL	L_LACt2r	-0.765	0.000562	YES
SUCBZS	L_LACt2r	-0.765	0.000562	YES
SULabc	L_LACt2r	-0.765	0.000562	YES
TMDS	L_LACt2r	-0.765	0.000562	YES
GHMT2	H2CO3D	-0.766	0.00054	YES
ILETA	DHORD3	-0.766	0.000536	YES
ILETA	FRD5	-0.766	0.000536	YES
IMPC	DHORD3	-0.766	0.000536	YES
IMPC	FRD5	-0.766	0.000536	YES
KARA2i	DHORD3	-0.766	0.000536	YES
KARA2i	FRD5	-0.766	0.000536	YES
METS	SUCOAS	-0.766	0.000547	YES
MTHFC	FUM	-0.767	0.000525	YES
RPI	FUM	-0.767	0.000524	YES
PMANM	SUCOAS	-0.768	0.000517	YES
PSD160	SUCOAS	-0.768	0.000517	YES
QULNS	TPI	-0.768	0.000507	YES
KARA2i	PYK	-0.769	0.000493	YES
DCPT	CBPS	-0.771	0.000475	YES
PGMT	PTAr	-0.771	0.000468	YES
CITLr	DHORD2	-0.772	0.000456	YES
GALUi	GAPD	-0.772	0.000453	YES
DCPT	TPI	-0.774	0.000432	YES
DPR	MDH	-0.774	0.000438	YES
GALUi	PTAr	-0.775	0.000423	YES
GF6PTAr	PGCD	-0.776	0.000415	YES
GF6PTAr	PSERT	-0.776	0.000415	YES
GF6PTAr	PSP_L	-0.776	0.000415	YES
METAT	NDPK2	-0.776	0.000408	YES
ACOTA	L_LACt2r	-0.777	0.000402	YES
AACPS10	SHSL4r	-0.778	0.000392	YES
ACACT1r	SHSL4r	-0.778	0.000392	YES
ACCC	SHSL4r	-0.778	0.000392	YES
ACCOACr	SHSL4r	-0.778	0.000392	YES
ACChex	SHSL4r	-0.778	0.000392	YES
ACGAMT	SHSL4r	-0.778	0.000392	YES
ADCL	SHSL4r	-0.778	0.000392	YES
ADCS	SHSL4r	-0.778	0.000392	YES
ADSK	SHSL4r	-0.778	0.000392	YES
ADSL2r	SHSL4r	-0.778	0.000392	YES
AFE	SHSL4r	-0.778	0.000392	YES
AGPAT190	SHSL4r	-0.778	0.000392	YES
AGPR	SHSL4r	-0.778	0.000392	YES
AHC	SHSL4r	-0.778	0.000384	YES
AHMMPS	SHSL4r	-0.778	0.000392	YES
ALAALAr	SHSL4r	-0.778	0.000392	YES
ANPRT	SHSL4r	-0.778	0.000392	YES
ANS	SHSL4r	-0.778	0.000392	YES
ASNS1	SHSL4r	-0.778	0.000392	YES
ASPCT	SHSL4r	-0.778	0.000392	YES
ATPPRT	SHSL4r	-0.778	0.000392	YES
CBPS	SHSL4r	-0.778	0.000384	YES
CHRPL	SHSL4r	-0.778	0.000392	YES
CPPPGO	SHSL4r	-0.778	0.000392	YES
DAPE	SHSL4r	-0.778	0.000384	YES
DASYN160	SHSL4r	-0.778	0.000392	YES
DASYN190190	SHSL4r	-0.778	0.000392	YES
DCPDP	SHSL4r	-0.778	0.000392	YES
DDPA	SHSL4r	-0.778	0.000384	YES
DGK1	SHSL4r	-0.778	0.000392	YES
DHAD1	SHSL4r	-0.778	0.000392	YES
DHDPRy	SHSL4r	-0.778	0.000392	YES
DHDPS	SHSL4r	-0.778	0.000392	YES
DHFR	SHSL4r	-0.778	0.000392	YES
DHORTS	SHSL4r	-0.778	0.000392	YES
DPR	SHSL4r	-0.778	0.000392	YES
FACOAL160	SHSL4r	-0.778	0.000392	YES
FACOAL200	SHSL4r	-0.778	0.000392	YES
FACOAL80	SHSL4r	-0.778	0.000392	YES
FAMPL1	SHSL4r	-0.778	0.000392	YES
FAMPL2	SHSL4r	-0.778	0.000392	YES
FAMPL3	SHSL4r	-0.778	0.000392	YES
FAMPL4	SHSL4r	-0.778	0.000392	YES
FAMPL5	SHSL4r	-0.778	0.000392	YES
FAS100	SHSL4r	-0.778	0.000392	YES
FAS120	SHSL4r	-0.778	0.000392	YES
FAS140	SHSL4r	-0.778	0.000392	YES
FAS200	SHSL4r	-0.778	0.000392	YES
FAS240_L	SHSL4r	-0.778	0.000392	YES
FAS260	SHSL4r	-0.778	0.000392	YES
FAS80_L	SHSL4r	-0.778	0.000392	YES
FASm1601	SHSL4r	-0.778	0.000392	YES
FASm180	SHSL4r	-0.778	0.000392	YES
FASm1801	SHSL4r	-0.778	0.000392	YES
FASm2001	SHSL4r	-0.778	0.000392	YES
FASm2002	SHSL4r	-0.778	0.000392	YES
FASm220	SHSL4r	-0.778	0.000384	YES
FASm2201	SHSL4r	-0.778	0.000392	YES
FASm2202	SHSL4r	-0.778	0.000392	YES
FASm240	SHSL4r	-0.778	0.000384	YES
FASm2401	SHSL4r	-0.778	0.000392	YES
FASm2402	SHSL4r	-0.778	0.000392	YES
FASm260	SHSL4r	-0.778	0.000392	YES
FASm2601	SHSL4r	-0.778	0.000392	YES
FASm2602	SHSL4r	-0.778	0.000392	YES
FASm280	SHSL4r	-0.778	0.000392	YES
FASm2801	SHSL4r	-0.778	0.000392	YES
FASm2802	SHSL4r	-0.778	0.000392	YES
FASm300	SHSL4r	-0.778	0.000392	YES
FASm320	SHSL4r	-0.778	0.000392	YES
FASm340	SHSL4r	-0.778	0.000392	YES
FRRPPDIMAS	SHSL4r	-0.778	0.000392	YES
G16MTM1	SHSL4r	-0.778	0.000392	YES
G1PACT	SHSL4r	-0.778	0.000392	YES
G1PTT	SHSL4r	-0.778	0.000392	YES
G1SATi	SHSL4r	-0.778	0.000392	YES
GALFT	SHSL4r	-0.778	0.000392	YES
GALKr	SHSL4r	-0.778	0.000392	YES
GALT	SHSL4r	-0.778	0.000392	YES
GALUi	SHSL4r	-0.778	0.000392	YES
GF6PTAr	SHSL4r	-0.778	0.000392	YES
GFUCS	SHSL4r	-0.778	0.000392	YES
GK1	SHSL4r	-0.778	0.000392	YES
GLNS	SHSL4r	-0.778	0.000392	YES
GLUR	SHSL4r	-0.778	0.000392	YES
GLUTRR	SHSL4r	-0.778	0.000392	YES
GLUTRS	SHSL4r	-0.778	0.000392	YES
GMAND	SHSL4r	-0.778	0.000392	YES
GMPS2	SHSL4r	-0.778	0.000392	YES
GMT1	SHSL4r	-0.778	0.000392	YES
GRTT	SHSL4r	-0.778	0.000392	YES
HCO3E	SHSL4r	-0.778	0.000384	YES
HISTD	SHSL4r	-0.778	0.000392	YES
HMBS	SHSL4r	-0.778	0.000392	YES
ICHORSi	SHSL4r	-0.778	0.000392	YES
IGPDH	SHSL4r	-0.778	0.000392	YES
IGPS	SHSL4r	-0.778	0.000392	YES
IMPC	SHSL4r	-0.778	0.000384	YES
IMPD	SHSL4r	-0.778	0.000392	YES
INSH	SHSL4r	-0.778	0.000392	YES
IPMD	SHSL4r	-0.778	0.000392	YES
IPPMIa	SHSL4r	-0.778	0.000392	YES
IPPMIb	SHSL4r	-0.778	0.000392	YES
IPPS	SHSL4r	-0.778	0.000392	YES
LEUTA	SHSL4r	-0.778	0.000392	YES
MAN6PI	SHSL4r	-0.778	0.000392	YES
MANAT1	SHSL4r	-0.778	0.000392	YES
MCBTS	SHSL4r	-0.778	0.000392	YES
MCBTS3	SHSL4r	-0.778	0.000392	YES
MCOATA	SHSL4r	-0.778	0.000392	YES
METAT	SHSL4r	-0.778	0.000384	YES
MI1PP	SHSL4r	-0.778	0.000392	YES
MN6PP	SHSL4r	-0.778	0.000392	YES
MOHMT	SHSL4r	-0.778	0.000392	YES
MYC1CYC1	SHSL4r	-0.778	0.000392	YES
MYC1CYC2	SHSL4r	-0.778	0.000392	YES
MYC1CYC3	SHSL4r	-0.778	0.000392	YES
MYC1CYC4	SHSL4r	-0.778	0.000392	YES
MYC1CYC5	SHSL4r	-0.778	0.000392	YES
MYC1M1	SHSL4r	-0.778	0.000392	YES
MYC1M2	SHSL4r	-0.778	0.000392	YES
MYC2CYC1	SHSL4r	-0.778	0.000392	YES
MYC2CYC2	SHSL4r	-0.778	0.000392	YES
MYC2CYC3	SHSL4r	-0.778	0.000392	YES
MYCON1	SHSL4r	-0.778	0.000392	YES
MYCON2	SHSL4r	-0.778	0.000392	YES
MYCON3	SHSL4r	-0.778	0.000392	YES
MYCON4	SHSL4r	-0.778	0.000392	YES
MYCON5	SHSL4r	-0.778	0.000392	YES
MYCSacp50	SHSL4r	-0.778	0.000392	YES
MYCSacp56	SHSL4r	-0.778	0.000392	YES
MYCSacp58	SHSL4r	-0.778	0.000392	YES
NDPK4	SHSL4r	-0.778	0.000392	YES
NPHS	SHSL4r	-0.778	0.000392	YES
O16RHAT	SHSL4r	-0.778	0.000392	YES
OMPDC	SHSL4r	-0.778	0.000392	YES
ORPT	SHSL4r	-0.778	0.000392	YES
PANTS	SHSL4r	-0.778	0.000392	YES
PAPPT1	SHSL4r	-0.778	0.000392	YES
PAPPT2	SHSL4r	-0.778	0.000392	YES
PAPPT3	SHSL4r	-0.778	0.000392	YES
PDIMAS	SHSL4r	-0.778	0.000392	YES
PGCD	SHSL4r	-0.778	0.000384	YES
PGPPT3	SHSL4r	-0.778	0.000392	YES
PGSA160	SHSL4r	-0.778	0.000392	YES
PGSA160190	SHSL4r	-0.778	0.000392	YES
PGSA190	SHSL4r	-0.778	0.000392	YES
PMPK	SHSL4r	-0.778	0.000392	YES
PNTK	SHSL4r	-0.778	0.000392	YES
PPBNGS	SHSL4r	-0.778	0.000392	YES
PPCDC	SHSL4r	-0.778	0.000392	YES
PPDIMAS	SHSL4r	-0.778	0.000384	YES
PPND	SHSL4r	-0.778	0.000384	YES
PPNDH	SHSL4r	-0.778	0.000392	YES
PPPGO	SHSL4r	-0.778	0.000392	YES
PPTGS_TB1	SHSL4r	-0.778	0.000392	YES
PPTGS_TB2	SHSL4r	-0.778	0.000392	YES
PRAIi	SHSL4r	-0.778	0.000392	YES
PRAMPC	SHSL4r	-0.778	0.000392	YES
PRASCS	SHSL4r	-0.778	0.000392	YES
PREPPACPH	SHSL4r	-0.778	0.000384	YES
PREPTHS	SHSL4r	-0.778	0.000392	YES
PREPTHS2	SHSL4r	-0.778	0.000384	YES
PRMICIi	SHSL4r	-0.778	0.000392	YES
PSERT	SHSL4r	-0.778	0.000384	YES
PSP_L	SHSL4r	-0.778	0.000384	YES
QULNS	SHSL4r	-0.778	0.000392	YES
RBFK	SHSL4r	-0.778	0.000392	YES
RBFSb	SHSL4r	-0.778	0.000392	YES
RNDR1	SHSL4r	-0.778	0.000392	YES
RPI	SHSL4r	-0.778	0.000392	YES
RPPDIMAS	SHSL4r	-0.778	0.000392	YES
RRPPDIMAS	SHSL4r	-0.778	0.000392	YES
SALCS	SHSL4r	-0.778	0.000392	YES
SDPDS	SHSL4r	-0.778	0.000392	YES
SDPTA	SHSL4r	-0.778	0.000392	YES
SHK3Dr	SHSL4r	-0.778	0.000384	YES
TDPDRE	SHSL4r	-0.778	0.000392	YES
TDPDRR	SHSL4r	-0.778	0.000392	YES
TDPGDH	SHSL4r	-0.778	0.000392	YES
THDPS	SHSL4r	-0.778	0.000392	YES
THMDP	SHSL4r	-0.778	0.000392	YES
THZPSN	SHSL4r	-0.778	0.000392	YES
TMPKr	SHSL4r	-0.778	0.000392	YES
TMPPP	SHSL4r	-0.778	0.000392	YES
TRE6PP	SHSL4r	-0.778	0.000392	YES
TRE6PS	SHSL4r	-0.778	0.000384	YES
TRESULT	SHSL4r	-0.778	0.000392	YES
UAAGDS	SHSL4r	-0.778	0.000392	YES
UAGCVT	SHSL4r	-0.778	0.000392	YES
UAGDP	SHSL4r	-0.778	0.000392	YES
UAGPT1	SHSL4r	-0.778	0.000392	YES
UAGPT2	SHSL4r	-0.778	0.000392	YES
UAGPT3	SHSL4r	-0.778	0.000392	YES
UAMAGS	SHSL4r	-0.778	0.000392	YES
UAMAS	SHSL4r	-0.778	0.000392	YES
UAMRH	SHSL4r	-0.778	0.000392	YES
UAPGR	SHSL4r	-0.778	0.000392	YES
UDCPDP	SHSL4r	-0.778	0.000392	YES
UDPG4E	SHSL4r	-0.778	0.000392	YES
UDPGALM	SHSL4r	-0.778	0.000392	YES
[truncated: 10,264 more rows]
