# Supplementary material for: Integration of Metabolic Modeling with Gene Co-expression Reveals Transcriptionally Programmed Reactions Explaining Robustness in Mycobacterium tuberculosis
Source: Sci Rep. 2016 Mar 22;6:23440. doi: 10.1038/srep23440 (PMC4802306; doi:10.1038/srep23440)
Supplement: Supplementary Table S3 [file srep23440-s4.xls]

## Sheet: Positive cor rxn
Knocked Down Reaction	Knocked down reaction's pathways	Affected Reaction	Affected reaction's pathway					Knocked Down Pathway	Number of Affected Reactions in All
AACPS10	Fatty Acid Metabolism	ACOTA	Urea Cycle					Membrane Metabolism	15075
AACPS10	Fatty Acid Metabolism	AGPR	Urea Cycle					Fatty Acid Metabolism	15006
AACPS10	Fatty Acid Metabolism	ASAD	Glycine Serine and Threonine Metabolism					Purine Metabolism	7675
AACPS10	Fatty Acid Metabolism	ASPTA	Glutamate Metabolism					Peptidoglycan Metabolism	6724
AACPS10	Fatty Acid Metabolism	DHORTS	Pyrimidine Metabolism					Sugar Metabolism	4235
AACPS10	Fatty Acid Metabolism	FACOAL181	Fatty Acid Metabolism					Pyrimidine Metabolism	4006
AACPS10	Fatty Acid Metabolism	HMPK4	Cofactor Metabolism					Phenylalanine Tyrosine Tryptophan Metabolism	3880
AACPS10	Fatty Acid Metabolism	ILETA	Valine Leucine and Isoleucine Metabolism					Glycolysis	3384
AACPS10	Fatty Acid Metabolism	IMPC	Purine Metabolism					Valine Leucine and Isoleucine Metabolism	3337
AACPS10	Fatty Acid Metabolism	IPPMIa	Valine Leucine and Isoleucine Metabolism					Histidine Metabolism	2737
AACPS10	Fatty Acid Metabolism	IPPMIb	Valine Leucine and Isoleucine Metabolism					Cofactor Metabolism	2460
AACPS10	Fatty Acid Metabolism	LEUTA	Valine Leucine and Isoleucine Metabolism					Folate Metabolism	2456
AACPS10	Fatty Acid Metabolism	MAN1PT2	Sugar Metabolism					Porphyrin Metabolism	2069
AACPS10	Fatty Acid Metabolism	MANAT2	Membrane Metabolism					Lysine Metabolism	2029
AACPS10	Fatty Acid Metabolism	ORPT	Pyrimidine Metabolism					Pentose Phosphate Pathway	1890
AACPS10	Fatty Acid Metabolism	OXGDC2	Ubiquinone Metabolism					Ubiquinone Metabolism	1843
AACPS10	Fatty Acid Metabolism	PGMT	Glycolysis					Glycine Serine and Threonine Metabolism	1828
AACPS10	Fatty Acid Metabolism	RNDR4	Purine Metabolism					Nucleotide Sugar Metabolism	1793
AACPS10	Fatty Acid Metabolism	RPI	Pentose Phosphate Pathway					Pantothenate and CoA Metabolism	1736
AACPS10	Fatty Acid Metabolism	SDPTA	Lysine Metabolism					Citric Acid Cycle	1675
AACPS10	Fatty Acid Metabolism	SHCHCS2	Other Amino Acid Metabolism					Transport	1332
AACPS10	Fatty Acid Metabolism	UDPDPS	Polyprenyl Metabolism					Urea Cycle	1234
AACPS10	Fatty Acid Metabolism	VALTA	Valine Leucine and Isoleucine Metabolism					Riboflavin Metabolism	1212
ACACT1r	Pyruvate Metabolism	AMMQT8	Ubiquinone Metabolism					Alanine and Aspartate Metabolism	1211
ACACT1r	Pyruvate Metabolism	ASAD	Glycine Serine and Threonine Metabolism					Glutamate Metabolism	1209
ACACT1r	Pyruvate Metabolism	ASPTA	Glutamate Metabolism					Methionine Metabolism	1191
ACACT1r	Pyruvate Metabolism	DCPE	Polyprenyl Metabolism					Thiamine Metabolism	867
ACACT1r	Pyruvate Metabolism	DHORTS	Pyrimidine Metabolism					Arginine and Proline Metabolism	636
ACACT1r	Pyruvate Metabolism	DHPPDA	Riboflavin Metabolism					Polyprenyl Metabolism	628
ACACT1r	Pyruvate Metabolism	FACOAL181	Fatty Acid Metabolism					Pyruvate Metabolism	611
ACACT1r	Pyruvate Metabolism	GTPCII	Riboflavin Metabolism					Redox Metabolism	347
ACACT1r	Pyruvate Metabolism	HMPK4	Cofactor Metabolism					Cysteine Metabolism	322
ACACT1r	Pyruvate Metabolism	ILETA	Valine Leucine and Isoleucine Metabolism					Miscellaneous	304
ACACT1r	Pyruvate Metabolism	IMPC	Purine Metabolism					Other Amino Acid Metabolism	1
ACACT1r	Pyruvate Metabolism	IPPMIa	Valine Leucine and Isoleucine Metabolism
ACACT1r	Pyruvate Metabolism	IPPMIb	Valine Leucine and Isoleucine Metabolism
ACACT1r	Pyruvate Metabolism	LEUTA	Valine Leucine and Isoleucine Metabolism
ACACT1r	Pyruvate Metabolism	MAN1PT2	Sugar Metabolism
ACACT1r	Pyruvate Metabolism	MANAT2	Membrane Metabolism
ACACT1r	Pyruvate Metabolism	ORPT	Pyrimidine Metabolism
ACACT1r	Pyruvate Metabolism	OXGDC2	Ubiquinone Metabolism
ACACT1r	Pyruvate Metabolism	PGMT	Glycolysis
ACACT1r	Pyruvate Metabolism	RPI	Pentose Phosphate Pathway
ACACT1r	Pyruvate Metabolism	SDPTA	Lysine Metabolism
ACACT1r	Pyruvate Metabolism	SHCHCS2	Other Amino Acid Metabolism
ACACT1r	Pyruvate Metabolism	UDPDPS	Polyprenyl Metabolism
ACACT1r	Pyruvate Metabolism	VALTA	Valine Leucine and Isoleucine Metabolism
ACCC	Fatty Acid Metabolism	ACOTA	Urea Cycle
ACCC	Fatty Acid Metabolism	AGPR	Urea Cycle
ACCC	Fatty Acid Metabolism	ASAD	Glycine Serine and Threonine Metabolism
ACCC	Fatty Acid Metabolism	ASPTA	Glutamate Metabolism
ACCC	Fatty Acid Metabolism	DCPE	Polyprenyl Metabolism
ACCC	Fatty Acid Metabolism	DHNPA2	Folate Metabolism
ACCC	Fatty Acid Metabolism	DHORTS	Pyrimidine Metabolism
ACCC	Fatty Acid Metabolism	DHPPDA	Riboflavin Metabolism
ACCC	Fatty Acid Metabolism	DHPS2	Folate Metabolism
ACCC	Fatty Acid Metabolism	GTPCII	Riboflavin Metabolism
ACCC	Fatty Acid Metabolism	HMPK4	Cofactor Metabolism
ACCC	Fatty Acid Metabolism	ILETA	Valine Leucine and Isoleucine Metabolism
ACCC	Fatty Acid Metabolism	IMPC	Purine Metabolism
ACCC	Fatty Acid Metabolism	IPPMIa	Valine Leucine and Isoleucine Metabolism
ACCC	Fatty Acid Metabolism	IPPMIb	Valine Leucine and Isoleucine Metabolism
ACCC	Fatty Acid Metabolism	LEUTA	Valine Leucine and Isoleucine Metabolism
ACCC	Fatty Acid Metabolism	MAN1PT2	Sugar Metabolism
ACCC	Fatty Acid Metabolism	ORPT	Pyrimidine Metabolism
ACCC	Fatty Acid Metabolism	OXGDC2	Ubiquinone Metabolism
ACCC	Fatty Acid Metabolism	PGMT	Glycolysis
ACCC	Fatty Acid Metabolism	RNDR4	Purine Metabolism
ACCC	Fatty Acid Metabolism	RPI	Pentose Phosphate Pathway
ACCC	Fatty Acid Metabolism	SDPTA	Lysine Metabolism
ACCC	Fatty Acid Metabolism	SHCHCS2	Other Amino Acid Metabolism
ACCC	Fatty Acid Metabolism	VALTA	Valine Leucine and Isoleucine Metabolism
ACCOACr	Pyruvate Metabolism	ACOTA	Urea Cycle
ACCOACr	Pyruvate Metabolism	AGPR	Urea Cycle
ACCOACr	Pyruvate Metabolism	ASAD	Glycine Serine and Threonine Metabolism
ACCOACr	Pyruvate Metabolism	ASPTA	Glutamate Metabolism
ACCOACr	Pyruvate Metabolism	DCPE	Polyprenyl Metabolism
ACCOACr	Pyruvate Metabolism	DHNPA2	Folate Metabolism
ACCOACr	Pyruvate Metabolism	DHORTS	Pyrimidine Metabolism
ACCOACr	Pyruvate Metabolism	DHPS2	Folate Metabolism
ACCOACr	Pyruvate Metabolism	FAS161	Fatty Acid Metabolism
ACCOACr	Pyruvate Metabolism	FAS181	Fatty Acid Metabolism
ACCOACr	Pyruvate Metabolism	HMPK4	Cofactor Metabolism
ACCOACr	Pyruvate Metabolism	ILETA	Valine Leucine and Isoleucine Metabolism
ACCOACr	Pyruvate Metabolism	IMPC	Purine Metabolism
ACCOACr	Pyruvate Metabolism	IPPMIa	Valine Leucine and Isoleucine Metabolism
ACCOACr	Pyruvate Metabolism	IPPMIb	Valine Leucine and Isoleucine Metabolism
ACCOACr	Pyruvate Metabolism	LEUTA	Valine Leucine and Isoleucine Metabolism
ACCOACr	Pyruvate Metabolism	MAN1PT2	Sugar Metabolism
ACCOACr	Pyruvate Metabolism	ORPT	Pyrimidine Metabolism
ACCOACr	Pyruvate Metabolism	PGMT	Glycolysis
ACCOACr	Pyruvate Metabolism	RPI	Pentose Phosphate Pathway
ACCOACr	Pyruvate Metabolism	SDPTA	Lysine Metabolism
ACCOACr	Pyruvate Metabolism	VALTA	Valine Leucine and Isoleucine Metabolism
ACChex	Fatty Acid Metabolism	ACOTA	Urea Cycle
ACChex	Fatty Acid Metabolism	AGPR	Urea Cycle
ACChex	Fatty Acid Metabolism	ASAD	Glycine Serine and Threonine Metabolism
ACChex	Fatty Acid Metabolism	ASPTA	Glutamate Metabolism
ACChex	Fatty Acid Metabolism	DCPE	Polyprenyl Metabolism
ACChex	Fatty Acid Metabolism	DHNPA2	Folate Metabolism
ACChex	Fatty Acid Metabolism	DHORTS	Pyrimidine Metabolism
ACChex	Fatty Acid Metabolism	DHPPDA	Riboflavin Metabolism
ACChex	Fatty Acid Metabolism	DHPS2	Folate Metabolism
ACChex	Fatty Acid Metabolism	GTPCII	Riboflavin Metabolism
ACChex	Fatty Acid Metabolism	HMPK4	Cofactor Metabolism
ACChex	Fatty Acid Metabolism	ILETA	Valine Leucine and Isoleucine Metabolism
ACChex	Fatty Acid Metabolism	IMPC	Purine Metabolism
ACChex	Fatty Acid Metabolism	IPPMIa	Valine Leucine and Isoleucine Metabolism
ACChex	Fatty Acid Metabolism	IPPMIb	Valine Leucine and Isoleucine Metabolism
ACChex	Fatty Acid Metabolism	LEUTA	Valine Leucine and Isoleucine Metabolism
ACChex	Fatty Acid Metabolism	MAN1PT2	Sugar Metabolism
ACChex	Fatty Acid Metabolism	MANAT2	Membrane Metabolism
ACChex	Fatty Acid Metabolism	ORPT	Pyrimidine Metabolism
ACChex	Fatty Acid Metabolism	OXGDC2	Ubiquinone Metabolism
ACChex	Fatty Acid Metabolism	PGMT	Glycolysis
ACChex	Fatty Acid Metabolism	RNDR4	Purine Metabolism
ACChex	Fatty Acid Metabolism	RPI	Pentose Phosphate Pathway
ACChex	Fatty Acid Metabolism	SDPTA	Lysine Metabolism
ACChex	Fatty Acid Metabolism	SHCHCS2	Other Amino Acid Metabolism
ACChex	Fatty Acid Metabolism	VALTA	Valine Leucine and Isoleucine Metabolism
ACGAMT	Peptidoglycan Metabolism	AMMQT8	Ubiquinone Metabolism
ACGAMT	Peptidoglycan Metabolism	ASAD	Glycine Serine and Threonine Metabolism
ACGAMT	Peptidoglycan Metabolism	ASPTA	Glutamate Metabolism
ACGAMT	Peptidoglycan Metabolism	DHNPA2	Folate Metabolism
ACGAMT	Peptidoglycan Metabolism	DHORTS	Pyrimidine Metabolism
ACGAMT	Peptidoglycan Metabolism	DHPPDA	Riboflavin Metabolism
ACGAMT	Peptidoglycan Metabolism	DHPS2	Folate Metabolism
ACGAMT	Peptidoglycan Metabolism	FACOAL181	Fatty Acid Metabolism
ACGAMT	Peptidoglycan Metabolism	GTPCII	Riboflavin Metabolism
ACGAMT	Peptidoglycan Metabolism	HMPK4	Cofactor Metabolism
ACGAMT	Peptidoglycan Metabolism	ILETA	Valine Leucine and Isoleucine Metabolism
ACGAMT	Peptidoglycan Metabolism	IMPC	Purine Metabolism
ACGAMT	Peptidoglycan Metabolism	IPPMIa	Valine Leucine and Isoleucine Metabolism
ACGAMT	Peptidoglycan Metabolism	IPPMIb	Valine Leucine and Isoleucine Metabolism
ACGAMT	Peptidoglycan Metabolism	LEUTA	Valine Leucine and Isoleucine Metabolism
ACGAMT	Peptidoglycan Metabolism	MAN1PT2	Sugar Metabolism
ACGAMT	Peptidoglycan Metabolism	ORPT	Pyrimidine Metabolism
ACGAMT	Peptidoglycan Metabolism	RNDR4	Purine Metabolism
ACGAMT	Peptidoglycan Metabolism	RPI	Pentose Phosphate Pathway
ACGAMT	Peptidoglycan Metabolism	SDPTA	Lysine Metabolism
ACGAMT	Peptidoglycan Metabolism	VALTA	Valine Leucine and Isoleucine Metabolism
ACGK	Urea Cycle	AMMQT8	Ubiquinone Metabolism
ACGK	Urea Cycle	ASAD	Glycine Serine and Threonine Metabolism
ACGK	Urea Cycle	ASPTA	Glutamate Metabolism
ACGK	Urea Cycle	DCPE	Polyprenyl Metabolism
ACGK	Urea Cycle	DHNPA2	Folate Metabolism
ACGK	Urea Cycle	DHORTS	Pyrimidine Metabolism
ACGK	Urea Cycle	DHPPDA	Riboflavin Metabolism
ACGK	Urea Cycle	DHPS2	Folate Metabolism
ACGK	Urea Cycle	FACOAL181	Fatty Acid Metabolism
ACGK	Urea Cycle	GTPCII	Riboflavin Metabolism
ACGK	Urea Cycle	HMPK4	Cofactor Metabolism
ACGK	Urea Cycle	ILETA	Valine Leucine and Isoleucine Metabolism
ACGK	Urea Cycle	IMPC	Purine Metabolism
ACGK	Urea Cycle	IPPMIa	Valine Leucine and Isoleucine Metabolism
ACGK	Urea Cycle	IPPMIb	Valine Leucine and Isoleucine Metabolism
ACGK	Urea Cycle	LEUTA	Valine Leucine and Isoleucine Metabolism
ACGK	Urea Cycle	MANAT2	Membrane Metabolism
ACGK	Urea Cycle	ORNTAC	Urea Cycle
ACGK	Urea Cycle	ORPT	Pyrimidine Metabolism
ACGK	Urea Cycle	OXGDC2	Ubiquinone Metabolism
ACGK	Urea Cycle	PGMT	Glycolysis
ACGK	Urea Cycle	PUNP5	Purine Metabolism
ACGK	Urea Cycle	RNDR4	Purine Metabolism
ACGK	Urea Cycle	RPI	Pentose Phosphate Pathway
ACGK	Urea Cycle	SDPTA	Lysine Metabolism
ACGK	Urea Cycle	SHCHCS2	Other Amino Acid Metabolism
ACGK	Urea Cycle	UDPDPS	Polyprenyl Metabolism
ACGK	Urea Cycle	VALTA	Valine Leucine and Isoleucine Metabolism
ACLS	Valine Leucine and Isoleucine Metabolism	ACOTA	Urea Cycle
ACLS	Valine Leucine and Isoleucine Metabolism	AGPR	Urea Cycle
ACLS	Valine Leucine and Isoleucine Metabolism	AIRCr	Purine Metabolism
ACLS	Valine Leucine and Isoleucine Metabolism	ASAD	Glycine Serine and Threonine Metabolism
ACLS	Valine Leucine and Isoleucine Metabolism	ASPTA	Glutamate Metabolism
ACLS	Valine Leucine and Isoleucine Metabolism	DHNPA2	Folate Metabolism
ACLS	Valine Leucine and Isoleucine Metabolism	DHORTS	Pyrimidine Metabolism
ACLS	Valine Leucine and Isoleucine Metabolism	DHPS2	Folate Metabolism
ACLS	Valine Leucine and Isoleucine Metabolism	FACOAL181	Fatty Acid Metabolism
ACLS	Valine Leucine and Isoleucine Metabolism	HMPK4	Cofactor Metabolism
ACLS	Valine Leucine and Isoleucine Metabolism	ILETA	Valine Leucine and Isoleucine Metabolism
ACLS	Valine Leucine and Isoleucine Metabolism	IMPC	Purine Metabolism
ACLS	Valine Leucine and Isoleucine Metabolism	MAN1PT2	Sugar Metabolism
ACLS	Valine Leucine and Isoleucine Metabolism	MANAT2	Membrane Metabolism
ACLS	Valine Leucine and Isoleucine Metabolism	ORPT	Pyrimidine Metabolism
ACLS	Valine Leucine and Isoleucine Metabolism	OXGDC2	Ubiquinone Metabolism
ACLS	Valine Leucine and Isoleucine Metabolism	PGMT	Glycolysis
ACLS	Valine Leucine and Isoleucine Metabolism	RPI	Pentose Phosphate Pathway
ACLS	Valine Leucine and Isoleucine Metabolism	SDPTA	Lysine Metabolism
ACLS	Valine Leucine and Isoleucine Metabolism	SHCHCS2	Other Amino Acid Metabolism
ACLS	Valine Leucine and Isoleucine Metabolism	UDPDPS	Polyprenyl Metabolism
ACONT	Citric Acid Cycle	ADNK1	Nucleotide Sugar Metabolism
ACONT	Citric Acid Cycle	AMMQT8	Ubiquinone Metabolism
ACONT	Citric Acid Cycle	ASPTA	Glutamate Metabolism
ACONT	Citric Acid Cycle	DCPE	Polyprenyl Metabolism
ACONT	Citric Acid Cycle	DHNPA2	Folate Metabolism
ACONT	Citric Acid Cycle	DHPPDA	Riboflavin Metabolism
ACONT	Citric Acid Cycle	DHPS2	Folate Metabolism
ACONT	Citric Acid Cycle	FAS161	Fatty Acid Metabolism
ACONT	Citric Acid Cycle	FAS181	Fatty Acid Metabolism
ACONT	Citric Acid Cycle	G5SD	Urea Cycle
ACONT	Citric Acid Cycle	GLU5K	Urea Cycle
ACONT	Citric Acid Cycle	GTPCII	Riboflavin Metabolism
ACONT	Citric Acid Cycle	HMPK4	Cofactor Metabolism
ACONT	Citric Acid Cycle	HSK	Glycine Serine and Threonine Metabolism
ACONT	Citric Acid Cycle	MANAT2	Membrane Metabolism
ACONT	Citric Acid Cycle	OXGDC2	Ubiquinone Metabolism
ACONT	Citric Acid Cycle	RNDR4	Purine Metabolism
ACONT	Citric Acid Cycle	SHCHCS2	Other Amino Acid Metabolism
ACONT	Citric Acid Cycle	THRS	Glycine Serine and Threonine Metabolism
ACONT	Citric Acid Cycle	TRPS2	Phenylalanine Tyrosine Tryptophan Metabolism
ACONT	Citric Acid Cycle	TRPS3	Phenylalanine Tyrosine Tryptophan Metabolism
ACONT	Citric Acid Cycle	UDPDPS	Polyprenyl Metabolism
ACONT	Citric Acid Cycle	UMPK	Pyrimidine Metabolism
ACONT	Citric Acid Cycle	VALTA	Valine Leucine and Isoleucine Metabolism
ACOTA	Urea Cycle	ASAD	Glycine Serine and Threonine Metabolism
ACOTA	Urea Cycle	ASPTA	Glutamate Metabolism
ACOTA	Urea Cycle	DCPE	Polyprenyl Metabolism
ACOTA	Urea Cycle	DHORTS	Pyrimidine Metabolism
ACOTA	Urea Cycle	DHPPDA	Riboflavin Metabolism
ACOTA	Urea Cycle	FACOAL181	Fatty Acid Metabolism
ACOTA	Urea Cycle	GTPCII	Riboflavin Metabolism
ACOTA	Urea Cycle	HMPK4	Cofactor Metabolism
ACOTA	Urea Cycle	ILETA	Valine Leucine and Isoleucine Metabolism
ACOTA	Urea Cycle	IMPC	Purine Metabolism
ACOTA	Urea Cycle	IPPMIa	Valine Leucine and Isoleucine Metabolism
ACOTA	Urea Cycle	IPPMIb	Valine Leucine and Isoleucine Metabolism
ACOTA	Urea Cycle	LEUTA	Valine Leucine and Isoleucine Metabolism
ACOTA	Urea Cycle	MANAT2	Membrane Metabolism
ACOTA	Urea Cycle	ORNTAC	Urea Cycle
ACOTA	Urea Cycle	ORPT	Pyrimidine Metabolism
ACOTA	Urea Cycle	OXGDC2	Ubiquinone Metabolism
ACOTA	Urea Cycle	PUNP5	Purine Metabolism
ACOTA	Urea Cycle	RNDR4	Purine Metabolism
ACOTA	Urea Cycle	RPI	Pentose Phosphate Pathway
ACOTA	Urea Cycle	SDPTA	Lysine Metabolism
ACOTA	Urea Cycle	SHCHCS2	Other Amino Acid Metabolism
ACOTA	Urea Cycle	VALTA	Valine Leucine and Isoleucine Metabolism
ADCL	Folate Metabolism	ACOTA	Urea Cycle
ADCL	Folate Metabolism	AGPR	Urea Cycle
ADCL	Folate Metabolism	ASAD	Glycine Serine and Threonine Metabolism
ADCL	Folate Metabolism	ASPTA	Glutamate Metabolism
ADCL	Folate Metabolism	DCPE	Polyprenyl Metabolism
ADCL	Folate Metabolism	DHNPA2	Folate Metabolism
ADCL	Folate Metabolism	DHORTS	Pyrimidine Metabolism
ADCL	Folate Metabolism	DHPPDA	Riboflavin Metabolism
ADCL	Folate Metabolism	DHPS2	Folate Metabolism
ADCL	Folate Metabolism	GTPCII	Riboflavin Metabolism
ADCL	Folate Metabolism	HMPK4	Cofactor Metabolism
ADCL	Folate Metabolism	ILETA	Valine Leucine and Isoleucine Metabolism
ADCL	Folate Metabolism	IMPC	Purine Metabolism
ADCL	Folate Metabolism	IPPMIa	Valine Leucine and Isoleucine Metabolism
ADCL	Folate Metabolism	IPPMIb	Valine Leucine and Isoleucine Metabolism
ADCL	Folate Metabolism	LEUTA	Valine Leucine and Isoleucine Metabolism
ADCL	Folate Metabolism	MAN1PT2	Sugar Metabolism
ADCL	Folate Metabolism	ORPT	Pyrimidine Metabolism
ADCL	Folate Metabolism	RNDR4	Purine Metabolism
ADCL	Folate Metabolism	RPI	Pentose Phosphate Pathway
ADCL	Folate Metabolism	SDPTA	Lysine Metabolism
ADCL	Folate Metabolism	UDPDPS	Polyprenyl Metabolism
ADCL	Folate Metabolism	VALTA	Valine Leucine and Isoleucine Metabolism
ADCS	Folate Metabolism	ACOTA	Urea Cycle
ADCS	Folate Metabolism	AGPR	Urea Cycle
ADCS	Folate Metabolism	ASAD	Glycine Serine and Threonine Metabolism
ADCS	Folate Metabolism	ASPTA	Glutamate Metabolism
ADCS	Folate Metabolism	DCPE	Polyprenyl Metabolism
ADCS	Folate Metabolism	DHNPA2	Folate Metabolism
ADCS	Folate Metabolism	DHORTS	Pyrimidine Metabolism
ADCS	Folate Metabolism	DHPPDA	Riboflavin Metabolism
ADCS	Folate Metabolism	DHPS2	Folate Metabolism
ADCS	Folate Metabolism	GTPCII	Riboflavin Metabolism
ADCS	Folate Metabolism	HMPK4	Cofactor Metabolism
ADCS	Folate Metabolism	ILETA	Valine Leucine and Isoleucine Metabolism
ADCS	Folate Metabolism	IMPC	Purine Metabolism
ADCS	Folate Metabolism	IPPMIa	Valine Leucine and Isoleucine Metabolism
ADCS	Folate Metabolism	IPPMIb	Valine Leucine and Isoleucine Metabolism
ADCS	Folate Metabolism	LEUTA	Valine Leucine and Isoleucine Metabolism
ADCS	Folate Metabolism	MAN1PT2	Sugar Metabolism
ADCS	Folate Metabolism	ORPT	Pyrimidine Metabolism
ADCS	Folate Metabolism	RNDR4	Purine Metabolism
ADCS	Folate Metabolism	RPI	Pentose Phosphate Pathway
ADCS	Folate Metabolism	SDPTA	Lysine Metabolism
ADCS	Folate Metabolism	UDPDPS	Polyprenyl Metabolism
ADCS	Folate Metabolism	VALTA	Valine Leucine and Isoleucine Metabolism
ADPT	Purine Metabolism	ACOTA	Urea Cycle
ADPT	Purine Metabolism	AGPR	Urea Cycle
ADPT	Purine Metabolism	AIRCr	Purine Metabolism
ADPT	Purine Metabolism	AMMQT8	Ubiquinone Metabolism
ADPT	Purine Metabolism	ASAD	Glycine Serine and Threonine Metabolism
ADPT	Purine Metabolism	ASPTA	Glutamate Metabolism
ADPT	Purine Metabolism	DCPE	Polyprenyl Metabolism
ADPT	Purine Metabolism	DHNPA2	Folate Metabolism
ADPT	Purine Metabolism	DHPPDA	Riboflavin Metabolism
ADPT	Purine Metabolism	DHPS2	Folate Metabolism
ADPT	Purine Metabolism	FACOAL181	Fatty Acid Metabolism
ADPT	Purine Metabolism	FHL	Redox Metabolism
ADPT	Purine Metabolism	GTPCII	Riboflavin Metabolism
ADPT	Purine Metabolism	HMPK4	Cofactor Metabolism
ADPT	Purine Metabolism	ILETA	Valine Leucine and Isoleucine Metabolism
ADPT	Purine Metabolism	IPPMIa	Valine Leucine and Isoleucine Metabolism
ADPT	Purine Metabolism	IPPMIb	Valine Leucine and Isoleucine Metabolism
ADPT	Purine Metabolism	LEUTA	Valine Leucine and Isoleucine Metabolism
ADPT	Purine Metabolism	MAN1PT2	Sugar Metabolism
ADPT	Purine Metabolism	MANAT2	Membrane Metabolism
ADPT	Purine Metabolism	OXGDC2	Ubiquinone Metabolism
ADPT	Purine Metabolism	PGMT	Glycolysis
ADPT	Purine Metabolism	PUNP5	Purine Metabolism
ADPT	Purine Metabolism	RNDR4	Purine Metabolism
ADPT	Purine Metabolism	RPI	Pentose Phosphate Pathway
ADPT	Purine Metabolism	SDPTA	Lysine Metabolism
ADPT	Purine Metabolism	SHCHCS2	Other Amino Acid Metabolism
ADPT	Purine Metabolism	UDPDPS	Polyprenyl Metabolism
ADPT	Purine Metabolism	VALTA	Valine Leucine and Isoleucine Metabolism
ADSK	Purine Metabolism	AIRCr	Purine Metabolism
ADSK	Purine Metabolism	ASAD	Glycine Serine and Threonine Metabolism
ADSK	Purine Metabolism	ASPTA	Glutamate Metabolism
ADSK	Purine Metabolism	DCPE	Polyprenyl Metabolism
ADSK	Purine Metabolism	DHNPA2	Folate Metabolism
ADSK	Purine Metabolism	DHORTS	Pyrimidine Metabolism
ADSK	Purine Metabolism	DHPPDA	Riboflavin Metabolism
ADSK	Purine Metabolism	DHPS2	Folate Metabolism
ADSK	Purine Metabolism	GTPCII	Riboflavin Metabolism
ADSK	Purine Metabolism	HMPK4	Cofactor Metabolism
ADSK	Purine Metabolism	ILETA	Valine Leucine and Isoleucine Metabolism
ADSK	Purine Metabolism	IMPC	Purine Metabolism
ADSK	Purine Metabolism	IPPMIa	Valine Leucine and Isoleucine Metabolism
ADSK	Purine Metabolism	IPPMIb	Valine Leucine and Isoleucine Metabolism
ADSK	Purine Metabolism	LEUTA	Valine Leucine and Isoleucine Metabolism
ADSK	Purine Metabolism	MAN1PT2	Sugar Metabolism
ADSK	Purine Metabolism	MANAT2	Membrane Metabolism
ADSK	Purine Metabolism	ORPT	Pyrimidine Metabolism
ADSK	Purine Metabolism	PGMT	Glycolysis
ADSK	Purine Metabolism	RPI	Pentose Phosphate Pathway
ADSK	Purine Metabolism	SADT	Purine Metabolism
ADSK	Purine Metabolism	SDPTA	Lysine Metabolism
ADSK	Purine Metabolism	UDPDPS	Polyprenyl Metabolism
ADSK	Purine Metabolism	VALTA	Valine Leucine and Isoleucine Metabolism
ADSL1r	Purine Metabolism	ACOTA	Urea Cycle
ADSL1r	Purine Metabolism	AGPR	Urea Cycle
ADSL1r	Purine Metabolism	AIRCr	Purine Metabolism
ADSL1r	Purine Metabolism	AMMQT8	Ubiquinone Metabolism
ADSL1r	Purine Metabolism	ASAD	Glycine Serine and Threonine Metabolism
ADSL1r	Purine Metabolism	ASPTA	Glutamate Metabolism
ADSL1r	Purine Metabolism	DCPE	Polyprenyl Metabolism
ADSL1r	Purine Metabolism	DHNPA2	Folate Metabolism
ADSL1r	Purine Metabolism	DHORTS	Pyrimidine Metabolism
ADSL1r	Purine Metabolism	DHPPDA	Riboflavin Metabolism
ADSL1r	Purine Metabolism	DHPS2	Folate Metabolism
ADSL1r	Purine Metabolism	FACOAL181	Fatty Acid Metabolism
ADSL1r	Purine Metabolism	GTPCII	Riboflavin Metabolism
ADSL1r	Purine Metabolism	HMPK4	Cofactor Metabolism
ADSL1r	Purine Metabolism	ILETA	Valine Leucine and Isoleucine Metabolism
ADSL1r	Purine Metabolism	IPPMIa	Valine Leucine and Isoleucine Metabolism
ADSL1r	Purine Metabolism	IPPMIb	Valine Leucine and Isoleucine Metabolism
ADSL1r	Purine Metabolism	LEUTA	Valine Leucine and Isoleucine Metabolism
ADSL1r	Purine Metabolism	MAN1PT2	Sugar Metabolism
ADSL1r	Purine Metabolism	MANAT2	Membrane Metabolism
ADSL1r	Purine Metabolism	ORPT	Pyrimidine Metabolism
ADSL1r	Purine Metabolism	OXGDC2	Ubiquinone Metabolism
ADSL1r	Purine Metabolism	PGMT	Glycolysis
ADSL1r	Purine Metabolism	RNDR4	Purine Metabolism
ADSL1r	Purine Metabolism	RPI	Pentose Phosphate Pathway
ADSL1r	Purine Metabolism	SDPTA	Lysine Metabolism
ADSL1r	Purine Metabolism	SHCHCS2	Other Amino Acid Metabolism
ADSL1r	Purine Metabolism	UDPDPS	Polyprenyl Metabolism
ADSL1r	Purine Metabolism	VALTA	Valine Leucine and Isoleucine Metabolism
ADSL2r	Purine Metabolism	ACOTA	Urea Cycle
ADSL2r	Purine Metabolism	AGPR	Urea Cycle
ADSL2r	Purine Metabolism	AIRCr	Purine Metabolism
ADSL2r	Purine Metabolism	ASAD	Glycine Serine and Threonine Metabolism
ADSL2r	Purine Metabolism	ASPTA	Glutamate Metabolism
ADSL2r	Purine Metabolism	DHNPA2	Folate Metabolism
ADSL2r	Purine Metabolism	DHORTS	Pyrimidine Metabolism
ADSL2r	Purine Metabolism	DHPS2	Folate Metabolism
ADSL2r	Purine Metabolism	FACOAL181	Fatty Acid Metabolism
ADSL2r	Purine Metabolism	HMPK4	Cofactor Metabolism
ADSL2r	Purine Metabolism	ILETA	Valine Leucine and Isoleucine Metabolism
ADSL2r	Purine Metabolism	IMPC	Purine Metabolism
ADSL2r	Purine Metabolism	IPPMIa	Valine Leucine and Isoleucine Metabolism
ADSL2r	Purine Metabolism	IPPMIb	Valine Leucine and Isoleucine Metabolism
ADSL2r	Purine Metabolism	LEUTA	Valine Leucine and Isoleucine Metabolism
ADSL2r	Purine Metabolism	MAN1PT2	Sugar Metabolism
ADSL2r	Purine Metabolism	MANAT2	Membrane Metabolism
ADSL2r	Purine Metabolism	ORPT	Pyrimidine Metabolism
ADSL2r	Purine Metabolism	OXGDC2	Ubiquinone Metabolism
ADSL2r	Purine Metabolism	PGMT	Glycolysis
ADSL2r	Purine Metabolism	RNDR4	Purine Metabolism
ADSL2r	Purine Metabolism	RPI	Pentose Phosphate Pathway
ADSL2r	Purine Metabolism	SDPTA	Lysine Metabolism
ADSL2r	Purine Metabolism	SHCHCS2	Other Amino Acid Metabolism
ADSL2r	Purine Metabolism	VALTA	Valine Leucine and Isoleucine Metabolism
ADSS	Purine Metabolism	ACOTA	Urea Cycle
ADSS	Purine Metabolism	AGPR	Urea Cycle
ADSS	Purine Metabolism	AIRCr	Purine Metabolism
ADSS	Purine Metabolism	AMMQT8	Ubiquinone Metabolism
ADSS	Purine Metabolism	ASAD	Glycine Serine and Threonine Metabolism
ADSS	Purine Metabolism	ASPTA	Glutamate Metabolism
ADSS	Purine Metabolism	DCPE	Polyprenyl Metabolism
ADSS	Purine Metabolism	DHNPA2	Folate Metabolism
ADSS	Purine Metabolism	DHORTS	Pyrimidine Metabolism
ADSS	Purine Metabolism	DHPPDA	Riboflavin Metabolism
ADSS	Purine Metabolism	DHPS2	Folate Metabolism
ADSS	Purine Metabolism	FACOAL181	Fatty Acid Metabolism
ADSS	Purine Metabolism	GTPCII	Riboflavin Metabolism
ADSS	Purine Metabolism	HMPK4	Cofactor Metabolism
ADSS	Purine Metabolism	ILETA	Valine Leucine and Isoleucine Metabolism
ADSS	Purine Metabolism	IPPMIa	Valine Leucine and Isoleucine Metabolism
ADSS	Purine Metabolism	IPPMIb	Valine Leucine and Isoleucine Metabolism
ADSS	Purine Metabolism	LEUTA	Valine Leucine and Isoleucine Metabolism
ADSS	Purine Metabolism	MAN1PT2	Sugar Metabolism
ADSS	Purine Metabolism	MANAT2	Membrane Metabolism
ADSS	Purine Metabolism	ORPT	Pyrimidine Metabolism
ADSS	Purine Metabolism	OXGDC2	Ubiquinone Metabolism
ADSS	Purine Metabolism	PGMT	Glycolysis
ADSS	Purine Metabolism	RNDR4	Purine Metabolism
ADSS	Purine Metabolism	RPI	Pentose Phosphate Pathway
ADSS	Purine Metabolism	SDPTA	Lysine Metabolism
ADSS	Purine Metabolism	SHCHCS2	Other Amino Acid Metabolism
ADSS	Purine Metabolism	UDPDPS	Polyprenyl Metabolism
ADSS	Purine Metabolism	VALTA	Valine Leucine and Isoleucine Metabolism
AFE	Membrane Metabolism	ASAD	Glycine Serine and Threonine Metabolism
AFE	Membrane Metabolism	ASPTA	Glutamate Metabolism
AFE	Membrane Metabolism	DHNPA2	Folate Metabolism
AFE	Membrane Metabolism	DHORTS	Pyrimidine Metabolism
AFE	Membrane Metabolism	DHPS2	Folate Metabolism
AFE	Membrane Metabolism	FACOAL181	Fatty Acid Metabolism
AFE	Membrane Metabolism	HMPK4	Cofactor Metabolism
AFE	Membrane Metabolism	ILETA	Valine Leucine and Isoleucine Metabolism
AFE	Membrane Metabolism	IMPC	Purine Metabolism
AFE	Membrane Metabolism	IPPMIa	Valine Leucine and Isoleucine Metabolism
AFE	Membrane Metabolism	IPPMIb	Valine Leucine and Isoleucine Metabolism
AFE	Membrane Metabolism	LEUTA	Valine Leucine and Isoleucine Metabolism
AFE	Membrane Metabolism	MAN1PT2	Sugar Metabolism
AFE	Membrane Metabolism	ORPT	Pyrimidine Metabolism
AFE	Membrane Metabolism	RPI	Pentose Phosphate Pathway
AFE	Membrane Metabolism	SDPTA	Lysine Metabolism
AFE	Membrane Metabolism	VALTA	Valine Leucine and Isoleucine Metabolism
AFTA	Membrane Metabolism	AMMQT8	Ubiquinone Metabolism
AFTA	Membrane Metabolism	ASAD	Glycine Serine and Threonine Metabolism
AFTA	Membrane Metabolism	ASPTA	Glutamate Metabolism
AFTA	Membrane Metabolism	DHNPA2	Folate Metabolism
AFTA	Membrane Metabolism	DHORTS	Pyrimidine Metabolism
AFTA	Membrane Metabolism	DHPS2	Folate Metabolism
AFTA	Membrane Metabolism	FACOAL181	Fatty Acid Metabolism
AFTA	Membrane Metabolism	HMPK4	Cofactor Metabolism
AFTA	Membrane Metabolism	ILETA	Valine Leucine and Isoleucine Metabolism
AFTA	Membrane Metabolism	IMPC	Purine Metabolism
AFTA	Membrane Metabolism	IPPMIa	Valine Leucine and Isoleucine Metabolism
AFTA	Membrane Metabolism	IPPMIb	Valine Leucine and Isoleucine Metabolism
AFTA	Membrane Metabolism	LEUTA	Valine Leucine and Isoleucine Metabolism
AFTA	Membrane Metabolism	MAN1PT2	Sugar Metabolism
AFTA	Membrane Metabolism	MANAT2	Membrane Metabolism
AFTA	Membrane Metabolism	ORPT	Pyrimidine Metabolism
AFTA	Membrane Metabolism	RNDR4	Purine Metabolism
AFTA	Membrane Metabolism	RPI	Pentose Phosphate Pathway
AFTA	Membrane Metabolism	SDPTA	Lysine Metabolism
AFTA	Membrane Metabolism	VALTA	Valine Leucine and Isoleucine Metabolism
AGPAT160	Fatty Acid Metabolism	ACOTA	Urea Cycle
AGPAT160	Fatty Acid Metabolism	AGPR	Urea Cycle
AGPAT160	Fatty Acid Metabolism	AMMQT8	Ubiquinone Metabolism
AGPAT160	Fatty Acid Metabolism	ASAD	Glycine Serine and Threonine Metabolism
AGPAT160	Fatty Acid Metabolism	ASPTA	Glutamate Metabolism
AGPAT160	Fatty Acid Metabolism	DCPE	Polyprenyl Metabolism
AGPAT160	Fatty Acid Metabolism	DHNPA2	Folate Metabolism
AGPAT160	Fatty Acid Metabolism	DHORTS	Pyrimidine Metabolism
AGPAT160	Fatty Acid Metabolism	DHPPDA	Riboflavin Metabolism
AGPAT160	Fatty Acid Metabolism	DHPS2	Folate Metabolism
AGPAT160	Fatty Acid Metabolism	FACOAL181	Fatty Acid Metabolism
AGPAT160	Fatty Acid Metabolism	GTPCII	Riboflavin Metabolism
AGPAT160	Fatty Acid Metabolism	HMPK4	Cofactor Metabolism
AGPAT160	Fatty Acid Metabolism	ILETA	Valine Leucine and Isoleucine Metabolism
AGPAT160	Fatty Acid Metabolism	IMPC	Purine Metabolism
AGPAT160	Fatty Acid Metabolism	IPPMIa	Valine Leucine and Isoleucine Metabolism
AGPAT160	Fatty Acid Metabolism	IPPMIb	Valine Leucine and Isoleucine Metabolism
AGPAT160	Fatty Acid Metabolism	LEUTA	Valine Leucine and Isoleucine Metabolism
AGPAT160	Fatty Acid Metabolism	MAN1PT2	Sugar Metabolism
AGPAT160	Fatty Acid Metabolism	MANAT2	Membrane Metabolism
AGPAT160	Fatty Acid Metabolism	ORPT	Pyrimidine Metabolism
AGPAT160	Fatty Acid Metabolism	OXGDC2	Ubiquinone Metabolism
AGPAT160	Fatty Acid Metabolism	PGMT	Glycolysis
AGPAT160	Fatty Acid Metabolism	RNDR4	Purine Metabolism
AGPAT160	Fatty Acid Metabolism	RPI	Pentose Phosphate Pathway
AGPAT160	Fatty Acid Metabolism	SDPTA	Lysine Metabolism
AGPAT160	Fatty Acid Metabolism	SHCHCS2	Other Amino Acid Metabolism
AGPAT160	Fatty Acid Metabolism	UDPDPS	Polyprenyl Metabolism
AGPAT160	Fatty Acid Metabolism	VALTA	Valine Leucine and Isoleucine Metabolism
AGPAT160190	Fatty Acid Metabolism	ACOTA	Urea Cycle
AGPAT160190	Fatty Acid Metabolism	AGPR	Urea Cycle
AGPAT160190	Fatty Acid Metabolism	AMMQT8	Ubiquinone Metabolism
AGPAT160190	Fatty Acid Metabolism	ASAD	Glycine Serine and Threonine Metabolism
AGPAT160190	Fatty Acid Metabolism	ASPTA	Glutamate Metabolism
AGPAT160190	Fatty Acid Metabolism	DCPE	Polyprenyl Metabolism
AGPAT160190	Fatty Acid Metabolism	DHNPA2	Folate Metabolism
AGPAT160190	Fatty Acid Metabolism	DHORTS	Pyrimidine Metabolism
AGPAT160190	Fatty Acid Metabolism	DHPPDA	Riboflavin Metabolism
AGPAT160190	Fatty Acid Metabolism	DHPS2	Folate Metabolism
AGPAT160190	Fatty Acid Metabolism	FACOAL181	Fatty Acid Metabolism
AGPAT160190	Fatty Acid Metabolism	GTPCII	Riboflavin Metabolism
AGPAT160190	Fatty Acid Metabolism	HMPK4	Cofactor Metabolism
AGPAT160190	Fatty Acid Metabolism	ILETA	Valine Leucine and Isoleucine Metabolism
AGPAT160190	Fatty Acid Metabolism	IMPC	Purine Metabolism
AGPAT160190	Fatty Acid Metabolism	IPPMIa	Valine Leucine and Isoleucine Metabolism
AGPAT160190	Fatty Acid Metabolism	IPPMIb	Valine Leucine and Isoleucine Metabolism
AGPAT160190	Fatty Acid Metabolism	LEUTA	Valine Leucine and Isoleucine Metabolism
AGPAT160190	Fatty Acid Metabolism	MAN1PT2	Sugar Metabolism
AGPAT160190	Fatty Acid Metabolism	MANAT2	Membrane Metabolism
AGPAT160190	Fatty Acid Metabolism	ORPT	Pyrimidine Metabolism
AGPAT160190	Fatty Acid Metabolism	OXGDC2	Ubiquinone Metabolism
AGPAT160190	Fatty Acid Metabolism	PGMT	Glycolysis
AGPAT160190	Fatty Acid Metabolism	RNDR4	Purine Metabolism
AGPAT160190	Fatty Acid Metabolism	RPI	Pentose Phosphate Pathway
AGPAT160190	Fatty Acid Metabolism	SDPTA	Lysine Metabolism
AGPAT160190	Fatty Acid Metabolism	SHCHCS2	Other Amino Acid Metabolism
AGPAT160190	Fatty Acid Metabolism	UDPDPS	Polyprenyl Metabolism
AGPAT160190	Fatty Acid Metabolism	VALTA	Valine Leucine and Isoleucine Metabolism
AGPAT190	Fatty Acid Metabolism	ACOTA	Urea Cycle
AGPAT190	Fatty Acid Metabolism	AGPR	Urea Cycle
AGPAT190	Fatty Acid Metabolism	AMMQT8	Ubiquinone Metabolism
AGPAT190	Fatty Acid Metabolism	ASAD	Glycine Serine and Threonine Metabolism
AGPAT190	Fatty Acid Metabolism	ASPTA	Glutamate Metabolism
AGPAT190	Fatty Acid Metabolism	DCPE	Polyprenyl Metabolism
AGPAT190	Fatty Acid Metabolism	DHNPA2	Folate Metabolism
AGPAT190	Fatty Acid Metabolism	DHORTS	Pyrimidine Metabolism
AGPAT190	Fatty Acid Metabolism	DHPPDA	Riboflavin Metabolism
AGPAT190	Fatty Acid Metabolism	DHPS2	Folate Metabolism
AGPAT190	Fatty Acid Metabolism	FACOAL181	Fatty Acid Metabolism
AGPAT190	Fatty Acid Metabolism	GTPCII	Riboflavin Metabolism
AGPAT190	Fatty Acid Metabolism	HMPK4	Cofactor Metabolism
AGPAT190	Fatty Acid Metabolism	ILETA	Valine Leucine and Isoleucine Metabolism
AGPAT190	Fatty Acid Metabolism	IMPC	Purine Metabolism
AGPAT190	Fatty Acid Metabolism	IPPMIa	Valine Leucine and Isoleucine Metabolism
AGPAT190	Fatty Acid Metabolism	IPPMIb	Valine Leucine and Isoleucine Metabolism
AGPAT190	Fatty Acid Metabolism	LEUTA	Valine Leucine and Isoleucine Metabolism
AGPAT190	Fatty Acid Metabolism	MAN1PT2	Sugar Metabolism
AGPAT190	Fatty Acid Metabolism	ORPT	Pyrimidine Metabolism
AGPAT190	Fatty Acid Metabolism	OXGDC2	Ubiquinone Metabolism
AGPAT190	Fatty Acid Metabolism	PGMT	Glycolysis
AGPAT190	Fatty Acid Metabolism	RNDR4	Purine Metabolism
AGPAT190	Fatty Acid Metabolism	RPI	Pentose Phosphate Pathway
AGPAT190	Fatty Acid Metabolism	SDPTA	Lysine Metabolism
AGPAT190	Fatty Acid Metabolism	SHCHCS2	Other Amino Acid Metabolism
AGPAT190	Fatty Acid Metabolism	UDPDPS	Polyprenyl Metabolism
AGPAT190	Fatty Acid Metabolism	VALTA	Valine Leucine and Isoleucine Metabolism
AGPR	Urea Cycle	AMMQT8	Ubiquinone Metabolism
AGPR	Urea Cycle	ASAD	Glycine Serine and Threonine Metabolism
AGPR	Urea Cycle	ASPTA	Glutamate Metabolism
AGPR	Urea Cycle	DCPE	Polyprenyl Metabolism
AGPR	Urea Cycle	DHNPA2	Folate Metabolism
AGPR	Urea Cycle	DHORTS	Pyrimidine Metabolism
AGPR	Urea Cycle	DHPS2	Folate Metabolism
AGPR	Urea Cycle	FACOAL181	Fatty Acid Metabolism
AGPR	Urea Cycle	HMPK4	Cofactor Metabolism
AGPR	Urea Cycle	ILETA	Valine Leucine and Isoleucine Metabolism
AGPR	Urea Cycle	IMPC	Purine Metabolism
AGPR	Urea Cycle	IPPMIa	Valine Leucine and Isoleucine Metabolism
AGPR	Urea Cycle	IPPMIb	Valine Leucine and Isoleucine Metabolism
AGPR	Urea Cycle	LEUTA	Valine Leucine and Isoleucine Metabolism
AGPR	Urea Cycle	MANAT2	Membrane Metabolism
AGPR	Urea Cycle	ORNTAC	Urea Cycle
AGPR	Urea Cycle	ORPT	Pyrimidine Metabolism
AGPR	Urea Cycle	OXGDC2	Ubiquinone Metabolism
AGPR	Urea Cycle	PGMT	Glycolysis
AGPR	Urea Cycle	PUNP5	Purine Metabolism
AGPR	Urea Cycle	RNDR4	Purine Metabolism
AGPR	Urea Cycle	RPI	Pentose Phosphate Pathway
AGPR	Urea Cycle	SDPTA	Lysine Metabolism
AGPR	Urea Cycle	SHCHCS2	Other Amino Acid Metabolism
AGPR	Urea Cycle	VALTA	Valine Leucine and Isoleucine Metabolism
AHC	Methionine Metabolism	ACOTA	Urea Cycle
AHC	Methionine Metabolism	AGPR	Urea Cycle
AHC	Methionine Metabolism	ASAD	Glycine Serine and Threonine Metabolism
AHC	Methionine Metabolism	ASPTA	Glutamate Metabolism
AHC	Methionine Metabolism	DCPE	Polyprenyl Metabolism
AHC	Methionine Metabolism	DHNPA2	Folate Metabolism
AHC	Methionine Metabolism	DHORTS	Pyrimidine Metabolism
AHC	Methionine Metabolism	DHPPDA	Riboflavin Metabolism
AHC	Methionine Metabolism	DHPS2	Folate Metabolism
AHC	Methionine Metabolism	FACOAL181	Fatty Acid Metabolism
AHC	Methionine Metabolism	GTPCII	Riboflavin Metabolism
AHC	Methionine Metabolism	HMPK4	Cofactor Metabolism
AHC	Methionine Metabolism	ILETA	Valine Leucine and Isoleucine Metabolism
AHC	Methionine Metabolism	IMPC	Purine Metabolism
AHC	Methionine Metabolism	IPPMIa	Valine Leucine and Isoleucine Metabolism
AHC	Methionine Metabolism	IPPMIb	Valine Leucine and Isoleucine Metabolism
AHC	Methionine Metabolism	LEUTA	Valine Leucine and Isoleucine Metabolism
AHC	Methionine Metabolism	MAN1PT2	Sugar Metabolism
AHC	Methionine Metabolism	MANAT2	Membrane Metabolism
AHC	Methionine Metabolism	ORPT	Pyrimidine Metabolism
AHC	Methionine Metabolism	PGMT	Glycolysis
AHC	Methionine Metabolism	RPI	Pentose Phosphate Pathway
AHC	Methionine Metabolism	SDPTA	Lysine Metabolism
AHC	Methionine Metabolism	UDPDPS	Polyprenyl Metabolism
AHC	Methionine Metabolism	VALTA	Valine Leucine and Isoleucine Metabolism
AHMMPS	Cofactor Metabolism	ACOTA	Urea Cycle
AHMMPS	Cofactor Metabolism	AGPR	Urea Cycle
AHMMPS	Cofactor Metabolism	ASAD	Glycine Serine and Threonine Metabolism
AHMMPS	Cofactor Metabolism	DHORTS	Pyrimidine Metabolism
AHMMPS	Cofactor Metabolism	DHPPDA	Riboflavin Metabolism
AHMMPS	Cofactor Metabolism	FACOAL181	Fatty Acid Metabolism
AHMMPS	Cofactor Metabolism	GTPCII	Riboflavin Metabolism
AHMMPS	Cofactor Metabolism	HMPK4	Cofactor Metabolism
AHMMPS	Cofactor Metabolism	ILETA	Valine Leucine and Isoleucine Metabolism
AHMMPS	Cofactor Metabolism	IMPC	Purine Metabolism
AHMMPS	Cofactor Metabolism	IPPMIa	Valine Leucine and Isoleucine Metabolism
AHMMPS	Cofactor Metabolism	IPPMIb	Valine Leucine and Isoleucine Metabolism
AHMMPS	Cofactor Metabolism	LEUTA	Valine Leucine and Isoleucine Metabolism
AHMMPS	Cofactor Metabolism	MAN1PT2	Sugar Metabolism
AHMMPS	Cofactor Metabolism	ORPT	Pyrimidine Metabolism
AHMMPS	Cofactor Metabolism	RNDR4	Purine Metabolism
AHMMPS	Cofactor Metabolism	RPI	Pentose Phosphate Pathway
AHMMPS	Cofactor Metabolism	SDPTA	Lysine Metabolism
AHMMPS	Cofactor Metabolism	VALTA	Valine Leucine and Isoleucine Metabolism
AIRCr	Purine Metabolism	ACOTA	Urea Cycle
AIRCr	Purine Metabolism	AGPR	Urea Cycle
AIRCr	Purine Metabolism	AMMQT8	Ubiquinone Metabolism
AIRCr	Purine Metabolism	DCPE	Polyprenyl Metabolism
AIRCr	Purine Metabolism	DHNPA2	Folate Metabolism
AIRCr	Purine Metabolism	DHPPDA	Riboflavin Metabolism
AIRCr	Purine Metabolism	DHPS2	Folate Metabolism
AIRCr	Purine Metabolism	FACOAL181	Fatty Acid Metabolism
AIRCr	Purine Metabolism	GTPCII	Riboflavin Metabolism
AIRCr	Purine Metabolism	HMPK4	Cofactor Metabolism
AIRCr	Purine Metabolism	HSK	Glycine Serine and Threonine Metabolism
AIRCr	Purine Metabolism	ILETA	Valine Leucine and Isoleucine Metabolism
AIRCr	Purine Metabolism	IPPMIa	Valine Leucine and Isoleucine Metabolism
AIRCr	Purine Metabolism	IPPMIb	Valine Leucine and Isoleucine Metabolism
AIRCr	Purine Metabolism	LEUTA	Valine Leucine and Isoleucine Metabolism
AIRCr	Purine Metabolism	MANAT2	Membrane Metabolism
AIRCr	Purine Metabolism	NDPK3	Pyrimidine Metabolism
AIRCr	Purine Metabolism	PGMT	Glycolysis
AIRCr	Purine Metabolism	PPCKr	Citric Acid Cycle
AIRCr	Purine Metabolism	PYK	Glycolysis
AIRCr	Purine Metabolism	RNDR4	Purine Metabolism
AIRCr	Purine Metabolism	SDPTA	Lysine Metabolism
AIRCr	Purine Metabolism	THRS	Glycine Serine and Threonine Metabolism
AIRCr	Purine Metabolism	UDPDPS	Polyprenyl Metabolism
AIRCr	Purine Metabolism	UMPK	Pyrimidine Metabolism
AIRCr	Purine Metabolism	VALTA	Valine Leucine and Isoleucine Metabolism
ALAALAr	Alanine and Aspartate Metabolism	ACOTA	Urea Cycle
ALAALAr	Alanine and Aspartate Metabolism	AGPR	Urea Cycle
ALAALAr	Alanine and Aspartate Metabolism	ASAD	Glycine Serine and Threonine Metabolism
ALAALAr	Alanine and Aspartate Metabolism	ASPTA	Glutamate Metabolism
ALAALAr	Alanine and Aspartate Metabolism	DCPE	Polyprenyl Metabolism
ALAALAr	Alanine and Aspartate Metabolism	DHNPA2	Folate Metabolism
ALAALAr	Alanine and Aspartate Metabolism	DHORTS	Pyrimidine Metabolism
ALAALAr	Alanine and Aspartate Metabolism	DHPPDA	Riboflavin Metabolism
ALAALAr	Alanine and Aspartate Metabolism	DHPS2	Folate Metabolism
ALAALAr	Alanine and Aspartate Metabolism	FACOAL181	Fatty Acid Metabolism
ALAALAr	Alanine and Aspartate Metabolism	GTPCII	Riboflavin Metabolism
ALAALAr	Alanine and Aspartate Metabolism	HMPK4	Cofactor Metabolism
ALAALAr	Alanine and Aspartate Metabolism	ILETA	Valine Leucine and Isoleucine Metabolism
ALAALAr	Alanine and Aspartate Metabolism	IMPC	Purine Metabolism
ALAALAr	Alanine and Aspartate Metabolism	IPPMIa	Valine Leucine and Isoleucine Metabolism
ALAALAr	Alanine and Aspartate Metabolism	IPPMIb	Valine Leucine and Isoleucine Metabolism
ALAALAr	Alanine and Aspartate Metabolism	LEUTA	Valine Leucine and Isoleucine Metabolism
ALAALAr	Alanine and Aspartate Metabolism	MAN1PT2	Sugar Metabolism
ALAALAr	Alanine and Aspartate Metabolism	MANAT2	Membrane Metabolism
ALAALAr	Alanine and Aspartate Metabolism	ORPT	Pyrimidine Metabolism
ALAALAr	Alanine and Aspartate Metabolism	PGMT	Glycolysis
ALAALAr	Alanine and Aspartate Metabolism	RPI	Pentose Phosphate Pathway
ALAALAr	Alanine and Aspartate Metabolism	SDPTA	Lysine Metabolism
ALAALAr	Alanine and Aspartate Metabolism	UDPDPS	Polyprenyl Metabolism
ALAALAr	Alanine and Aspartate Metabolism	VALTA	Valine Leucine and Isoleucine Metabolism
ALAR	Alanine and Aspartate Metabolism	ACOTA	Urea Cycle
ALAR	Alanine and Aspartate Metabolism	AGPR	Urea Cycle
ALAR	Alanine and Aspartate Metabolism	ASAD	Glycine Serine and Threonine Metabolism
ALAR	Alanine and Aspartate Metabolism	ASPTA	Glutamate Metabolism
ALAR	Alanine and Aspartate Metabolism	DCPE	Polyprenyl Metabolism
ALAR	Alanine and Aspartate Metabolism	DHNPA2	Folate Metabolism
ALAR	Alanine and Aspartate Metabolism	DHORTS	Pyrimidine Metabolism
ALAR	Alanine and Aspartate Metabolism	DHPPDA	Riboflavin Metabolism
ALAR	Alanine and Aspartate Metabolism	DHPS2	Folate Metabolism
ALAR	Alanine and Aspartate Metabolism	GTPCII	Riboflavin Metabolism
ALAR	Alanine and Aspartate Metabolism	HMPK4	Cofactor Metabolism
ALAR	Alanine and Aspartate Metabolism	ILETA	Valine Leucine and Isoleucine Metabolism
ALAR	Alanine and Aspartate Metabolism	IMPC	Purine Metabolism
ALAR	Alanine and Aspartate Metabolism	IPPMIa	Valine Leucine and Isoleucine Metabolism
ALAR	Alanine and Aspartate Metabolism	IPPMIb	Valine Leucine and Isoleucine Metabolism
ALAR	Alanine and Aspartate Metabolism	LEUTA	Valine Leucine and Isoleucine Metabolism
ALAR	Alanine and Aspartate Metabolism	MAN1PT2	Sugar Metabolism
ALAR	Alanine and Aspartate Metabolism	MANAT2	Membrane Metabolism
ALAR	Alanine and Aspartate Metabolism	ORPT	Pyrimidine Metabolism
ALAR	Alanine and Aspartate Metabolism	RNDR4	Purine Metabolism
ALAR	Alanine and Aspartate Metabolism	RPI	Pentose Phosphate Pathway
ALAR	Alanine and Aspartate Metabolism	SDPTA	Lysine Metabolism
ALAR	Alanine and Aspartate Metabolism	UDPDPS	Polyprenyl Metabolism
ALAR	Alanine and Aspartate Metabolism	VALTA	Valine Leucine and Isoleucine Metabolism
AMMQT8	Ubiquinone Metabolism	AACPS10	Fatty Acid Metabolism
AMMQT8	Ubiquinone Metabolism	ACCC	Fatty Acid Metabolism
AMMQT8	Ubiquinone Metabolism	ACCOACr	Pyruvate Metabolism
AMMQT8	Ubiquinone Metabolism	ACChex	Fatty Acid Metabolism
AMMQT8	Ubiquinone Metabolism	ACGAMT	Peptidoglycan Metabolism
AMMQT8	Ubiquinone Metabolism	ACGK	Urea Cycle
AMMQT8	Ubiquinone Metabolism	ACLS	Valine Leucine and Isoleucine Metabolism
AMMQT8	Ubiquinone Metabolism	ADCL	Folate Metabolism
AMMQT8	Ubiquinone Metabolism	ADCS	Folate Metabolism
AMMQT8	Ubiquinone Metabolism	ADNK1	Nucleotide Sugar Metabolism
AMMQT8	Ubiquinone Metabolism	ADPT	Purine Metabolism
AMMQT8	Ubiquinone Metabolism	ADSK	Purine Metabolism
AMMQT8	Ubiquinone Metabolism	ADSL2r	Purine Metabolism
AMMQT8	Ubiquinone Metabolism	AFE	Membrane Metabolism
AMMQT8	Ubiquinone Metabolism	AFTA	Membrane Metabolism
AMMQT8	Ubiquinone Metabolism	AGPAT160	Fatty Acid Metabolism
AMMQT8	Ubiquinone Metabolism	AGPAT160190	Fatty Acid Metabolism
AMMQT8	Ubiquinone Metabolism	AGPAT190	Fatty Acid Metabolism
AMMQT8	Ubiquinone Metabolism	AHC	Methionine Metabolism
AMMQT8	Ubiquinone Metabolism	AHMMPS	Cofactor Metabolism
AMMQT8	Ubiquinone Metabolism	AIRCr	Purine Metabolism
AMMQT8	Ubiquinone Metabolism	ALAALAr	Alanine and Aspartate Metabolism
AMMQT8	Ubiquinone Metabolism	ALAD_L	Other Amino Acid Metabolism
AMMQT8	Ubiquinone Metabolism	ALAR	Alanine and Aspartate Metabolism
AMMQT8	Ubiquinone Metabolism	ANPRT	Phenylalanine Tyrosine Tryptophan Metabolism
AMMQT8	Ubiquinone Metabolism	ANS	Phenylalanine Tyrosine Tryptophan Metabolism
AMMQT8	Ubiquinone Metabolism	APRAUR	Riboflavin Metabolism
AMMQT8	Ubiquinone Metabolism	ASNS1	Alanine and Aspartate Metabolism
AMMQT8	Ubiquinone Metabolism	ASP1DC	Alanine and Aspartate Metabolism
AMMQT8	Ubiquinone Metabolism	ASPCT	Pyrimidine Metabolism
AMMQT8	Ubiquinone Metabolism	ASPK	Glycine Serine and Threonine Metabolism
AMMQT8	Ubiquinone Metabolism	ATPPRT	Histidine Metabolism
AMMQT8	Ubiquinone Metabolism	ATPS4r	Purine Metabolism
AMMQT8	Ubiquinone Metabolism	CBPS	Pyrimidine Metabolism
AMMQT8	Ubiquinone Metabolism	CDPMEK	Polyprenyl Metabolism
AMMQT8	Ubiquinone Metabolism	CDPPT160190	Membrane Metabolism
AMMQT8	Ubiquinone Metabolism	CHORM	Phenylalanine Tyrosine Tryptophan Metabolism
AMMQT8	Ubiquinone Metabolism	CHORS	Phenylalanine Tyrosine Tryptophan Metabolism
AMMQT8	Ubiquinone Metabolism	CHRPL	Membrane Metabolism
AMMQT8	Ubiquinone Metabolism	CPPPGO	Porphyrin Metabolism
AMMQT8	Ubiquinone Metabolism	CTPS1	Pyrimidine Metabolism
AMMQT8	Ubiquinone Metabolism	CYSS	Cysteine Metabolism
AMMQT8	Ubiquinone Metabolism	CYSTL	Methionine Metabolism
AMMQT8	Ubiquinone Metabolism	DAPDC	Lysine Metabolism
AMMQT8	Ubiquinone Metabolism	DAPE	Lysine Metabolism
AMMQT8	Ubiquinone Metabolism	DASYN160	Fatty Acid Metabolism
AMMQT8	Ubiquinone Metabolism	DASYN160190	Membrane Metabolism
AMMQT8	Ubiquinone Metabolism	DASYN190190	Membrane Metabolism
AMMQT8	Ubiquinone Metabolism	DCPDP	Polyprenyl Metabolism
AMMQT8	Ubiquinone Metabolism	DCPE	Polyprenyl Metabolism
AMMQT8	Ubiquinone Metabolism	DCPT	Polyprenyl Metabolism
AMMQT8	Ubiquinone Metabolism	DDPA	Phenylalanine Tyrosine Tryptophan Metabolism
AMMQT8	Ubiquinone Metabolism	DHAD1	Valine Leucine and Isoleucine Metabolism
AMMQT8	Ubiquinone Metabolism	DHDPRy	Lysine Metabolism
AMMQT8	Ubiquinone Metabolism	DHDPS	Lysine Metabolism
AMMQT8	Ubiquinone Metabolism	DHFS	Folate Metabolism
AMMQT8	Ubiquinone Metabolism	DHNPA2	Folate Metabolism
AMMQT8	Ubiquinone Metabolism	DHPPDA	Riboflavin Metabolism
AMMQT8	Ubiquinone Metabolism	DHPS2	Folate Metabolism
AMMQT8	Ubiquinone Metabolism	DHQD	Phenylalanine Tyrosine Tryptophan Metabolism
AMMQT8	Ubiquinone Metabolism	DHQS	Phenylalanine Tyrosine Tryptophan Metabolism
AMMQT8	Ubiquinone Metabolism	DMATT	Cofactor Metabolism
AMMQT8	Ubiquinone Metabolism	DPR	Pantothenate and CoA Metabolism
AMMQT8	Ubiquinone Metabolism	DXPRIi	Polyprenyl Metabolism
AMMQT8	Ubiquinone Metabolism	DXPS	Polyprenyl Metabolism
AMMQT8	Ubiquinone Metabolism	FAMPL1	Fatty Acid Metabolism
AMMQT8	Ubiquinone Metabolism	FAMPL2	Fatty Acid Metabolism
AMMQT8	Ubiquinone Metabolism	FAMPL3	Fatty Acid Metabolism
AMMQT8	Ubiquinone Metabolism	FAMPL4	Fatty Acid Metabolism
AMMQT8	Ubiquinone Metabolism	FAMPL5	Fatty Acid Metabolism
AMMQT8	Ubiquinone Metabolism	FAS100	Fatty Acid Metabolism
AMMQT8	Ubiquinone Metabolism	FAS120	Fatty Acid Metabolism
AMMQT8	Ubiquinone Metabolism	FAS140	Fatty Acid Metabolism
AMMQT8	Ubiquinone Metabolism	FAS160	Fatty Acid Metabolism
AMMQT8	Ubiquinone Metabolism	FAS161	Fatty Acid Metabolism
AMMQT8	Ubiquinone Metabolism	FAS180	Fatty Acid Metabolism
AMMQT8	Ubiquinone Metabolism	FAS181	Fatty Acid Metabolism
AMMQT8	Ubiquinone Metabolism	FAS200	Fatty Acid Metabolism
AMMQT8	Ubiquinone Metabolism	FAS240_L	Fatty Acid Metabolism
AMMQT8	Ubiquinone Metabolism	FAS260	Fatty Acid Metabolism
AMMQT8	Ubiquinone Metabolism	FAS80_L	Fatty Acid Metabolism
AMMQT8	Ubiquinone Metabolism	FASm1601	Membrane Metabolism
AMMQT8	Ubiquinone Metabolism	FASm180	Membrane Metabolism
AMMQT8	Ubiquinone Metabolism	FASm1801	Membrane Metabolism
AMMQT8	Ubiquinone Metabolism	FASm2001	Membrane Metabolism
AMMQT8	Ubiquinone Metabolism	FASm2002	Membrane Metabolism
AMMQT8	Ubiquinone Metabolism	FASm220	Membrane Metabolism
AMMQT8	Ubiquinone Metabolism	FASm2201	Membrane Metabolism
AMMQT8	Ubiquinone Metabolism	FASm2202	Membrane Metabolism
AMMQT8	Ubiquinone Metabolism	FASm240	Membrane Metabolism
AMMQT8	Ubiquinone Metabolism	FASm2401	Membrane Metabolism
AMMQT8	Ubiquinone Metabolism	FASm2402	Membrane Metabolism
AMMQT8	Ubiquinone Metabolism	FASm260	Membrane Metabolism
AMMQT8	Ubiquinone Metabolism	FASm2601	Membrane Metabolism
AMMQT8	Ubiquinone Metabolism	FASm2602	Membrane Metabolism
AMMQT8	Ubiquinone Metabolism	FASm280	Membrane Metabolism
AMMQT8	Ubiquinone Metabolism	FASm2801	Membrane Metabolism
AMMQT8	Ubiquinone Metabolism	FASm2802	Membrane Metabolism
AMMQT8	Ubiquinone Metabolism	FASm300	Membrane Metabolism
AMMQT8	Ubiquinone Metabolism	FASm320	Membrane Metabolism
AMMQT8	Ubiquinone Metabolism	FASm340	Membrane Metabolism
AMMQT8	Ubiquinone Metabolism	FRD3	Citric Acid Cycle
AMMQT8	Ubiquinone Metabolism	FRRPPDIMAS	Membrane Metabolism
AMMQT8	Ubiquinone Metabolism	G16MTM1	Membrane Metabolism
AMMQT8	Ubiquinone Metabolism	G1PACT	Sugar Metabolism
AMMQT8	Ubiquinone Metabolism	G1PTT	Nucleotide Sugar Metabolism
AMMQT8	Ubiquinone Metabolism	G1SATi	Porphyrin Metabolism
AMMQT8	Ubiquinone Metabolism	G3PAT160	Fatty Acid Metabolism
AMMQT8	Ubiquinone Metabolism	G3PAT190	Fatty Acid Metabolism
AMMQT8	Ubiquinone Metabolism	G5SD	Urea Cycle
AMMQT8	Ubiquinone Metabolism	GALFT	Membrane Metabolism
AMMQT8	Ubiquinone Metabolism	GALUi	Sugar Metabolism
AMMQT8	Ubiquinone Metabolism	GARFT	Purine Metabolism
AMMQT8	Ubiquinone Metabolism	GF6PTAr	Glutamate Metabolism
AMMQT8	Ubiquinone Metabolism	GFUCS	Sugar Metabolism
AMMQT8	Ubiquinone Metabolism	GHMT2	Glycine Serine and Threonine Metabolism
AMMQT8	Ubiquinone Metabolism	GLNS	Glutamate Metabolism
AMMQT8	Ubiquinone Metabolism	GLU5K	Urea Cycle
AMMQT8	Ubiquinone Metabolism	GLUPRT	Purine Metabolism
AMMQT8	Ubiquinone Metabolism	GLUTRR	Cofactor Metabolism
AMMQT8	Ubiquinone Metabolism	GLUTRS	Cofactor Metabolism
AMMQT8	Ubiquinone Metabolism	GMAND	Sugar Metabolism
AMMQT8	Ubiquinone Metabolism	GMPS2	Purine Metabolism
AMMQT8	Ubiquinone Metabolism	GMT1	Membrane Metabolism
AMMQT8	Ubiquinone Metabolism	GMT2	Membrane Metabolism
AMMQT8	Ubiquinone Metabolism	GRTT	Polyprenyl Metabolism
AMMQT8	Ubiquinone Metabolism	GTPCI	Folate Metabolism
AMMQT8	Ubiquinone Metabolism	GTPCII	Riboflavin Metabolism
AMMQT8	Ubiquinone Metabolism	HCO3E	Miscellaneous
AMMQT8	Ubiquinone Metabolism	HISTD	Histidine Metabolism
AMMQT8	Ubiquinone Metabolism	HMBS	Porphyrin Metabolism
AMMQT8	Ubiquinone Metabolism	HMPK4	Cofactor Metabolism
AMMQT8	Ubiquinone Metabolism	HSK	Glycine Serine and Threonine Metabolism
AMMQT8	Ubiquinone Metabolism	HSTPT	Histidine Metabolism
AMMQT8	Ubiquinone Metabolism	IG3PS	Histidine Metabolism
AMMQT8	Ubiquinone Metabolism	IGPDH	Histidine Metabolism
AMMQT8	Ubiquinone Metabolism	IGPS	Phenylalanine Tyrosine Tryptophan Metabolism
AMMQT8	Ubiquinone Metabolism	IMPD	Purine Metabolism
AMMQT8	Ubiquinone Metabolism	INSH	Purine Metabolism
AMMQT8	Ubiquinone Metabolism	IPMD	Valine Leucine and Isoleucine Metabolism
AMMQT8	Ubiquinone Metabolism	IPPS	Valine Leucine and Isoleucine Metabolism
AMMQT8	Ubiquinone Metabolism	KARA1i	Valine Leucine and Isoleucine Metabolism
AMMQT8	Ubiquinone Metabolism	KARA2i	Valine Leucine and Isoleucine Metabolism
AMMQT8	Ubiquinone Metabolism	MAN1PT2	Sugar Metabolism
AMMQT8	Ubiquinone Metabolism	MANAT1	Membrane Metabolism
AMMQT8	Ubiquinone Metabolism	MANAT2	Membrane Metabolism
AMMQT8	Ubiquinone Metabolism	MCBTS	Membrane Metabolism
AMMQT8	Ubiquinone Metabolism	MCBTS3	Membrane Metabolism
AMMQT8	Ubiquinone Metabolism	MCOATA	Fatty Acid Metabolism
AMMQT8	Ubiquinone Metabolism	MECDPS	Polyprenyl Metabolism
AMMQT8	Ubiquinone Metabolism	MEPCT	Polyprenyl Metabolism
AMMQT8	Ubiquinone Metabolism	METAT	Methionine Metabolism
AMMQT8	Ubiquinone Metabolism	METS	Methionine Metabolism
AMMQT8	Ubiquinone Metabolism	MI1PP	Fatty Acid Metabolism
AMMQT8	Ubiquinone Metabolism	MI1PS	Peptidoglycan Metabolism
AMMQT8	Ubiquinone Metabolism	MME	Fatty Acid Metabolism
AMMQT8	Ubiquinone Metabolism	MMM2r	Fatty Acid Metabolism
AMMQT8	Ubiquinone Metabolism	MN6PP	Sugar Metabolism
AMMQT8	Ubiquinone Metabolism	MOHMT	Pantothenate and CoA Metabolism
AMMQT8	Ubiquinone Metabolism	MTHFC	Folate Metabolism
AMMQT8	Ubiquinone Metabolism	MYC1CYC1	Fatty Acid Metabolism
AMMQT8	Ubiquinone Metabolism	MYC1CYC2	Fatty Acid Metabolism
AMMQT8	Ubiquinone Metabolism	MYC1CYC3	Fatty Acid Metabolism
AMMQT8	Ubiquinone Metabolism	MYC1CYC4	Fatty Acid Metabolism
AMMQT8	Ubiquinone Metabolism	MYC1CYC5	Fatty Acid Metabolism
AMMQT8	Ubiquinone Metabolism	MYC1M1	Fatty Acid Metabolism
AMMQT8	Ubiquinone Metabolism	MYC1M2	Fatty Acid Metabolism
AMMQT8	Ubiquinone Metabolism	MYC2CYC1	Fatty Acid Metabolism
AMMQT8	Ubiquinone Metabolism	MYC2CYC2	Fatty Acid Metabolism
AMMQT8	Ubiquinone Metabolism	MYC2CYC3	Fatty Acid Metabolism
AMMQT8	Ubiquinone Metabolism	MYCON1	Fatty Acid Metabolism
AMMQT8	Ubiquinone Metabolism	MYCON2	Fatty Acid Metabolism
AMMQT8	Ubiquinone Metabolism	MYCON3	Fatty Acid Metabolism
AMMQT8	Ubiquinone Metabolism	MYCON4	Fatty Acid Metabolism
AMMQT8	Ubiquinone Metabolism	MYCON5	Fatty Acid Metabolism
AMMQT8	Ubiquinone Metabolism	MYCSacp50	Fatty Acid Metabolism
AMMQT8	Ubiquinone Metabolism	MYCSacp56	Fatty Acid Metabolism
AMMQT8	Ubiquinone Metabolism	MYCSacp58	Fatty Acid Metabolism
AMMQT8	Ubiquinone Metabolism	NADH9	Ubiquinone Metabolism
AMMQT8	Ubiquinone Metabolism	NDPK2	Pyrimidine Metabolism
AMMQT8	Ubiquinone Metabolism	O16RHAT	Membrane Metabolism
AMMQT8	Ubiquinone Metabolism	OCBT	Arginine and Proline Metabolism
AMMQT8	Ubiquinone Metabolism	OMPDC	Pyrimidine Metabolism
AMMQT8	Ubiquinone Metabolism	ORNTAC	Urea Cycle
AMMQT8	Ubiquinone Metabolism	P5CRx	Arginine and Proline Metabolism
AMMQT8	Ubiquinone Metabolism	PANTS	Pantothenate and CoA Metabolism
AMMQT8	Ubiquinone Metabolism	PAPPT1	Peptidoglycan Metabolism
AMMQT8	Ubiquinone Metabolism	PAPPT2	Peptidoglycan Metabolism
AMMQT8	Ubiquinone Metabolism	PAPPT3	Peptidoglycan Metabolism
AMMQT8	Ubiquinone Metabolism	PAPR	Other Amino Acid Metabolism
AMMQT8	Ubiquinone Metabolism	PDIMAS	Membrane Metabolism
AMMQT8	Ubiquinone Metabolism	PGCD	Glycine Serine and Threonine Metabolism
AMMQT8	Ubiquinone Metabolism	PGPPT3	Peptidoglycan Metabolism
AMMQT8	Ubiquinone Metabolism	PGSA160	Fatty Acid Metabolism
AMMQT8	Ubiquinone Metabolism	PGSA160190	Membrane Metabolism
AMMQT8	Ubiquinone Metabolism	PGSA190	Membrane Metabolism
AMMQT8	Ubiquinone Metabolism	PMPK	Thiamine Metabolism
AMMQT8	Ubiquinone Metabolism	PNTK	Pantothenate and CoA Metabolism
AMMQT8	Ubiquinone Metabolism	PPA	Miscellaneous
AMMQT8	Ubiquinone Metabolism	PPBNGS	Porphyrin Metabolism
AMMQT8	Ubiquinone Metabolism	PPCDC	Pantothenate and CoA Metabolism
AMMQT8	Ubiquinone Metabolism	PPDIMAS	Membrane Metabolism
AMMQT8	Ubiquinone Metabolism	PPNCL	Cofactor Metabolism
AMMQT8	Ubiquinone Metabolism	PPND	Phenylalanine Tyrosine Tryptophan Metabolism
AMMQT8	Ubiquinone Metabolism	PPNDH	Phenylalanine Tyrosine Tryptophan Metabolism
AMMQT8	Ubiquinone Metabolism	PPPGO	Porphyrin Metabolism
AMMQT8	Ubiquinone Metabolism	PPTGS_TB1	Peptidoglycan Metabolism
AMMQT8	Ubiquinone Metabolism	PPTGS_TB2	Peptidoglycan Metabolism
AMMQT8	Ubiquinone Metabolism	PRAGSr	Purine Metabolism
AMMQT8	Ubiquinone Metabolism	PRAIS	Purine Metabolism
AMMQT8	Ubiquinone Metabolism	PRAIi	Histidine Metabolism
AMMQT8	Ubiquinone Metabolism	PRAMPC	Histidine Metabolism
AMMQT8	Ubiquinone Metabolism	PRASCS	Purine Metabolism
AMMQT8	Ubiquinone Metabolism	PRATPP	Histidine Metabolism
AMMQT8	Ubiquinone Metabolism	PREPPACPH	Membrane Metabolism
AMMQT8	Ubiquinone Metabolism	PREPTHS	Membrane Metabolism
AMMQT8	Ubiquinone Metabolism	PREPTHS2	Membrane Metabolism
AMMQT8	Ubiquinone Metabolism	PRFGS	Purine Metabolism
AMMQT8	Ubiquinone Metabolism	PRMICIi	Histidine Metabolism
AMMQT8	Ubiquinone Metabolism	PRPPS	Pentose Phosphate Pathway
AMMQT8	Ubiquinone Metabolism	PSCVT	Phenylalanine Tyrosine Tryptophan Metabolism
AMMQT8	Ubiquinone Metabolism	PSD160	Fatty Acid Metabolism
AMMQT8	Ubiquinone Metabolism	PSERT	Glycine Serine and Threonine Metabolism
AMMQT8	Ubiquinone Metabolism	PSP_L	Glycine Serine and Threonine Metabolism
AMMQT8	Ubiquinone Metabolism	PSSA160	Fatty Acid Metabolism
AMMQT8	Ubiquinone Metabolism	PUNP1	Purine Metabolism
AMMQT8	Ubiquinone Metabolism	RBFK	Riboflavin Metabolism
AMMQT8	Ubiquinone Metabolism	RBFSa	Riboflavin Metabolism
AMMQT8	Ubiquinone Metabolism	RBFSb	Riboflavin Metabolism
AMMQT8	Ubiquinone Metabolism	RNDR1	Purine Metabolism
AMMQT8	Ubiquinone Metabolism	RNDR2	Purine Metabolism
AMMQT8	Ubiquinone Metabolism	RNDR3	Purine Metabolism
AMMQT8	Ubiquinone Metabolism	RNDR4	Purine Metabolism
AMMQT8	Ubiquinone Metabolism	RPPDIMAS	Membrane Metabolism
AMMQT8	Ubiquinone Metabolism	RRPPDIMAS	Membrane Metabolism
AMMQT8	Ubiquinone Metabolism	SADT	Purine Metabolism
AMMQT8	Ubiquinone Metabolism	SALCS	Membrane Metabolism
AMMQT8	Ubiquinone Metabolism	SDPDS	Lysine Metabolism
AMMQT8	Ubiquinone Metabolism	SERAT	Cysteine Metabolism
AMMQT8	Ubiquinone Metabolism	SHK3Dr	Phenylalanine Tyrosine Tryptophan Metabolism
AMMQT8	Ubiquinone Metabolism	SHKK	Phenylalanine Tyrosine Tryptophan Metabolism
AMMQT8	Ubiquinone Metabolism	SULabc	Transport
AMMQT8	Ubiquinone Metabolism	TDPDRE	Nucleotide Sugar Metabolism
AMMQT8	Ubiquinone Metabolism	TDPDRR	Nucleotide Sugar Metabolism
AMMQT8	Ubiquinone Metabolism	TDPGDH	Nucleotide Sugar Metabolism
AMMQT8	Ubiquinone Metabolism	THDPS	Lysine Metabolism
AMMQT8	Ubiquinone Metabolism	THMDP	Cofactor Metabolism
AMMQT8	Ubiquinone Metabolism	THRS	Glycine Serine and Threonine Metabolism
AMMQT8	Ubiquinone Metabolism	THZPSN	Sugar Metabolism
AMMQT8	Ubiquinone Metabolism	TMDS	Pyrimidine Metabolism
AMMQT8	Ubiquinone Metabolism	TMPPP	Thiamine Metabolism
AMMQT8	Ubiquinone Metabolism	TRDR	Pyrimidine Metabolism
AMMQT8	Ubiquinone Metabolism	TRE6PP	Membrane Metabolism
AMMQT8	Ubiquinone Metabolism	TRE6PS	Membrane Metabolism
AMMQT8	Ubiquinone Metabolism	TRESULT	Membrane Metabolism
AMMQT8	Ubiquinone Metabolism	TRPS2	Phenylalanine Tyrosine Tryptophan Metabolism
AMMQT8	Ubiquinone Metabolism	TRPS3	Phenylalanine Tyrosine Tryptophan Metabolism
AMMQT8	Ubiquinone Metabolism	UAAGDS	Peptidoglycan Metabolism
AMMQT8	Ubiquinone Metabolism	UAGCVT	Sugar Metabolism
AMMQT8	Ubiquinone Metabolism	UAGDP	Sugar Metabolism
AMMQT8	Ubiquinone Metabolism	UAGPT1	Peptidoglycan Metabolism
AMMQT8	Ubiquinone Metabolism	UAGPT2	Peptidoglycan Metabolism
AMMQT8	Ubiquinone Metabolism	UAGPT3	Peptidoglycan Metabolism
AMMQT8	Ubiquinone Metabolism	UAMAGS	Peptidoglycan Metabolism
AMMQT8	Ubiquinone Metabolism	UAMAS	Peptidoglycan Metabolism
AMMQT8	Ubiquinone Metabolism	UAMRH	Membrane Metabolism
AMMQT8	Ubiquinone Metabolism	UAPGR	Sugar Metabolism
AMMQT8	Ubiquinone Metabolism	UDCPDP	Cofactor Metabolism
AMMQT8	Ubiquinone Metabolism	UDPDPS	Polyprenyl Metabolism
AMMQT8	Ubiquinone Metabolism	UDPG4E	Nucleotide Sugar Metabolism
AMMQT8	Ubiquinone Metabolism	UDPGALM	Peptidoglycan Metabolism
AMMQT8	Ubiquinone Metabolism	UGAGDS	Peptidoglycan Metabolism
AMMQT8	Ubiquinone Metabolism	UGGPT3	Peptidoglycan Metabolism
AMMQT8	Ubiquinone Metabolism	UGLDDS1	Peptidoglycan Metabolism
AMMQT8	Ubiquinone Metabolism	UGLDDS2	Peptidoglycan Metabolism
AMMQT8	Ubiquinone Metabolism	UGMAGS	Peptidoglycan Metabolism
AMMQT8	Ubiquinone Metabolism	UGMAS	Peptidoglycan Metabolism
AMMQT8	Ubiquinone Metabolism	UGMDDS	Peptidoglycan Metabolism
AMMQT8	Ubiquinone Metabolism	UGMDDS2	Peptidoglycan Metabolism
AMMQT8	Ubiquinone Metabolism	UMPK	Pyrimidine Metabolism
AMMQT8	Ubiquinone Metabolism	UPP3S	Porphyrin Metabolism
AMMQT8	Ubiquinone Metabolism	UPPDC1	Porphyrin Metabolism
ANPRT	Phenylalanine Tyrosine Tryptophan Metabolism	ASAD	Glycine Serine and Threonine Metabolism
ANPRT	Phenylalanine Tyrosine Tryptophan Metabolism	ASPTA	Glutamate Metabolism
ANPRT	Phenylalanine Tyrosine Tryptophan Metabolism	DCPE	Polyprenyl Metabolism
ANPRT	Phenylalanine Tyrosine Tryptophan Metabolism	DHNPA2	Folate Metabolism
ANPRT	Phenylalanine Tyrosine Tryptophan Metabolism	DHORTS	Pyrimidine Metabolism
ANPRT	Phenylalanine Tyrosine Tryptophan Metabolism	DHPPDA	Riboflavin Metabolism
ANPRT	Phenylalanine Tyrosine Tryptophan Metabolism	DHPS2	Folate Metabolism
ANPRT	Phenylalanine Tyrosine Tryptophan Metabolism	FACOAL181	Fatty Acid Metabolism
ANPRT	Phenylalanine Tyrosine Tryptophan Metabolism	GTPCII	Riboflavin Metabolism
ANPRT	Phenylalanine Tyrosine Tryptophan Metabolism	HMPK4	Cofactor Metabolism
ANPRT	Phenylalanine Tyrosine Tryptophan Metabolism	ILETA	Valine Leucine and Isoleucine Metabolism
ANPRT	Phenylalanine Tyrosine Tryptophan Metabolism	IMPC	Purine Metabolism
ANPRT	Phenylalanine Tyrosine Tryptophan Metabolism	IPPMIa	Valine Leucine and Isoleucine Metabolism
ANPRT	Phenylalanine Tyrosine Tryptophan Metabolism	IPPMIb	Valine Leucine and Isoleucine Metabolism
ANPRT	Phenylalanine Tyrosine Tryptophan Metabolism	LEUTA	Valine Leucine and Isoleucine Metabolism
ANPRT	Phenylalanine Tyrosine Tryptophan Metabolism	MAN1PT2	Sugar Metabolism
ANPRT	Phenylalanine Tyrosine Tryptophan Metabolism	MANAT2	Membrane Metabolism
ANPRT	Phenylalanine Tyrosine Tryptophan Metabolism	ORPT	Pyrimidine Metabolism
ANPRT	Phenylalanine Tyrosine Tryptophan Metabolism	PGMT	Glycolysis
ANPRT	Phenylalanine Tyrosine Tryptophan Metabolism	RPI	Pentose Phosphate Pathway
ANPRT	Phenylalanine Tyrosine Tryptophan Metabolism	SDPTA	Lysine Metabolism
ANPRT	Phenylalanine Tyrosine Tryptophan Metabolism	TRPS2	Phenylalanine Tyrosine Tryptophan Metabolism
ANPRT	Phenylalanine Tyrosine Tryptophan Metabolism	TRPS3	Phenylalanine Tyrosine Tryptophan Metabolism
ANPRT	Phenylalanine Tyrosine Tryptophan Metabolism	UDPDPS	Polyprenyl Metabolism
ANPRT	Phenylalanine Tyrosine Tryptophan Metabolism	VALTA	Valine Leucine and Isoleucine Metabolism
ANS	Phenylalanine Tyrosine Tryptophan Metabolism	ACOTA	Urea Cycle
ANS	Phenylalanine Tyrosine Tryptophan Metabolism	AGPR	Urea Cycle
ANS	Phenylalanine Tyrosine Tryptophan Metabolism	ASAD	Glycine Serine and Threonine Metabolism
ANS	Phenylalanine Tyrosine Tryptophan Metabolism	ASPTA	Glutamate Metabolism
ANS	Phenylalanine Tyrosine Tryptophan Metabolism	DCPE	Polyprenyl Metabolism
ANS	Phenylalanine Tyrosine Tryptophan Metabolism	DHNPA2	Folate Metabolism
ANS	Phenylalanine Tyrosine Tryptophan Metabolism	DHORTS	Pyrimidine Metabolism
ANS	Phenylalanine Tyrosine Tryptophan Metabolism	DHPPDA	Riboflavin Metabolism
ANS	Phenylalanine Tyrosine Tryptophan Metabolism	DHPS2	Folate Metabolism
ANS	Phenylalanine Tyrosine Tryptophan Metabolism	FACOAL181	Fatty Acid Metabolism
ANS	Phenylalanine Tyrosine Tryptophan Metabolism	GTPCII	Riboflavin Metabolism
ANS	Phenylalanine Tyrosine Tryptophan Metabolism	HMPK4	Cofactor Metabolism
ANS	Phenylalanine Tyrosine Tryptophan Metabolism	ILETA	Valine Leucine and Isoleucine Metabolism
ANS	Phenylalanine Tyrosine Tryptophan Metabolism	IMPC	Purine Metabolism
ANS	Phenylalanine Tyrosine Tryptophan Metabolism	IPPMIa	Valine Leucine and Isoleucine Metabolism
ANS	Phenylalanine Tyrosine Tryptophan Metabolism	IPPMIb	Valine Leucine and Isoleucine Metabolism
ANS	Phenylalanine Tyrosine Tryptophan Metabolism	LEUTA	Valine Leucine and Isoleucine Metabolism
ANS	Phenylalanine Tyrosine Tryptophan Metabolism	MAN1PT2	Sugar Metabolism
ANS	Phenylalanine Tyrosine Tryptophan Metabolism	MANAT2	Membrane Metabolism
ANS	Phenylalanine Tyrosine Tryptophan Metabolism	ORPT	Pyrimidine Metabolism
ANS	Phenylalanine Tyrosine Tryptophan Metabolism	PGMT	Glycolysis
ANS	Phenylalanine Tyrosine Tryptophan Metabolism	RPI	Pentose Phosphate Pathway
ANS	Phenylalanine Tyrosine Tryptophan Metabolism	SDPTA	Lysine Metabolism
ANS	Phenylalanine Tyrosine Tryptophan Metabolism	TRPS2	Phenylalanine Tyrosine Tryptophan Metabolism
ANS	Phenylalanine Tyrosine Tryptophan Metabolism	TRPS3	Phenylalanine Tyrosine Tryptophan Metabolism
ANS	Phenylalanine Tyrosine Tryptophan Metabolism	UDPDPS	Polyprenyl Metabolism
ANS	Phenylalanine Tyrosine Tryptophan Metabolism	VALTA	Valine Leucine and Isoleucine Metabolism
APRAUR	Riboflavin Metabolism	ACOTA	Urea Cycle
APRAUR	Riboflavin Metabolism	AGPR	Urea Cycle
APRAUR	Riboflavin Metabolism	AMMQT8	Ubiquinone Metabolism
APRAUR	Riboflavin Metabolism	ASAD	Glycine Serine and Threonine Metabolism
APRAUR	Riboflavin Metabolism	ASPTA	Glutamate Metabolism
APRAUR	Riboflavin Metabolism	DCPE	Polyprenyl Metabolism
APRAUR	Riboflavin Metabolism	DHNPA2	Folate Metabolism
APRAUR	Riboflavin Metabolism	DHORTS	Pyrimidine Metabolism
APRAUR	Riboflavin Metabolism	DHPPDA	Riboflavin Metabolism
APRAUR	Riboflavin Metabolism	DHPS2	Folate Metabolism
APRAUR	Riboflavin Metabolism	FACOAL181	Fatty Acid Metabolism
APRAUR	Riboflavin Metabolism	GTPCII	Riboflavin Metabolism
APRAUR	Riboflavin Metabolism	HMPK4	Cofactor Metabolism
APRAUR	Riboflavin Metabolism	ILETA	Valine Leucine and Isoleucine Metabolism
APRAUR	Riboflavin Metabolism	IMPC	Purine Metabolism
APRAUR	Riboflavin Metabolism	IPPMIa	Valine Leucine and Isoleucine Metabolism
APRAUR	Riboflavin Metabolism	IPPMIb	Valine Leucine and Isoleucine Metabolism
APRAUR	Riboflavin Metabolism	LEUTA	Valine Leucine and Isoleucine Metabolism
APRAUR	Riboflavin Metabolism	MAN1PT2	Sugar Metabolism
APRAUR	Riboflavin Metabolism	MANAT2	Membrane Metabolism
APRAUR	Riboflavin Metabolism	ORPT	Pyrimidine Metabolism
APRAUR	Riboflavin Metabolism	OXGDC2	Ubiquinone Metabolism
APRAUR	Riboflavin Metabolism	PGMT	Glycolysis
APRAUR	Riboflavin Metabolism	RNDR4	Purine Metabolism
APRAUR	Riboflavin Metabolism	RPI	Pentose Phosphate Pathway
APRAUR	Riboflavin Metabolism	SDPTA	Lysine Metabolism
APRAUR	Riboflavin Metabolism	SHCHCS2	Other Amino Acid Metabolism
APRAUR	Riboflavin Metabolism	UDPDPS	Polyprenyl Metabolism
APRAUR	Riboflavin Metabolism	VALTA	Valine Leucine and Isoleucine Metabolism
ARGDr	Arginine and Proline Metabolism	ACKr	Pyruvate Metabolism
ARGDr	Arginine and Proline Metabolism	AIRCr	Purine Metabolism
ARGDr	Arginine and Proline Metabolism	ALAD_L	Other Amino Acid Metabolism
ARGDr	Arginine and Proline Metabolism	AMMQT8	Ubiquinone Metabolism
ARGDr	Arginine and Proline Metabolism	CTPS1	Pyrimidine Metabolism
ARGDr	Arginine and Proline Metabolism	DHNPA2	Folate Metabolism
ARGDr	Arginine and Proline Metabolism	DHPPDA	Riboflavin Metabolism
ARGDr	Arginine and Proline Metabolism	DHPS2	Folate Metabolism
ARGDr	Arginine and Proline Metabolism	FAS161	Fatty Acid Metabolism
ARGDr	Arginine and Proline Metabolism	FAS181	Fatty Acid Metabolism
ARGDr	Arginine and Proline Metabolism	FHL	Redox Metabolism
ARGDr	Arginine and Proline Metabolism	GTPCII	Riboflavin Metabolism
ARGDr	Arginine and Proline Metabolism	HMPK4	Cofactor Metabolism
ARGDr	Arginine and Proline Metabolism	HSK	Glycine Serine and Threonine Metabolism
ARGDr	Arginine and Proline Metabolism	MAN1PT2	Sugar Metabolism
ARGDr	Arginine and Proline Metabolism	MANAT2	Membrane Metabolism
ARGDr	Arginine and Proline Metabolism	ORNTAC	Urea Cycle
ARGDr	Arginine and Proline Metabolism	PPCKr	Citric Acid Cycle
ARGDr	Arginine and Proline Metabolism	PYK	Glycolysis
ARGDr	Arginine and Proline Metabolism	RNDR4	Purine Metabolism
ARGDr	Arginine and Proline Metabolism	SADT	Purine Metabolism
ARGDr	Arginine and Proline Metabolism	THRS	Glycine Serine and Threonine Metabolism
ARGDr	Arginine and Proline Metabolism	TRPS2	Phenylalanine Tyrosine Tryptophan Metabolism
ARGDr	Arginine and Proline Metabolism	TRPS3	Phenylalanine Tyrosine Tryptophan Metabolism
ARGDr	Arginine and Proline Metabolism	UDPDPS	Polyprenyl Metabolism
ARGDr	Arginine and Proline Metabolism	UMPK	Pyrimidine Metabolism
ARGDr	Arginine and Proline Metabolism	VALTA	Valine Leucine and Isoleucine Metabolism
ASAD	Glycine Serine and Threonine Metabolism	ACOTA	Urea Cycle
ASAD	Glycine Serine and Threonine Metabolism	AGPR	Urea Cycle
ASAD	Glycine Serine and Threonine Metabolism	DCPE	Polyprenyl Metabolism
ASAD	Glycine Serine and Threonine Metabolism	DHNPA2	Folate Metabolism
ASAD	Glycine Serine and Threonine Metabolism	DHORTS	Pyrimidine Metabolism
ASAD	Glycine Serine and Threonine Metabolism	DHPPDA	Riboflavin Metabolism
ASAD	Glycine Serine and Threonine Metabolism	DHPS2	Folate Metabolism
ASAD	Glycine Serine and Threonine Metabolism	FACOAL181	Fatty Acid Metabolism
ASAD	Glycine Serine and Threonine Metabolism	GTPCII	Riboflavin Metabolism
ASAD	Glycine Serine and Threonine Metabolism	HMPK4	Cofactor Metabolism
ASAD	Glycine Serine and Threonine Metabolism	IPPMIa	Valine Leucine and Isoleucine Metabolism
ASAD	Glycine Serine and Threonine Metabolism	IPPMIb	Valine Leucine and Isoleucine Metabolism
ASAD	Glycine Serine and Threonine Metabolism	LEUTA	Valine Leucine and Isoleucine Metabolism
ASAD	Glycine Serine and Threonine Metabolism	MAN1PT2	Sugar Metabolism
ASAD	Glycine Serine and Threonine Metabolism	MANAT2	Membrane Metabolism
ASAD	Glycine Serine and Threonine Metabolism	ORPT	Pyrimidine Metabolism
ASAD	Glycine Serine and Threonine Metabolism	OXGDC2	Ubiquinone Metabolism
ASAD	Glycine Serine and Threonine Metabolism	SHCHCS2	Other Amino Acid Metabolism
ASAD	Glycine Serine and Threonine Metabolism	UDPDPS	Polyprenyl Metabolism
ASAD	Glycine Serine and Threonine Metabolism	VALTA	Valine Leucine and Isoleucine Metabolism
ASNS1	Alanine and Aspartate Metabolism	ACOTA	Urea Cycle
ASNS1	Alanine and Aspartate Metabolism	AGPR	Urea Cycle
ASNS1	Alanine and Aspartate Metabolism	ASAD	Glycine Serine and Threonine Metabolism
ASNS1	Alanine and Aspartate Metabolism	ASPTA	Glutamate Metabolism
ASNS1	Alanine and Aspartate Metabolism	DCPE	Polyprenyl Metabolism
ASNS1	Alanine and Aspartate Metabolism	DHORTS	Pyrimidine Metabolism
ASNS1	Alanine and Aspartate Metabolism	DHPPDA	Riboflavin Metabolism
ASNS1	Alanine and Aspartate Metabolism	FACOAL181	Fatty Acid Metabolism
ASNS1	Alanine and Aspartate Metabolism	GTPCII	Riboflavin Metabolism
ASNS1	Alanine and Aspartate Metabolism	HMPK4	Cofactor Metabolism
ASNS1	Alanine and Aspartate Metabolism	ILETA	Valine Leucine and Isoleucine Metabolism
ASNS1	Alanine and Aspartate Metabolism	IMPC	Purine Metabolism
ASNS1	Alanine and Aspartate Metabolism	IPPMIa	Valine Leucine and Isoleucine Metabolism
ASNS1	Alanine and Aspartate Metabolism	IPPMIb	Valine Leucine and Isoleucine Metabolism
ASNS1	Alanine and Aspartate Metabolism	LEUTA	Valine Leucine and Isoleucine Metabolism
ASNS1	Alanine and Aspartate Metabolism	MAN1PT2	Sugar Metabolism
ASNS1	Alanine and Aspartate Metabolism	ORPT	Pyrimidine Metabolism
ASNS1	Alanine and Aspartate Metabolism	OXGDC2	Ubiquinone Metabolism
ASNS1	Alanine and Aspartate Metabolism	PGMT	Glycolysis
ASNS1	Alanine and Aspartate Metabolism	RNDR4	Purine Metabolism
ASNS1	Alanine and Aspartate Metabolism	RPI	Pentose Phosphate Pathway
ASNS1	Alanine and Aspartate Metabolism	SDPTA	Lysine Metabolism
ASNS1	Alanine and Aspartate Metabolism	SHCHCS2	Other Amino Acid Metabolism
ASNS1	Alanine and Aspartate Metabolism	UDPDPS	Polyprenyl Metabolism
ASNS1	Alanine and Aspartate Metabolism	VALTA	Valine Leucine and Isoleucine Metabolism
ASP1DC	Alanine and Aspartate Metabolism	ACOTA	Urea Cycle
ASP1DC	Alanine and Aspartate Metabolism	AGPR	Urea Cycle
ASP1DC	Alanine and Aspartate Metabolism	AIRCr	Purine Metabolism
ASP1DC	Alanine and Aspartate Metabolism	AMMQT8	Ubiquinone Metabolism
ASP1DC	Alanine and Aspartate Metabolism	ASAD	Glycine Serine and Threonine Metabolism
ASP1DC	Alanine and Aspartate Metabolism	ASPTA	Glutamate Metabolism
ASP1DC	Alanine and Aspartate Metabolism	DCPE	Polyprenyl Metabolism
ASP1DC	Alanine and Aspartate Metabolism	DHNPA2	Folate Metabolism
ASP1DC	Alanine and Aspartate Metabolism	DHORTS	Pyrimidine Metabolism
ASP1DC	Alanine and Aspartate Metabolism	DHPPDA	Riboflavin Metabolism
ASP1DC	Alanine and Aspartate Metabolism	DHPS2	Folate Metabolism
ASP1DC	Alanine and Aspartate Metabolism	FACOAL181	Fatty Acid Metabolism
ASP1DC	Alanine and Aspartate Metabolism	GTPCII	Riboflavin Metabolism
ASP1DC	Alanine and Aspartate Metabolism	HMPK4	Cofactor Metabolism
ASP1DC	Alanine and Aspartate Metabolism	ILETA	Valine Leucine and Isoleucine Metabolism
ASP1DC	Alanine and Aspartate Metabolism	IMPC	Purine Metabolism
ASP1DC	Alanine and Aspartate Metabolism	IPPMIa	Valine Leucine and Isoleucine Metabolism
ASP1DC	Alanine and Aspartate Metabolism	IPPMIb	Valine Leucine and Isoleucine Metabolism
ASP1DC	Alanine and Aspartate Metabolism	LEUTA	Valine Leucine and Isoleucine Metabolism
ASP1DC	Alanine and Aspartate Metabolism	MAN1PT2	Sugar Metabolism
ASP1DC	Alanine and Aspartate Metabolism	MANAT2	Membrane Metabolism
ASP1DC	Alanine and Aspartate Metabolism	ORPT	Pyrimidine Metabolism
ASP1DC	Alanine and Aspartate Metabolism	OXGDC2	Ubiquinone Metabolism
ASP1DC	Alanine and Aspartate Metabolism	PGMT	Glycolysis
ASP1DC	Alanine and Aspartate Metabolism	RNDR4	Purine Metabolism
ASP1DC	Alanine and Aspartate Metabolism	RPI	Pentose Phosphate Pathway
ASP1DC	Alanine and Aspartate Metabolism	SDPTA	Lysine Metabolism
ASP1DC	Alanine and Aspartate Metabolism	SHCHCS2	Other Amino Acid Metabolism
ASP1DC	Alanine and Aspartate Metabolism	UDPDPS	Polyprenyl Metabolism
ASP1DC	Alanine and Aspartate Metabolism	VALTA	Valine Leucine and Isoleucine Metabolism
ASPCT	Pyrimidine Metabolism	ASAD	Glycine Serine and Threonine Metabolism
ASPCT	Pyrimidine Metabolism	ASPTA	Glutamate Metabolism
ASPCT	Pyrimidine Metabolism	DCPE	Polyprenyl Metabolism
ASPCT	Pyrimidine Metabolism	DHNPA2	Folate Metabolism
ASPCT	Pyrimidine Metabolism	DHPPDA	Riboflavin Metabolism
ASPCT	Pyrimidine Metabolism	DHPS2	Folate Metabolism
ASPCT	Pyrimidine Metabolism	FACOAL181	Fatty Acid Metabolism
ASPCT	Pyrimidine Metabolism	GTPCII	Riboflavin Metabolism
ASPCT	Pyrimidine Metabolism	HMPK4	Cofactor Metabolism
ASPCT	Pyrimidine Metabolism	ILETA	Valine Leucine and Isoleucine Metabolism
ASPCT	Pyrimidine Metabolism	IMPC	Purine Metabolism
ASPCT	Pyrimidine Metabolism	IPPMIa	Valine Leucine and Isoleucine Metabolism
ASPCT	Pyrimidine Metabolism	IPPMIb	Valine Leucine and Isoleucine Metabolism
ASPCT	Pyrimidine Metabolism	LEUTA	Valine Leucine and Isoleucine Metabolism
ASPCT	Pyrimidine Metabolism	MAN1PT2	Sugar Metabolism
ASPCT	Pyrimidine Metabolism	MANAT2	Membrane Metabolism
ASPCT	Pyrimidine Metabolism	OXGDC2	Ubiquinone Metabolism
ASPCT	Pyrimidine Metabolism	PGMT	Glycolysis
ASPCT	Pyrimidine Metabolism	RPI	Pentose Phosphate Pathway
ASPCT	Pyrimidine Metabolism	SDPTA	Lysine Metabolism
ASPCT	Pyrimidine Metabolism	SHCHCS2	Other Amino Acid Metabolism
ASPCT	Pyrimidine Metabolism	UDPDPS	Polyprenyl Metabolism
ASPCT	Pyrimidine Metabolism	VALTA	Valine Leucine and Isoleucine Metabolism
ASPK	Glycine Serine and Threonine Metabolism	ACOTA	Urea Cycle
ASPK	Glycine Serine and Threonine Metabolism	AGPR	Urea Cycle
ASPK	Glycine Serine and Threonine Metabolism	AMMQT8	Ubiquinone Metabolism
ASPK	Glycine Serine and Threonine Metabolism	ASPTA	Glutamate Metabolism
ASPK	Glycine Serine and Threonine Metabolism	DCPE	Polyprenyl Metabolism
ASPK	Glycine Serine and Threonine Metabolism	DHNPA2	Folate Metabolism
ASPK	Glycine Serine and Threonine Metabolism	DHORTS	Pyrimidine Metabolism
ASPK	Glycine Serine and Threonine Metabolism	DHPS2	Folate Metabolism
ASPK	Glycine Serine and Threonine Metabolism	FACOAL181	Fatty Acid Metabolism
ASPK	Glycine Serine and Threonine Metabolism	HMPK4	Cofactor Metabolism
ASPK	Glycine Serine and Threonine Metabolism	IMPC	Purine Metabolism
ASPK	Glycine Serine and Threonine Metabolism	IPPMIa	Valine Leucine and Isoleucine Metabolism
ASPK	Glycine Serine and Threonine Metabolism	IPPMIb	Valine Leucine and Isoleucine Metabolism
ASPK	Glycine Serine and Threonine Metabolism	LEUTA	Valine Leucine and Isoleucine Metabolism
ASPK	Glycine Serine and Threonine Metabolism	MAN1PT2	Sugar Metabolism
ASPK	Glycine Serine and Threonine Metabolism	ORPT	Pyrimidine Metabolism
ASPK	Glycine Serine and Threonine Metabolism	OXGDC2	Ubiquinone Metabolism
ASPK	Glycine Serine and Threonine Metabolism	PGMT	Glycolysis
ASPK	Glycine Serine and Threonine Metabolism	RNDR4	Purine Metabolism
ASPK	Glycine Serine and Threonine Metabolism	RPI	Pentose Phosphate Pathway
ASPK	Glycine Serine and Threonine Metabolism	SHCHCS2	Other Amino Acid Metabolism
ASPK	Glycine Serine and Threonine Metabolism	UDPDPS	Polyprenyl Metabolism
ASPK	Glycine Serine and Threonine Metabolism	VALTA	Valine Leucine and Isoleucine Metabolism
ASPTA	Glutamate Metabolism	ACOTA	Urea Cycle
ASPTA	Glutamate Metabolism	AGPR	Urea Cycle
ASPTA	Glutamate Metabolism	AIRCr	Purine Metabolism
ASPTA	Glutamate Metabolism	ARGDr	Arginine and Proline Metabolism
ASPTA	Glutamate Metabolism	DCPE	Polyprenyl Metabolism
ASPTA	Glutamate Metabolism	DHNPA2	Folate Metabolism
ASPTA	Glutamate Metabolism	DHPPDA	Riboflavin Metabolism
ASPTA	Glutamate Metabolism	DHPS2	Folate Metabolism
ASPTA	Glutamate Metabolism	FACOAL181	Fatty Acid Metabolism
ASPTA	Glutamate Metabolism	GTPCII	Riboflavin Metabolism
ASPTA	Glutamate Metabolism	HMPK4	Cofactor Metabolism
ASPTA	Glutamate Metabolism	HSK	Glycine Serine and Threonine Metabolism
ASPTA	Glutamate Metabolism	IPPMIa	Valine Leucine and Isoleucine Metabolism
ASPTA	Glutamate Metabolism	IPPMIb	Valine Leucine and Isoleucine Metabolism
ASPTA	Glutamate Metabolism	LEUTA	Valine Leucine and Isoleucine Metabolism
ASPTA	Glutamate Metabolism	MAN1PT2	Sugar Metabolism
ASPTA	Glutamate Metabolism	MANAT2	Membrane Metabolism
ASPTA	Glutamate Metabolism	OXGDC2	Ubiquinone Metabolism
ASPTA	Glutamate Metabolism	PGMT	Glycolysis
ASPTA	Glutamate Metabolism	SHCHCS2	Other Amino Acid Metabolism
ASPTA	Glutamate Metabolism	THRS	Glycine Serine and Threonine Metabolism
ASPTA	Glutamate Metabolism	UDPDPS	Polyprenyl Metabolism
ASPTA	Glutamate Metabolism	VALTA	Valine Leucine and Isoleucine Metabolism
ATPPRT	Histidine Metabolism	ACOTA	Urea Cycle
ATPPRT	Histidine Metabolism	AGPR	Urea Cycle
ATPPRT	Histidine Metabolism	AMMQT8	Ubiquinone Metabolism
ATPPRT	Histidine Metabolism	ASAD	Glycine Serine and Threonine Metabolism
ATPPRT	Histidine Metabolism	ASPTA	Glutamate Metabolism
ATPPRT	Histidine Metabolism	DCPE	Polyprenyl Metabolism
ATPPRT	Histidine Metabolism	DHNPA2	Folate Metabolism
ATPPRT	Histidine Metabolism	DHORTS	Pyrimidine Metabolism
ATPPRT	Histidine Metabolism	DHPPDA	Riboflavin Metabolism
ATPPRT	Histidine Metabolism	DHPS2	Folate Metabolism
ATPPRT	Histidine Metabolism	FACOAL181	Fatty Acid Metabolism
ATPPRT	Histidine Metabolism	GTPCII	Riboflavin Metabolism
ATPPRT	Histidine Metabolism	HMPK4	Cofactor Metabolism
ATPPRT	Histidine Metabolism	ILETA	Valine Leucine and Isoleucine Metabolism
ATPPRT	Histidine Metabolism	IMPC	Purine Metabolism
ATPPRT	Histidine Metabolism	IPPMIa	Valine Leucine and Isoleucine Metabolism
ATPPRT	Histidine Metabolism	IPPMIb	Valine Leucine and Isoleucine Metabolism
ATPPRT	Histidine Metabolism	LEUTA	Valine Leucine and Isoleucine Metabolism
ATPPRT	Histidine Metabolism	MAN1PT2	Sugar Metabolism
ATPPRT	Histidine Metabolism	ORPT	Pyrimidine Metabolism
ATPPRT	Histidine Metabolism	OXGDC2	Ubiquinone Metabolism
ATPPRT	Histidine Metabolism	PGMT	Glycolysis
ATPPRT	Histidine Metabolism	RNDR4	Purine Metabolism
ATPPRT	Histidine Metabolism	RPI	Pentose Phosphate Pathway
ATPPRT	Histidine Metabolism	SDPTA	Lysine Metabolism
ATPPRT	Histidine Metabolism	SHCHCS2	Other Amino Acid Metabolism
ATPPRT	Histidine Metabolism	VALTA	Valine Leucine and Isoleucine Metabolism
CBPS	Pyrimidine Metabolism	ACOTA	Urea Cycle
CBPS	Pyrimidine Metabolism	AGPR	Urea Cycle
CBPS	Pyrimidine Metabolism	ASAD	Glycine Serine and Threonine Metabolism
CBPS	Pyrimidine Metabolism	ASPTA	Glutamate Metabolism
CBPS	Pyrimidine Metabolism	DCPE	Polyprenyl Metabolism
CBPS	Pyrimidine Metabolism	DHNPA2	Folate Metabolism
CBPS	Pyrimidine Metabolism	DHPPDA	Riboflavin Metabolism
CBPS	Pyrimidine Metabolism	DHPS2	Folate Metabolism
CBPS	Pyrimidine Metabolism	FACOAL181	Fatty Acid Metabolism
CBPS	Pyrimidine Metabolism	GTPCII	Riboflavin Metabolism
CBPS	Pyrimidine Metabolism	HMPK4	Cofactor Metabolism
CBPS	Pyrimidine Metabolism	ILETA	Valine Leucine and Isoleucine Metabolism
CBPS	Pyrimidine Metabolism	IMPC	Purine Metabolism
CBPS	Pyrimidine Metabolism	IPPMIa	Valine Leucine and Isoleucine Metabolism
CBPS	Pyrimidine Metabolism	IPPMIb	Valine Leucine and Isoleucine Metabolism
CBPS	Pyrimidine Metabolism	LEUTA	Valine Leucine and Isoleucine Metabolism
CBPS	Pyrimidine Metabolism	MAN1PT2	Sugar Metabolism
CBPS	Pyrimidine Metabolism	MANAT2	Membrane Metabolism
CBPS	Pyrimidine Metabolism	PGMT	Glycolysis
CBPS	Pyrimidine Metabolism	RPI	Pentose Phosphate Pathway
CBPS	Pyrimidine Metabolism	SDPTA	Lysine Metabolism
CBPS	Pyrimidine Metabolism	UDPDPS	Polyprenyl Metabolism
CBPS	Pyrimidine Metabolism	VALTA	Valine Leucine and Isoleucine Metabolism
CDPPT160190	Membrane Metabolism	ACOTA	Urea Cycle
CDPPT160190	Membrane Metabolism	AGPR	Urea Cycle
CDPPT160190	Membrane Metabolism	AMMQT8	Ubiquinone Metabolism
CDPPT160190	Membrane Metabolism	ASAD	Glycine Serine and Threonine Metabolism
CDPPT160190	Membrane Metabolism	ASPTA	Glutamate Metabolism
CDPPT160190	Membrane Metabolism	DHNPA2	Folate Metabolism
CDPPT160190	Membrane Metabolism	DHORTS	Pyrimidine Metabolism
CDPPT160190	Membrane Metabolism	DHPS2	Folate Metabolism
CDPPT160190	Membrane Metabolism	FACOAL181	Fatty Acid Metabolism
CDPPT160190	Membrane Metabolism	HMPK4	Cofactor Metabolism
CDPPT160190	Membrane Metabolism	ILETA	Valine Leucine and Isoleucine Metabolism
CDPPT160190	Membrane Metabolism	IMPC	Purine Metabolism
CDPPT160190	Membrane Metabolism	IPPMIa	Valine Leucine and Isoleucine Metabolism
CDPPT160190	Membrane Metabolism	IPPMIb	Valine Leucine and Isoleucine Metabolism
CDPPT160190	Membrane Metabolism	LEUTA	Valine Leucine and Isoleucine Metabolism
CDPPT160190	Membrane Metabolism	MAN1PT2	Sugar Metabolism
CDPPT160190	Membrane Metabolism	MANAT2	Membrane Metabolism
CDPPT160190	Membrane Metabolism	ORPT	Pyrimidine Metabolism
CDPPT160190	Membrane Metabolism	PGMT	Glycolysis
CDPPT160190	Membrane Metabolism	RNDR4	Purine Metabolism
CDPPT160190	Membrane Metabolism	RPI	Pentose Phosphate Pathway
CDPPT160190	Membrane Metabolism	SDPTA	Lysine Metabolism
CDPPT160190	Membrane Metabolism	UDPDPS	Polyprenyl Metabolism
CDPPT160190	Membrane Metabolism	VALTA	Valine Leucine and Isoleucine Metabolism
CHORM	Phenylalanine Tyrosine Tryptophan Metabolism	ACOTA	Urea Cycle
CHORM	Phenylalanine Tyrosine Tryptophan Metabolism	AGPR	Urea Cycle
CHORM	Phenylalanine Tyrosine Tryptophan Metabolism	ASAD	Glycine Serine and Threonine Metabolism
CHORM	Phenylalanine Tyrosine Tryptophan Metabolism	ASPTA	Glutamate Metabolism
CHORM	Phenylalanine Tyrosine Tryptophan Metabolism	DCPE	Polyprenyl Metabolism
CHORM	Phenylalanine Tyrosine Tryptophan Metabolism	DHORTS	Pyrimidine Metabolism
CHORM	Phenylalanine Tyrosine Tryptophan Metabolism	FACOAL181	Fatty Acid Metabolism
CHORM	Phenylalanine Tyrosine Tryptophan Metabolism	HMPK4	Cofactor Metabolism
CHORM	Phenylalanine Tyrosine Tryptophan Metabolism	ILETA	Valine Leucine and Isoleucine Metabolism
CHORM	Phenylalanine Tyrosine Tryptophan Metabolism	IMPC	Purine Metabolism
CHORM	Phenylalanine Tyrosine Tryptophan Metabolism	IPPMIa	Valine Leucine and Isoleucine Metabolism
CHORM	Phenylalanine Tyrosine Tryptophan Metabolism	IPPMIb	Valine Leucine and Isoleucine Metabolism
CHORM	Phenylalanine Tyrosine Tryptophan Metabolism	LEUTA	Valine Leucine and Isoleucine Metabolism
CHORM	Phenylalanine Tyrosine Tryptophan Metabolism	MAN1PT2	Sugar Metabolism
CHORM	Phenylalanine Tyrosine Tryptophan Metabolism	ORPT	Pyrimidine Metabolism
CHORM	Phenylalanine Tyrosine Tryptophan Metabolism	PGMT	Glycolysis
CHORM	Phenylalanine Tyrosine Tryptophan Metabolism	RNDR4	Purine Metabolism
CHORM	Phenylalanine Tyrosine Tryptophan Metabolism	RPI	Pentose Phosphate Pathway
CHORM	Phenylalanine Tyrosine Tryptophan Metabolism	SDPTA	Lysine Metabolism
CHORM	Phenylalanine Tyrosine Tryptophan Metabolism	VALTA	Valine Leucine and Isoleucine Metabolism
CHORS	Phenylalanine Tyrosine Tryptophan Metabolism	ASAD	Glycine Serine and Threonine Metabolism
CHORS	Phenylalanine Tyrosine Tryptophan Metabolism	ASPTA	Glutamate Metabolism
CHORS	Phenylalanine Tyrosine Tryptophan Metabolism	DCPE	Polyprenyl Metabolism
CHORS	Phenylalanine Tyrosine Tryptophan Metabolism	DHNPA2	Folate Metabolism
CHORS	Phenylalanine Tyrosine Tryptophan Metabolism	DHORTS	Pyrimidine Metabolism
CHORS	Phenylalanine Tyrosine Tryptophan Metabolism	DHPPDA	Riboflavin Metabolism
CHORS	Phenylalanine Tyrosine Tryptophan Metabolism	DHPS2	Folate Metabolism
CHORS	Phenylalanine Tyrosine Tryptophan Metabolism	FACOAL181	Fatty Acid Metabolism
CHORS	Phenylalanine Tyrosine Tryptophan Metabolism	GTPCII	Riboflavin Metabolism
CHORS	Phenylalanine Tyrosine Tryptophan Metabolism	HMPK4	Cofactor Metabolism
CHORS	Phenylalanine Tyrosine Tryptophan Metabolism	ILETA	Valine Leucine and Isoleucine Metabolism
CHORS	Phenylalanine Tyrosine Tryptophan Metabolism	IMPC	Purine Metabolism
CHORS	Phenylalanine Tyrosine Tryptophan Metabolism	IPPMIa	Valine Leucine and Isoleucine Metabolism
CHORS	Phenylalanine Tyrosine Tryptophan Metabolism	IPPMIb	Valine Leucine and Isoleucine Metabolism
CHORS	Phenylalanine Tyrosine Tryptophan Metabolism	LEUTA	Valine Leucine and Isoleucine Metabolism
CHORS	Phenylalanine Tyrosine Tryptophan Metabolism	MAN1PT2	Sugar Metabolism
CHORS	Phenylalanine Tyrosine Tryptophan Metabolism	MANAT2	Membrane Metabolism
CHORS	Phenylalanine Tyrosine Tryptophan Metabolism	ORPT	Pyrimidine Metabolism
CHORS	Phenylalanine Tyrosine Tryptophan Metabolism	RPI	Pentose Phosphate Pathway
CHORS	Phenylalanine Tyrosine Tryptophan Metabolism	SDPTA	Lysine Metabolism
CHORS	Phenylalanine Tyrosine Tryptophan Metabolism	TRPS2	Phenylalanine Tyrosine Tryptophan Metabolism
CHORS	Phenylalanine Tyrosine Tryptophan Metabolism	TRPS3	Phenylalanine Tyrosine Tryptophan Metabolism
CHORS	Phenylalanine Tyrosine Tryptophan Metabolism	UDPDPS	Polyprenyl Metabolism
CHORS	Phenylalanine Tyrosine Tryptophan Metabolism	VALTA	Valine Leucine and Isoleucine Metabolism
CHRPL	Membrane Metabolism	ACOTA	Urea Cycle
CHRPL	Membrane Metabolism	AGPR	Urea Cycle
CHRPL	Membrane Metabolism	ASAD	Glycine Serine and Threonine Metabolism
CHRPL	Membrane Metabolism	ASPTA	Glutamate Metabolism
CHRPL	Membrane Metabolism	DCPE	Polyprenyl Metabolism
CHRPL	Membrane Metabolism	DHNPA2	Folate Metabolism
CHRPL	Membrane Metabolism	DHORTS	Pyrimidine Metabolism
CHRPL	Membrane Metabolism	DHPPDA	Riboflavin Metabolism
CHRPL	Membrane Metabolism	DHPS2	Folate Metabolism
CHRPL	Membrane Metabolism	FACOAL181	Fatty Acid Metabolism
CHRPL	Membrane Metabolism	GTPCII	Riboflavin Metabolism
CHRPL	Membrane Metabolism	HMPK4	Cofactor Metabolism
CHRPL	Membrane Metabolism	ILETA	Valine Leucine and Isoleucine Metabolism
CHRPL	Membrane Metabolism	IMPC	Purine Metabolism
CHRPL	Membrane Metabolism	IPPMIa	Valine Leucine and Isoleucine Metabolism
CHRPL	Membrane Metabolism	IPPMIb	Valine Leucine and Isoleucine Metabolism
CHRPL	Membrane Metabolism	LEUTA	Valine Leucine and Isoleucine Metabolism
CHRPL	Membrane Metabolism	MAN1PT2	Sugar Metabolism
CHRPL	Membrane Metabolism	MANAT2	Membrane Metabolism
CHRPL	Membrane Metabolism	ORPT	Pyrimidine Metabolism
CHRPL	Membrane Metabolism	PGMT	Glycolysis
CHRPL	Membrane Metabolism	RPI	Pentose Phosphate Pathway
CHRPL	Membrane Metabolism	SDPTA	Lysine Metabolism
CHRPL	Membrane Metabolism	VALTA	Valine Leucine and Isoleucine Metabolism
CITLr	Citric Acid Cycle	AMMQT8	Ubiquinone Metabolism
CITLr	Citric Acid Cycle	ASPTA	Glutamate Metabolism
CITLr	Citric Acid Cycle	DCPE	Polyprenyl Metabolism
CITLr	Citric Acid Cycle	DHNPA2	Folate Metabolism
CITLr	Citric Acid Cycle	DHPPDA	Riboflavin Metabolism
CITLr	Citric Acid Cycle	DHPS2	Folate Metabolism
CITLr	Citric Acid Cycle	FAS161	Fatty Acid Metabolism
CITLr	Citric Acid Cycle	FAS181	Fatty Acid Metabolism
CITLr	Citric Acid Cycle	G5SD	Urea Cycle
CITLr	Citric Acid Cycle	GLU5K	Urea Cycle
CITLr	Citric Acid Cycle	GTPCII	Riboflavin Metabolism
CITLr	Citric Acid Cycle	HMPK4	Cofactor Metabolism
CITLr	Citric Acid Cycle	HSK	Glycine Serine and Threonine Metabolism
CITLr	Citric Acid Cycle	MANAT2	Membrane Metabolism
CITLr	Citric Acid Cycle	OXGDC2	Ubiquinone Metabolism
CITLr	Citric Acid Cycle	RNDR4	Purine Metabolism
CITLr	Citric Acid Cycle	SHCHCS2	Other Amino Acid Metabolism
CITLr	Citric Acid Cycle	THRS	Glycine Serine and Threonine Metabolism
CITLr	Citric Acid Cycle	TRPS2	Phenylalanine Tyrosine Tryptophan Metabolism
CITLr	Citric Acid Cycle	TRPS3	Phenylalanine Tyrosine Tryptophan Metabolism
CITLr	Citric Acid Cycle	UDPDPS	Polyprenyl Metabolism
CITLr	Citric Acid Cycle	UMPK	Pyrimidine Metabolism
CITLr	Citric Acid Cycle	VALTA	Valine Leucine and Isoleucine Metabolism
CPPPGO	Porphyrin Metabolism	ASAD	Glycine Serine and Threonine Metabolism
CPPPGO	Porphyrin Metabolism	ASPTA	Glutamate Metabolism
CPPPGO	Porphyrin Metabolism	DCPE	Polyprenyl Metabolism
CPPPGO	Porphyrin Metabolism	DHNPA2	Folate Metabolism
CPPPGO	Porphyrin Metabolism	DHORTS	Pyrimidine Metabolism
CPPPGO	Porphyrin Metabolism	DHPPDA	Riboflavin Metabolism
CPPPGO	Porphyrin Metabolism	DHPS2	Folate Metabolism
CPPPGO	Porphyrin Metabolism	FACOAL181	Fatty Acid Metabolism
CPPPGO	Porphyrin Metabolism	GTPCII	Riboflavin Metabolism
CPPPGO	Porphyrin Metabolism	HMPK4	Cofactor Metabolism
CPPPGO	Porphyrin Metabolism	ILETA	Valine Leucine and Isoleucine Metabolism
CPPPGO	Porphyrin Metabolism	IMPC	Purine Metabolism
CPPPGO	Porphyrin Metabolism	IPPMIa	Valine Leucine and Isoleucine Metabolism
CPPPGO	Porphyrin Metabolism	IPPMIb	Valine Leucine and Isoleucine Metabolism
CPPPGO	Porphyrin Metabolism	LEUTA	Valine Leucine and Isoleucine Metabolism
CPPPGO	Porphyrin Metabolism	MAN1PT2	Sugar Metabolism
CPPPGO	Porphyrin Metabolism	MANAT2	Membrane Metabolism
CPPPGO	Porphyrin Metabolism	ORPT	Pyrimidine Metabolism
CPPPGO	Porphyrin Metabolism	RPI	Pentose Phosphate Pathway
CPPPGO	Porphyrin Metabolism	SDPTA	Lysine Metabolism
CPPPGO	Porphyrin Metabolism	UDPDPS	Polyprenyl Metabolism
CPPPGO	Porphyrin Metabolism	VALTA	Valine Leucine and Isoleucine Metabolism
CTPS1	Pyrimidine Metabolism	ACKr	Pyruvate Metabolism
CTPS1	Pyrimidine Metabolism	ACOTA	Urea Cycle
CTPS1	Pyrimidine Metabolism	AGPR	Urea Cycle
CTPS1	Pyrimidine Metabolism	ALAD_L	Other Amino Acid Metabolism
CTPS1	Pyrimidine Metabolism	AMMQT8	Ubiquinone Metabolism
CTPS1	Pyrimidine Metabolism	DCPE	Polyprenyl Metabolism
CTPS1	Pyrimidine Metabolism	DHNPA2	Folate Metabolism
CTPS1	Pyrimidine Metabolism	DHPPDA	Riboflavin Metabolism
CTPS1	Pyrimidine Metabolism	DHPS2	Folate Metabolism
CTPS1	Pyrimidine Metabolism	FACOAL181	Fatty Acid Metabolism
CTPS1	Pyrimidine Metabolism	GTPCII	Riboflavin Metabolism
CTPS1	Pyrimidine Metabolism	HMPK4	Cofactor Metabolism
CTPS1	Pyrimidine Metabolism	HSK	Glycine Serine and Threonine Metabolism
CTPS1	Pyrimidine Metabolism	ILETA	Valine Leucine and Isoleucine Metabolism
CTPS1	Pyrimidine Metabolism	IPPMIa	Valine Leucine and Isoleucine Metabolism
CTPS1	Pyrimidine Metabolism	IPPMIb	Valine Leucine and Isoleucine Metabolism
CTPS1	Pyrimidine Metabolism	LEUTA	Valine Leucine and Isoleucine Metabolism
CTPS1	Pyrimidine Metabolism	MAN1PT2	Sugar Metabolism
CTPS1	Pyrimidine Metabolism	MANAT2	Membrane Metabolism
CTPS1	Pyrimidine Metabolism	OXGDC2	Ubiquinone Metabolism
CTPS1	Pyrimidine Metabolism	PGMT	Glycolysis
CTPS1	Pyrimidine Metabolism	PPCKr	Citric Acid Cycle
CTPS1	Pyrimidine Metabolism	PYK	Glycolysis
CTPS1	Pyrimidine Metabolism	RNDR4	Purine Metabolism
CTPS1	Pyrimidine Metabolism	SDPTA	Lysine Metabolism
CTPS1	Pyrimidine Metabolism	SHCHCS2	Other Amino Acid Metabolism
CTPS1	Pyrimidine Metabolism	THRS	Glycine Serine and Threonine Metabolism
CTPS1	Pyrimidine Metabolism	UDPDPS	Polyprenyl Metabolism
CTPS1	Pyrimidine Metabolism	UMPK	Pyrimidine Metabolism
CTPS1	Pyrimidine Metabolism	VALTA	Valine Leucine and Isoleucine Metabolism
CYSS	Cysteine Metabolism	ACOTA	Urea Cycle
CYSS	Cysteine Metabolism	AGPR	Urea Cycle
CYSS	Cysteine Metabolism	AIRCr	Purine Metabolism
CYSS	Cysteine Metabolism	AMMQT8	Ubiquinone Metabolism
CYSS	Cysteine Metabolism	ASAD	Glycine Serine and Threonine Metabolism
CYSS	Cysteine Metabolism	ASPTA	Glutamate Metabolism
CYSS	Cysteine Metabolism	DCPE	Polyprenyl Metabolism
CYSS	Cysteine Metabolism	DHNPA2	Folate Metabolism
CYSS	Cysteine Metabolism	DHORTS	Pyrimidine Metabolism
CYSS	Cysteine Metabolism	DHPPDA	Riboflavin Metabolism
CYSS	Cysteine Metabolism	DHPS2	Folate Metabolism
CYSS	Cysteine Metabolism	FACOAL181	Fatty Acid Metabolism
CYSS	Cysteine Metabolism	GTPCII	Riboflavin Metabolism
CYSS	Cysteine Metabolism	HMPK4	Cofactor Metabolism
CYSS	Cysteine Metabolism	ILETA	Valine Leucine and Isoleucine Metabolism
CYSS	Cysteine Metabolism	IMPC	Purine Metabolism
CYSS	Cysteine Metabolism	IPPMIa	Valine Leucine and Isoleucine Metabolism
CYSS	Cysteine Metabolism	IPPMIb	Valine Leucine and Isoleucine Metabolism
CYSS	Cysteine Metabolism	LEUTA	Valine Leucine and Isoleucine Metabolism
CYSS	Cysteine Metabolism	MAN1PT2	Sugar Metabolism
CYSS	Cysteine Metabolism	MANAT2	Membrane Metabolism
CYSS	Cysteine Metabolism	ORPT	Pyrimidine Metabolism
CYSS	Cysteine Metabolism	OXGDC2	Ubiquinone Metabolism
CYSS	Cysteine Metabolism	PGMT	Glycolysis
CYSS	Cysteine Metabolism	RNDR4	Purine Metabolism
CYSS	Cysteine Metabolism	RPI	Pentose Phosphate Pathway
CYSS	Cysteine Metabolism	SDPTA	Lysine Metabolism
CYSS	Cysteine Metabolism	SHCHCS2	Other Amino Acid Metabolism
CYSS	Cysteine Metabolism	UDPDPS	Polyprenyl Metabolism
CYSS	Cysteine Metabolism	VALTA	Valine Leucine and Isoleucine Metabolism
CYSTL	Methionine Metabolism	AMMQT8	Ubiquinone Metabolism
CYSTL	Methionine Metabolism	ASAD	Glycine Serine and Threonine Metabolism
CYSTL	Methionine Metabolism	ASPTA	Glutamate Metabolism
CYSTL	Methionine Metabolism	DCPE	Polyprenyl Metabolism
CYSTL	Methionine Metabolism	DHNPA2	Folate Metabolism
CYSTL	Methionine Metabolism	DHORTS	Pyrimidine Metabolism
CYSTL	Methionine Metabolism	DHPPDA	Riboflavin Metabolism
CYSTL	Methionine Metabolism	DHPS2	Folate Metabolism
CYSTL	Methionine Metabolism	FACOAL181	Fatty Acid Metabolism
CYSTL	Methionine Metabolism	GTPCII	Riboflavin Metabolism
CYSTL	Methionine Metabolism	HMPK4	Cofactor Metabolism
CYSTL	Methionine Metabolism	ILETA	Valine Leucine and Isoleucine Metabolism
CYSTL	Methionine Metabolism	IMPC	Purine Metabolism
CYSTL	Methionine Metabolism	IPPMIa	Valine Leucine and Isoleucine Metabolism
CYSTL	Methionine Metabolism	IPPMIb	Valine Leucine and Isoleucine Metabolism
CYSTL	Methionine Metabolism	LEUTA	Valine Leucine and Isoleucine Metabolism
CYSTL	Methionine Metabolism	MAN1PT2	Sugar Metabolism
CYSTL	Methionine Metabolism	MANAT2	Membrane Metabolism
CYSTL	Methionine Metabolism	ORPT	Pyrimidine Metabolism
CYSTL	Methionine Metabolism	OXGDC2	Ubiquinone Metabolism
CYSTL	Methionine Metabolism	PGMT	Glycolysis
CYSTL	Methionine Metabolism	RNDR4	Purine Metabolism
CYSTL	Methionine Metabolism	RPI	Pentose Phosphate Pathway
CYSTL	Methionine Metabolism	SDPTA	Lysine Metabolism
CYSTL	Methionine Metabolism	SHCHCS2	Other Amino Acid Metabolism
CYSTL	Methionine Metabolism	UDPDPS	Polyprenyl Metabolism
CYSTL	Methionine Metabolism	VALTA	Valine Leucine and Isoleucine Metabolism
CYTBD	Redox Metabolism	L_LACD2	Pyruvate Metabolism
CYTK1	Pyrimidine Metabolism	ACKr	Pyruvate Metabolism
CYTK1	Pyrimidine Metabolism	ALAD_L	Other Amino Acid Metabolism
CYTK1	Pyrimidine Metabolism	AMMQT8	Ubiquinone Metabolism
CYTK1	Pyrimidine Metabolism	DCPE	Polyprenyl Metabolism
CYTK1	Pyrimidine Metabolism	DHNPA2	Folate Metabolism
CYTK1	Pyrimidine Metabolism	DHPPDA	Riboflavin Metabolism
CYTK1	Pyrimidine Metabolism	DHPS2	Folate Metabolism
CYTK1	Pyrimidine Metabolism	FACOAL181	Fatty Acid Metabolism
CYTK1	Pyrimidine Metabolism	GTPCII	Riboflavin Metabolism
CYTK1	Pyrimidine Metabolism	HMPK4	Cofactor Metabolism
CYTK1	Pyrimidine Metabolism	HSK	Glycine Serine and Threonine Metabolism
CYTK1	Pyrimidine Metabolism	ILETA	Valine Leucine and Isoleucine Metabolism
CYTK1	Pyrimidine Metabolism	IPPMIa	Valine Leucine and Isoleucine Metabolism
CYTK1	Pyrimidine Metabolism	IPPMIb	Valine Leucine and Isoleucine Metabolism
CYTK1	Pyrimidine Metabolism	LEUTA	Valine Leucine and Isoleucine Metabolism
CYTK1	Pyrimidine Metabolism	MAN1PT2	Sugar Metabolism
CYTK1	Pyrimidine Metabolism	MANAT2	Membrane Metabolism
CYTK1	Pyrimidine Metabolism	PGMT	Glycolysis
CYTK1	Pyrimidine Metabolism	PPCKr	Citric Acid Cycle
CYTK1	Pyrimidine Metabolism	PYK	Glycolysis
CYTK1	Pyrimidine Metabolism	SDPTA	Lysine Metabolism
CYTK1	Pyrimidine Metabolism	THRS	Glycine Serine and Threonine Metabolism
CYTK1	Pyrimidine Metabolism	UDPDPS	Polyprenyl Metabolism
CYTK1	Pyrimidine Metabolism	UMPK	Pyrimidine Metabolism
CYTK1	Pyrimidine Metabolism	VALTA	Valine Leucine and Isoleucine Metabolism
CYTK2	Pyrimidine Metabolism	ACOTA	Urea Cycle
CYTK2	Pyrimidine Metabolism	AGPR	Urea Cycle
CYTK2	Pyrimidine Metabolism	AIRCr	Purine Metabolism
CYTK2	Pyrimidine Metabolism	AMMQT8	Ubiquinone Metabolism
CYTK2	Pyrimidine Metabolism	ASAD	Glycine Serine and Threonine Metabolism
CYTK2	Pyrimidine Metabolism	ASPTA	Glutamate Metabolism
CYTK2	Pyrimidine Metabolism	DCPE	Polyprenyl Metabolism
CYTK2	Pyrimidine Metabolism	DHNPA2	Folate Metabolism
CYTK2	Pyrimidine Metabolism	DHORTS	Pyrimidine Metabolism
CYTK2	Pyrimidine Metabolism	DHPS2	Folate Metabolism
CYTK2	Pyrimidine Metabolism	FACOAL181	Fatty Acid Metabolism
CYTK2	Pyrimidine Metabolism	HMPK4	Cofactor Metabolism
CYTK2	Pyrimidine Metabolism	ILETA	Valine Leucine and Isoleucine Metabolism
CYTK2	Pyrimidine Metabolism	IPPMIa	Valine Leucine and Isoleucine Metabolism
CYTK2	Pyrimidine Metabolism	IPPMIb	Valine Leucine and Isoleucine Metabolism
CYTK2	Pyrimidine Metabolism	LEUTA	Valine Leucine and Isoleucine Metabolism
CYTK2	Pyrimidine Metabolism	MAN1PT2	Sugar Metabolism
CYTK2	Pyrimidine Metabolism	ORPT	Pyrimidine Metabolism
CYTK2	Pyrimidine Metabolism	OXGDC2	Ubiquinone Metabolism
CYTK2	Pyrimidine Metabolism	PGMT	Glycolysis
CYTK2	Pyrimidine Metabolism	RPI	Pentose Phosphate Pathway
CYTK2	Pyrimidine Metabolism	SDPTA	Lysine Metabolism
CYTK2	Pyrimidine Metabolism	SHCHCS2	Other Amino Acid Metabolism
CYTK2	Pyrimidine Metabolism	UDPDPS	Polyprenyl Metabolism
CYTK2	Pyrimidine Metabolism	VALTA	Valine Leucine and Isoleucine Metabolism
DAPDC	Lysine Metabolism	ASAD	Glycine Serine and Threonine Metabolism
DAPDC	Lysine Metabolism	DHNPA2	Folate Metabolism
DAPDC	Lysine Metabolism	DHORTS	Pyrimidine Metabolism
DAPDC	Lysine Metabolism	DHPPDA	Riboflavin Metabolism
DAPDC	Lysine Metabolism	DHPS2	Folate Metabolism
DAPDC	Lysine Metabolism	GTPCII	Riboflavin Metabolism
DAPDC	Lysine Metabolism	HMPK4	Cofactor Metabolism
DAPDC	Lysine Metabolism	ILETA	Valine Leucine and Isoleucine Metabolism
DAPDC	Lysine Metabolism	IPPMIa	Valine Leucine and Isoleucine Metabolism
DAPDC	Lysine Metabolism	IPPMIb	Valine Leucine and Isoleucine Metabolism
DAPDC	Lysine Metabolism	LEUTA	Valine Leucine and Isoleucine Metabolism
DAPDC	Lysine Metabolism	MAN1PT2	Sugar Metabolism
DAPDC	Lysine Metabolism	MANAT2	Membrane Metabolism
DAPDC	Lysine Metabolism	ORPT	Pyrimidine Metabolism
DAPDC	Lysine Metabolism	PGMT	Glycolysis
DAPDC	Lysine Metabolism	UDPDPS	Polyprenyl Metabolism
DAPDC	Lysine Metabolism	VALTA	Valine Leucine and Isoleucine Metabolism
DAPE	Lysine Metabolism	ACOTA	Urea Cycle
DAPE	Lysine Metabolism	AGPR	Urea Cycle
DAPE	Lysine Metabolism	ASAD	Glycine Serine and Threonine Metabolism
DAPE	Lysine Metabolism	DHNPA2	Folate Metabolism
DAPE	Lysine Metabolism	DHORTS	Pyrimidine Metabolism
DAPE	Lysine Metabolism	DHPS2	Folate Metabolism
DAPE	Lysine Metabolism	FACOAL181	Fatty Acid Metabolism
DAPE	Lysine Metabolism	HMPK4	Cofactor Metabolism
DAPE	Lysine Metabolism	ILETA	Valine Leucine and Isoleucine Metabolism
DAPE	Lysine Metabolism	IPPMIa	Valine Leucine and Isoleucine Metabolism
DAPE	Lysine Metabolism	IPPMIb	Valine Leucine and Isoleucine Metabolism
DAPE	Lysine Metabolism	LEUTA	Valine Leucine and Isoleucine Metabolism
DAPE	Lysine Metabolism	MAN1PT2	Sugar Metabolism
DAPE	Lysine Metabolism	ORPT	Pyrimidine Metabolism
DAPE	Lysine Metabolism	PGMT	Glycolysis
DAPE	Lysine Metabolism	VALTA	Valine Leucine and Isoleucine Metabolism
DASYN160	Fatty Acid Metabolism	ACOTA	Urea Cycle
DASYN160	Fatty Acid Metabolism	AGPR	Urea Cycle
DASYN160	Fatty Acid Metabolism	ASAD	Glycine Serine and Threonine Metabolism
DASYN160	Fatty Acid Metabolism	ASPTA	Glutamate Metabolism
DASYN160	Fatty Acid Metabolism	DCPE	Polyprenyl Metabolism
DASYN160	Fatty Acid Metabolism	DHNPA2	Folate Metabolism
DASYN160	Fatty Acid Metabolism	DHORTS	Pyrimidine Metabolism
DASYN160	Fatty Acid Metabolism	DHPPDA	Riboflavin Metabolism
DASYN160	Fatty Acid Metabolism	DHPS2	Folate Metabolism
DASYN160	Fatty Acid Metabolism	FACOAL181	Fatty Acid Metabolism
DASYN160	Fatty Acid Metabolism	GTPCII	Riboflavin Metabolism
DASYN160	Fatty Acid Metabolism	HMPK4	Cofactor Metabolism
DASYN160	Fatty Acid Metabolism	ILETA	Valine Leucine and Isoleucine Metabolism
DASYN160	Fatty Acid Metabolism	IMPC	Purine Metabolism
DASYN160	Fatty Acid Metabolism	IPPMIa	Valine Leucine and Isoleucine Metabolism
DASYN160	Fatty Acid Metabolism	IPPMIb	Valine Leucine and Isoleucine Metabolism
DASYN160	Fatty Acid Metabolism	LEUTA	Valine Leucine and Isoleucine Metabolism
DASYN160	Fatty Acid Metabolism	MAN1PT2	Sugar Metabolism
DASYN160	Fatty Acid Metabolism	MANAT2	Membrane Metabolism
DASYN160	Fatty Acid Metabolism	ORPT	Pyrimidine Metabolism
DASYN160	Fatty Acid Metabolism	PGMT	Glycolysis
DASYN160	Fatty Acid Metabolism	RPI	Pentose Phosphate Pathway
DASYN160	Fatty Acid Metabolism	SDPTA	Lysine Metabolism
DASYN160	Fatty Acid Metabolism	UDPDPS	Polyprenyl Metabolism
DASYN160	Fatty Acid Metabolism	VALTA	Valine Leucine and Isoleucine Metabolism
DASYN160190	Membrane Metabolism	ACOTA	Urea Cycle
DASYN160190	Membrane Metabolism	AGPR	Urea Cycle
DASYN160190	Membrane Metabolism	AMMQT8	Ubiquinone Metabolism
DASYN160190	Membrane Metabolism	ASAD	Glycine Serine and Threonine Metabolism
DASYN160190	Membrane Metabolism	ASPTA	Glutamate Metabolism
DASYN160190	Membrane Metabolism	DCPE	Polyprenyl Metabolism
DASYN160190	Membrane Metabolism	DHNPA2	Folate Metabolism
DASYN160190	Membrane Metabolism	DHORTS	Pyrimidine Metabolism
DASYN160190	Membrane Metabolism	DHPPDA	Riboflavin Metabolism
DASYN160190	Membrane Metabolism	DHPS2	Folate Metabolism
DASYN160190	Membrane Metabolism	FACOAL181	Fatty Acid Metabolism
DASYN160190	Membrane Metabolism	GTPCII	Riboflavin Metabolism
DASYN160190	Membrane Metabolism	HMPK4	Cofactor Metabolism
DASYN160190	Membrane Metabolism	ILETA	Valine Leucine and Isoleucine Metabolism
DASYN160190	Membrane Metabolism	IMPC	Purine Metabolism
DASYN160190	Membrane Metabolism	IPPMIa	Valine Leucine and Isoleucine Metabolism
DASYN160190	Membrane Metabolism	IPPMIb	Valine Leucine and Isoleucine Metabolism
DASYN160190	Membrane Metabolism	LEUTA	Valine Leucine and Isoleucine Metabolism
DASYN160190	Membrane Metabolism	MAN1PT2	Sugar Metabolism
DASYN160190	Membrane Metabolism	MANAT2	Membrane Metabolism
DASYN160190	Membrane Metabolism	ORPT	Pyrimidine Metabolism
DASYN160190	Membrane Metabolism	OXGDC2	Ubiquinone Metabolism
DASYN160190	Membrane Metabolism	PGMT	Glycolysis
DASYN160190	Membrane Metabolism	RNDR4	Purine Metabolism
DASYN160190	Membrane Metabolism	RPI	Pentose Phosphate Pathway
DASYN160190	Membrane Metabolism	SDPTA	Lysine Metabolism
DASYN160190	Membrane Metabolism	SHCHCS2	Other Amino Acid Metabolism
DASYN160190	Membrane Metabolism	UDPDPS	Polyprenyl Metabolism
DASYN160190	Membrane Metabolism	VALTA	Valine Leucine and Isoleucine Metabolism
DASYN190190	Membrane Metabolism	ACOTA	Urea Cycle
DASYN190190	Membrane Metabolism	AGPR	Urea Cycle
DASYN190190	Membrane Metabolism	ASAD	Glycine Serine and Threonine Metabolism
DASYN190190	Membrane Metabolism	ASPTA	Glutamate Metabolism
DASYN190190	Membrane Metabolism	DCPE	Polyprenyl Metabolism
DASYN190190	Membrane Metabolism	DHNPA2	Folate Metabolism
DASYN190190	Membrane Metabolism	DHORTS	Pyrimidine Metabolism
DASYN190190	Membrane Metabolism	DHPPDA	Riboflavin Metabolism
DASYN190190	Membrane Metabolism	DHPS2	Folate Metabolism
DASYN190190	Membrane Metabolism	FACOAL181	Fatty Acid Metabolism
DASYN190190	Membrane Metabolism	GTPCII	Riboflavin Metabolism
DASYN190190	Membrane Metabolism	HMPK4	Cofactor Metabolism
DASYN190190	Membrane Metabolism	ILETA	Valine Leucine and Isoleucine Metabolism
DASYN190190	Membrane Metabolism	IMPC	Purine Metabolism
DASYN190190	Membrane Metabolism	IPPMIa	Valine Leucine and Isoleucine Metabolism
DASYN190190	Membrane Metabolism	IPPMIb	Valine Leucine and Isoleucine Metabolism
DASYN190190	Membrane Metabolism	LEUTA	Valine Leucine and Isoleucine Metabolism
DASYN190190	Membrane Metabolism	MAN1PT2	Sugar Metabolism
DASYN190190	Membrane Metabolism	MANAT2	Membrane Metabolism
DASYN190190	Membrane Metabolism	ORPT	Pyrimidine Metabolism
DASYN190190	Membrane Metabolism	PGMT	Glycolysis
DASYN190190	Membrane Metabolism	RPI	Pentose Phosphate Pathway
DASYN190190	Membrane Metabolism	SDPTA	Lysine Metabolism
DASYN190190	Membrane Metabolism	UDPDPS	Polyprenyl Metabolism
DASYN190190	Membrane Metabolism	VALTA	Valine Leucine and Isoleucine Metabolism
DCPDP	Polyprenyl Metabolism	ASAD	Glycine Serine and Threonine Metabolism
DCPDP	Polyprenyl Metabolism	ASPTA	Glutamate Metabolism
DCPDP	Polyprenyl Metabolism	DCPE	Polyprenyl Metabolism
DCPDP	Polyprenyl Metabolism	DHNPA2	Folate Metabolism
DCPDP	Polyprenyl Metabolism	DHORTS	Pyrimidine Metabolism
DCPDP	Polyprenyl Metabolism	DHPPDA	Riboflavin Metabolism
DCPDP	Polyprenyl Metabolism	DHPS2	Folate Metabolism
DCPDP	Polyprenyl Metabolism	FACOAL181	Fatty Acid Metabolism
DCPDP	Polyprenyl Metabolism	GTPCII	Riboflavin Metabolism
DCPDP	Polyprenyl Metabolism	HMPK4	Cofactor Metabolism
DCPDP	Polyprenyl Metabolism	ILETA	Valine Leucine and Isoleucine Metabolism
DCPDP	Polyprenyl Metabolism	IMPC	Purine Metabolism
DCPDP	Polyprenyl Metabolism	IPPMIa	Valine Leucine and Isoleucine Metabolism
DCPDP	Polyprenyl Metabolism	IPPMIb	Valine Leucine and Isoleucine Metabolism
DCPDP	Polyprenyl Metabolism	LEUTA	Valine Leucine and Isoleucine Metabolism
DCPDP	Polyprenyl Metabolism	MAN1PT2	Sugar Metabolism
DCPDP	Polyprenyl Metabolism	MANAT2	Membrane Metabolism
DCPDP	Polyprenyl Metabolism	ORPT	Pyrimidine Metabolism
DCPDP	Polyprenyl Metabolism	RPI	Pentose Phosphate Pathway
DCPDP	Polyprenyl Metabolism	SDPTA	Lysine Metabolism
DCPDP	Polyprenyl Metabolism	UDPDPS	Polyprenyl Metabolism
DCPDP	Polyprenyl Metabolism	VALTA	Valine Leucine and Isoleucine Metabolism
DDPA	Phenylalanine Tyrosine Tryptophan Metabolism	ACOTA	Urea Cycle
DDPA	Phenylalanine Tyrosine Tryptophan Metabolism	AGPR	Urea Cycle
DDPA	Phenylalanine Tyrosine Tryptophan Metabolism	AMMQT8	Ubiquinone Metabolism
DDPA	Phenylalanine Tyrosine Tryptophan Metabolism	ASAD	Glycine Serine and Threonine Metabolism
DDPA	Phenylalanine Tyrosine Tryptophan Metabolism	DCPE	Polyprenyl Metabolism
DDPA	Phenylalanine Tyrosine Tryptophan Metabolism	DHNPA2	Folate Metabolism
DDPA	Phenylalanine Tyrosine Tryptophan Metabolism	DHORTS	Pyrimidine Metabolism
DDPA	Phenylalanine Tyrosine Tryptophan Metabolism	DHPPDA	Riboflavin Metabolism
DDPA	Phenylalanine Tyrosine Tryptophan Metabolism	DHPS2	Folate Metabolism
DDPA	Phenylalanine Tyrosine Tryptophan Metabolism	FACOAL181	Fatty Acid Metabolism
DDPA	Phenylalanine Tyrosine Tryptophan Metabolism	GTPCII	Riboflavin Metabolism
DDPA	Phenylalanine Tyrosine Tryptophan Metabolism	HMPK4	Cofactor Metabolism
DDPA	Phenylalanine Tyrosine Tryptophan Metabolism	ILETA	Valine Leucine and Isoleucine Metabolism
DDPA	Phenylalanine Tyrosine Tryptophan Metabolism	IMPC	Purine Metabolism
DDPA	Phenylalanine Tyrosine Tryptophan Metabolism	IPPMIa	Valine Leucine and Isoleucine Metabolism
DDPA	Phenylalanine Tyrosine Tryptophan Metabolism	IPPMIb	Valine Leucine and Isoleucine Metabolism
DDPA	Phenylalanine Tyrosine Tryptophan Metabolism	LEUTA	Valine Leucine and Isoleucine Metabolism
DDPA	Phenylalanine Tyrosine Tryptophan Metabolism	MAN1PT2	Sugar Metabolism
DDPA	Phenylalanine Tyrosine Tryptophan Metabolism	MANAT2	Membrane Metabolism
DDPA	Phenylalanine Tyrosine Tryptophan Metabolism	ORPT	Pyrimidine Metabolism
DDPA	Phenylalanine Tyrosine Tryptophan Metabolism	PGMT	Glycolysis
DDPA	Phenylalanine Tyrosine Tryptophan Metabolism	RPI	Pentose Phosphate Pathway
DDPA	Phenylalanine Tyrosine Tryptophan Metabolism	SDPTA	Lysine Metabolism
DDPA	Phenylalanine Tyrosine Tryptophan Metabolism	TRPS2	Phenylalanine Tyrosine Tryptophan Metabolism
DDPA	Phenylalanine Tyrosine Tryptophan Metabolism	TRPS3	Phenylalanine Tyrosine Tryptophan Metabolism
DDPA	Phenylalanine Tyrosine Tryptophan Metabolism	UDPDPS	Polyprenyl Metabolism
DDPA	Phenylalanine Tyrosine Tryptophan Metabolism	VALTA	Valine Leucine and Isoleucine Metabolism
DGK1	Purine Metabolism	ACOTA	Urea Cycle
DGK1	Purine Metabolism	AGPR	Urea Cycle
DGK1	Purine Metabolism	ASAD	Glycine Serine and Threonine Metabolism
DGK1	Purine Metabolism	ASPTA	Glutamate Metabolism
DGK1	Purine Metabolism	DCPE	Polyprenyl Metabolism
DGK1	Purine Metabolism	DHNPA2	Folate Metabolism
DGK1	Purine Metabolism	DHORTS	Pyrimidine Metabolism
DGK1	Purine Metabolism	DHPPDA	Riboflavin Metabolism
DGK1	Purine Metabolism	DHPS2	Folate Metabolism
DGK1	Purine Metabolism	GTPCII	Riboflavin Metabolism
DGK1	Purine Metabolism	HMPK4	Cofactor Metabolism
DGK1	Purine Metabolism	ILETA	Valine Leucine and Isoleucine Metabolism
DGK1	Purine Metabolism	IMPC	Purine Metabolism
DGK1	Purine Metabolism	IPPMIa	Valine Leucine and Isoleucine Metabolism
DGK1	Purine Metabolism	IPPMIb	Valine Leucine and Isoleucine Metabolism
DGK1	Purine Metabolism	LEUTA	Valine Leucine and Isoleucine Metabolism
DGK1	Purine Metabolism	MAN1PT2	Sugar Metabolism
DGK1	Purine Metabolism	ORPT	Pyrimidine Metabolism
DGK1	Purine Metabolism	RNDR4	Purine Metabolism
DGK1	Purine Metabolism	RPI	Pentose Phosphate Pathway
DGK1	Purine Metabolism	SDPTA	Lysine Metabolism
DGK1	Purine Metabolism	UDPDPS	Polyprenyl Metabolism
DGK1	Purine Metabolism	VALTA	Valine Leucine and Isoleucine Metabolism
DHAD1	Valine Leucine and Isoleucine Metabolism	ACOTA	Urea Cycle
DHAD1	Valine Leucine and Isoleucine Metabolism	AGPR	Urea Cycle
DHAD1	Valine Leucine and Isoleucine Metabolism	AIRCr	Purine Metabolism
DHAD1	Valine Leucine and Isoleucine Metabolism	ASAD	Glycine Serine and Threonine Metabolism
DHAD1	Valine Leucine and Isoleucine Metabolism	ASPTA	Glutamate Metabolism
DHAD1	Valine Leucine and Isoleucine Metabolism	DCPE	Polyprenyl Metabolism
DHAD1	Valine Leucine and Isoleucine Metabolism	DHORTS	Pyrimidine Metabolism
DHAD1	Valine Leucine and Isoleucine Metabolism	FACOAL181	Fatty Acid Metabolism
DHAD1	Valine Leucine and Isoleucine Metabolism	HMPK4	Cofactor Metabolism
DHAD1	Valine Leucine and Isoleucine Metabolism	ILETA	Valine Leucine and Isoleucine Metabolism
DHAD1	Valine Leucine and Isoleucine Metabolism	IMPC	Purine Metabolism
DHAD1	Valine Leucine and Isoleucine Metabolism	MAN1PT2	Sugar Metabolism
DHAD1	Valine Leucine and Isoleucine Metabolism	ORPT	Pyrimidine Metabolism
DHAD1	Valine Leucine and Isoleucine Metabolism	OXGDC2	Ubiquinone Metabolism
DHAD1	Valine Leucine and Isoleucine Metabolism	PGMT	Glycolysis
DHAD1	Valine Leucine and Isoleucine Metabolism	RPI	Pentose Phosphate Pathway
DHAD1	Valine Leucine and Isoleucine Metabolism	SDPTA	Lysine Metabolism
DHAD1	Valine Leucine and Isoleucine Metabolism	SHCHCS2	Other Amino Acid Metabolism
DHAD1	Valine Leucine and Isoleucine Metabolism	UDPDPS	Polyprenyl Metabolism
DHDPRy	Lysine Metabolism	ACOTA	Urea Cycle
DHDPRy	Lysine Metabolism	AGPR	Urea Cycle
DHDPRy	Lysine Metabolism	ASAD	Glycine Serine and Threonine Metabolism
DHDPRy	Lysine Metabolism	DCPE	Polyprenyl Metabolism
DHDPRy	Lysine Metabolism	DHNPA2	Folate Metabolism
DHDPRy	Lysine Metabolism	DHORTS	Pyrimidine Metabolism
DHDPRy	Lysine Metabolism	DHPS2	Folate Metabolism
DHDPRy	Lysine Metabolism	FACOAL181	Fatty Acid Metabolism
DHDPRy	Lysine Metabolism	HMPK4	Cofactor Metabolism
DHDPRy	Lysine Metabolism	ILETA	Valine Leucine and Isoleucine Metabolism
DHDPRy	Lysine Metabolism	IPPMIa	Valine Leucine and Isoleucine Metabolism
DHDPRy	Lysine Metabolism	IPPMIb	Valine Leucine and Isoleucine Metabolism
DHDPRy	Lysine Metabolism	LEUTA	Valine Leucine and Isoleucine Metabolism
DHDPRy	Lysine Metabolism	MAN1PT2	Sugar Metabolism
DHDPRy	Lysine Metabolism	MANAT2	Membrane Metabolism
DHDPRy	Lysine Metabolism	ORPT	Pyrimidine Metabolism
DHDPRy	Lysine Metabolism	PGMT	Glycolysis
DHDPRy	Lysine Metabolism	VALTA	Valine Leucine and Isoleucine Metabolism
DHDPS	Lysine Metabolism	ACOTA	Urea Cycle
DHDPS	Lysine Metabolism	AGPR	Urea Cycle
DHDPS	Lysine Metabolism	ASAD	Glycine Serine and Threonine Metabolism
DHDPS	Lysine Metabolism	ASPTA	Glutamate Metabolism
DHDPS	Lysine Metabolism	DCPE	Polyprenyl Metabolism
DHDPS	Lysine Metabolism	DHNPA2	Folate Metabolism
DHDPS	Lysine Metabolism	DHORTS	Pyrimidine Metabolism
DHDPS	Lysine Metabolism	DHPPDA	Riboflavin Metabolism
DHDPS	Lysine Metabolism	DHPS2	Folate Metabolism
DHDPS	Lysine Metabolism	FACOAL181	Fatty Acid Metabolism
DHDPS	Lysine Metabolism	GTPCII	Riboflavin Metabolism
DHDPS	Lysine Metabolism	HMPK4	Cofactor Metabolism
DHDPS	Lysine Metabolism	ILETA	Valine Leucine and Isoleucine Metabolism
DHDPS	Lysine Metabolism	IMPC	Purine Metabolism
DHDPS	Lysine Metabolism	IPPMIa	Valine Leucine and Isoleucine Metabolism
DHDPS	Lysine Metabolism	IPPMIb	Valine Leucine and Isoleucine Metabolism
DHDPS	Lysine Metabolism	LEUTA	Valine Leucine and Isoleucine Metabolism
DHDPS	Lysine Metabolism	MAN1PT2	Sugar Metabolism
DHDPS	Lysine Metabolism	MANAT2	Membrane Metabolism
DHDPS	Lysine Metabolism	ORPT	Pyrimidine Metabolism
DHDPS	Lysine Metabolism	PGMT	Glycolysis
DHDPS	Lysine Metabolism	RPI	Pentose Phosphate Pathway
DHDPS	Lysine Metabolism	UDPDPS	Polyprenyl Metabolism
DHDPS	Lysine Metabolism	VALTA	Valine Leucine and Isoleucine Metabolism
DHFR	Folate Metabolism	ACOTA	Urea Cycle
DHFR	Folate Metabolism	AGPR	Urea Cycle
DHFR	Folate Metabolism	ASAD	Glycine Serine and Threonine Metabolism
DHFR	Folate Metabolism	ASPTA	Glutamate Metabolism
DHFR	Folate Metabolism	DCPE	Polyprenyl Metabolism
DHFR	Folate Metabolism	DHNPA2	Folate Metabolism
DHFR	Folate Metabolism	DHORTS	Pyrimidine Metabolism
DHFR	Folate Metabolism	DHPPDA	Riboflavin Metabolism
DHFR	Folate Metabolism	DHPS2	Folate Metabolism
DHFR	Folate Metabolism	FACOAL181	Fatty Acid Metabolism
DHFR	Folate Metabolism	GTPCII	Riboflavin Metabolism
DHFR	Folate Metabolism	HMPK4	Cofactor Metabolism
DHFR	Folate Metabolism	ILETA	Valine Leucine and Isoleucine Metabolism
DHFR	Folate Metabolism	IMPC	Purine Metabolism
DHFR	Folate Metabolism	IPPMIa	Valine Leucine and Isoleucine Metabolism
DHFR	Folate Metabolism	IPPMIb	Valine Leucine and Isoleucine Metabolism
DHFR	Folate Metabolism	LEUTA	Valine Leucine and Isoleucine Metabolism
DHFR	Folate Metabolism	MAN1PT2	Sugar Metabolism
DHFR	Folate Metabolism	MANAT2	Membrane Metabolism
DHFR	Folate Metabolism	ORPT	Pyrimidine Metabolism
DHFR	Folate Metabolism	OXGDC2	Ubiquinone Metabolism
DHFR	Folate Metabolism	RNDR4	Purine Metabolism
DHFR	Folate Metabolism	RPI	Pentose Phosphate Pathway
DHFR	Folate Metabolism	SDPTA	Lysine Metabolism
DHFR	Folate Metabolism	SHCHCS2	Other Amino Acid Metabolism
DHFR	Folate Metabolism	VALTA	Valine Leucine and Isoleucine Metabolism
DHFS	Folate Metabolism	ACOTA	Urea Cycle
DHFS	Folate Metabolism	AGPR	Urea Cycle
DHFS	Folate Metabolism	AMMQT8	Ubiquinone Metabolism
DHFS	Folate Metabolism	ASAD	Glycine Serine and Threonine Metabolism
DHFS	Folate Metabolism	ASPTA	Glutamate Metabolism
DHFS	Folate Metabolism	DCPE	Polyprenyl Metabolism
DHFS	Folate Metabolism	DHNPA2	Folate Metabolism
DHFS	Folate Metabolism	DHORTS	Pyrimidine Metabolism
DHFS	Folate Metabolism	DHPPDA	Riboflavin Metabolism
DHFS	Folate Metabolism	DHPS2	Folate Metabolism
DHFS	Folate Metabolism	FACOAL181	Fatty Acid Metabolism
DHFS	Folate Metabolism	GTPCII	Riboflavin Metabolism
DHFS	Folate Metabolism	HMPK4	Cofactor Metabolism
DHFS	Folate Metabolism	ILETA	Valine Leucine and Isoleucine Metabolism
DHFS	Folate Metabolism	IMPC	Purine Metabolism
DHFS	Folate Metabolism	IPPMIa	Valine Leucine and Isoleucine Metabolism
DHFS	Folate Metabolism	IPPMIb	Valine Leucine and Isoleucine Metabolism
DHFS	Folate Metabolism	LEUTA	Valine Leucine and Isoleucine Metabolism
DHFS	Folate Metabolism	MAN1PT2	Sugar Metabolism
DHFS	Folate Metabolism	MANAT2	Membrane Metabolism
DHFS	Folate Metabolism	ORPT	Pyrimidine Metabolism
DHFS	Folate Metabolism	OXGDC2	Ubiquinone Metabolism
DHFS	Folate Metabolism	PGMT	Glycolysis
DHFS	Folate Metabolism	RNDR4	Purine Metabolism
DHFS	Folate Metabolism	RPI	Pentose Phosphate Pathway
DHFS	Folate Metabolism	SDPTA	Lysine Metabolism
DHFS	Folate Metabolism	SHCHCS2	Other Amino Acid Metabolism
DHFS	Folate Metabolism	UDPDPS	Polyprenyl Metabolism
DHFS	Folate Metabolism	VALTA	Valine Leucine and Isoleucine Metabolism
DHNAOT	Ubiquinone Metabolism	ACOTA	Urea Cycle
DHNAOT	Ubiquinone Metabolism	AGPR	Urea Cycle
DHNAOT	Ubiquinone Metabolism	ASAD	Glycine Serine and Threonine Metabolism
DHNAOT	Ubiquinone Metabolism	ASPTA	Glutamate Metabolism
DHNAOT	Ubiquinone Metabolism	DCPE	Polyprenyl Metabolism
DHNAOT	Ubiquinone Metabolism	DHNPA2	Folate Metabolism
DHNAOT	Ubiquinone Metabolism	DHORTS	Pyrimidine Metabolism
DHNAOT	Ubiquinone Metabolism	DHPPDA	Riboflavin Metabolism
DHNAOT	Ubiquinone Metabolism	DHPS2	Folate Metabolism
DHNAOT	Ubiquinone Metabolism	FACOAL181	Fatty Acid Metabolism
DHNAOT	Ubiquinone Metabolism	GTPCII	Riboflavin Metabolism
DHNAOT	Ubiquinone Metabolism	HMPK4	Cofactor Metabolism
DHNAOT	Ubiquinone Metabolism	ILETA	Valine Leucine and Isoleucine Metabolism
DHNAOT	Ubiquinone Metabolism	IMPC	Purine Metabolism
DHNAOT	Ubiquinone Metabolism	IPPMIa	Valine Leucine and Isoleucine Metabolism
DHNAOT	Ubiquinone Metabolism	IPPMIb	Valine Leucine and Isoleucine Metabolism
DHNAOT	Ubiquinone Metabolism	LEUTA	Valine Leucine and Isoleucine Metabolism
DHNAOT	Ubiquinone Metabolism	MAN1PT2	Sugar Metabolism
DHNAOT	Ubiquinone Metabolism	ORPT	Pyrimidine Metabolism
DHNAOT	Ubiquinone Metabolism	OXGDC2	Ubiquinone Metabolism
DHNAOT	Ubiquinone Metabolism	PGMT	Glycolysis
DHNAOT	Ubiquinone Metabolism	RPI	Pentose Phosphate Pathway
DHNAOT	Ubiquinone Metabolism	SDPTA	Lysine Metabolism
DHNAOT	Ubiquinone Metabolism	SHCHCS2	Other Amino Acid Metabolism
DHNAOT	Ubiquinone Metabolism	VALTA	Valine Leucine and Isoleucine Metabolism
DHNPA2	Folate Metabolism	AACPS10	Fatty Acid Metabolism
DHNPA2	Folate Metabolism	ACCC	Fatty Acid Metabolism
DHNPA2	Folate Metabolism	ACCOACr	Pyruvate Metabolism
DHNPA2	Folate Metabolism	ACChex	Fatty Acid Metabolism
DHNPA2	Folate Metabolism	ACGAMT	Peptidoglycan Metabolism
DHNPA2	Folate Metabolism	ACLS	Valine Leucine and Isoleucine Metabolism
DHNPA2	Folate Metabolism	ADCL	Folate Metabolism
DHNPA2	Folate Metabolism	ADCS	Folate Metabolism
DHNPA2	Folate Metabolism	ADNK1	Nucleotide Sugar Metabolism
DHNPA2	Folate Metabolism	ADPT	Purine Metabolism
DHNPA2	Folate Metabolism	ADSK	Purine Metabolism
DHNPA2	Folate Metabolism	ADSL1r	Purine Metabolism
DHNPA2	Folate Metabolism	ADSL2r	Purine Metabolism
DHNPA2	Folate Metabolism	ADSS	Purine Metabolism
DHNPA2	Folate Metabolism	AFE	Membrane Metabolism
DHNPA2	Folate Metabolism	AFTA	Membrane Metabolism
DHNPA2	Folate Metabolism	AGPAT160	Fatty Acid Metabolism
DHNPA2	Folate Metabolism	AGPAT160190	Fatty Acid Metabolism
DHNPA2	Folate Metabolism	AGPAT190	Fatty Acid Metabolism
DHNPA2	Folate Metabolism	AHC	Methionine Metabolism
DHNPA2	Folate Metabolism	AHMMPS	Cofactor Metabolism
DHNPA2	Folate Metabolism	AIRCr	Purine Metabolism
DHNPA2	Folate Metabolism	ALAALAr	Alanine and Aspartate Metabolism
DHNPA2	Folate Metabolism	ALAD_L	Other Amino Acid Metabolism
DHNPA2	Folate Metabolism	ALAR	Alanine and Aspartate Metabolism
DHNPA2	Folate Metabolism	AMMQT8	Ubiquinone Metabolism
DHNPA2	Folate Metabolism	ANPRT	Phenylalanine Tyrosine Tryptophan Metabolism
DHNPA2	Folate Metabolism	ANS	Phenylalanine Tyrosine Tryptophan Metabolism
DHNPA2	Folate Metabolism	APRAUR	Riboflavin Metabolism
DHNPA2	Folate Metabolism	ASNS1	Alanine and Aspartate Metabolism
DHNPA2	Folate Metabolism	ASP1DC	Alanine and Aspartate Metabolism
DHNPA2	Folate Metabolism	ASPCT	Pyrimidine Metabolism
DHNPA2	Folate Metabolism	ASPK	Glycine Serine and Threonine Metabolism
DHNPA2	Folate Metabolism	ATPPRT	Histidine Metabolism
DHNPA2	Folate Metabolism	ATPS4r	Purine Metabolism
DHNPA2	Folate Metabolism	CBPS	Pyrimidine Metabolism
DHNPA2	Folate Metabolism	CDPMEK	Polyprenyl Metabolism
DHNPA2	Folate Metabolism	CDPPT160190	Membrane Metabolism
DHNPA2	Folate Metabolism	CHORM	Phenylalanine Tyrosine Tryptophan Metabolism
DHNPA2	Folate Metabolism	CHORS	Phenylalanine Tyrosine Tryptophan Metabolism
DHNPA2	Folate Metabolism	CHRPL	Membrane Metabolism
DHNPA2	Folate Metabolism	CPPPGO	Porphyrin Metabolism
DHNPA2	Folate Metabolism	CTPS1	Pyrimidine Metabolism
DHNPA2	Folate Metabolism	CYSS	Cysteine Metabolism
DHNPA2	Folate Metabolism	CYSTL	Methionine Metabolism
DHNPA2	Folate Metabolism	DAPDC	Lysine Metabolism
DHNPA2	Folate Metabolism	DAPE	Lysine Metabolism
DHNPA2	Folate Metabolism	DASYN160	Fatty Acid Metabolism
DHNPA2	Folate Metabolism	DASYN160190	Membrane Metabolism
DHNPA2	Folate Metabolism	DASYN190190	Membrane Metabolism
DHNPA2	Folate Metabolism	DCPDP	Polyprenyl Metabolism
DHNPA2	Folate Metabolism	DCPE	Polyprenyl Metabolism
DHNPA2	Folate Metabolism	DCPT	Polyprenyl Metabolism
DHNPA2	Folate Metabolism	DDPA	Phenylalanine Tyrosine Tryptophan Metabolism
DHNPA2	Folate Metabolism	DHAD1	Valine Leucine and Isoleucine Metabolism
DHNPA2	Folate Metabolism	DHDPRy	Lysine Metabolism
DHNPA2	Folate Metabolism	DHDPS	Lysine Metabolism
DHNPA2	Folate Metabolism	DHFS	Folate Metabolism
DHNPA2	Folate Metabolism	DHNAOT	Ubiquinone Metabolism
DHNPA2	Folate Metabolism	DHPS2	Folate Metabolism
DHNPA2	Folate Metabolism	DHQD	Phenylalanine Tyrosine Tryptophan Metabolism
DHNPA2	Folate Metabolism	DHQS	Phenylalanine Tyrosine Tryptophan Metabolism
DHNPA2	Folate Metabolism	DMATT	Cofactor Metabolism
DHNPA2	Folate Metabolism	DPR	Pantothenate and CoA Metabolism
DHNPA2	Folate Metabolism	DXPRIi	Polyprenyl Metabolism
DHNPA2	Folate Metabolism	DXPS	Polyprenyl Metabolism
DHNPA2	Folate Metabolism	FAMPL1	Fatty Acid Metabolism
DHNPA2	Folate Metabolism	FAMPL2	Fatty Acid Metabolism
DHNPA2	Folate Metabolism	FAMPL3	Fatty Acid Metabolism
DHNPA2	Folate Metabolism	FAMPL4	Fatty Acid Metabolism
DHNPA2	Folate Metabolism	FAMPL5	Fatty Acid Metabolism
DHNPA2	Folate Metabolism	FAS100	Fatty Acid Metabolism
DHNPA2	Folate Metabolism	FAS120	Fatty Acid Metabolism
DHNPA2	Folate Metabolism	FAS140	Fatty Acid Metabolism
DHNPA2	Folate Metabolism	FAS160	Fatty Acid Metabolism
DHNPA2	Folate Metabolism	FAS161	Fatty Acid Metabolism
DHNPA2	Folate Metabolism	FAS180	Fatty Acid Metabolism
DHNPA2	Folate Metabolism	FAS181	Fatty Acid Metabolism
DHNPA2	Folate Metabolism	FAS200	Fatty Acid Metabolism
DHNPA2	Folate Metabolism	FAS240_L	Fatty Acid Metabolism
DHNPA2	Folate Metabolism	FAS260	Fatty Acid Metabolism
DHNPA2	Folate Metabolism	FAS80_L	Fatty Acid Metabolism
DHNPA2	Folate Metabolism	FASm1601	Membrane Metabolism
DHNPA2	Folate Metabolism	FASm180	Membrane Metabolism
DHNPA2	Folate Metabolism	FASm1801	Membrane Metabolism
DHNPA2	Folate Metabolism	FASm2001	Membrane Metabolism
DHNPA2	Folate Metabolism	FASm2002	Membrane Metabolism
DHNPA2	Folate Metabolism	FASm220	Membrane Metabolism
DHNPA2	Folate Metabolism	FASm2201	Membrane Metabolism
DHNPA2	Folate Metabolism	FASm2202	Membrane Metabolism
DHNPA2	Folate Metabolism	FASm240	Membrane Metabolism
DHNPA2	Folate Metabolism	FASm2401	Membrane Metabolism
DHNPA2	Folate Metabolism	FASm2402	Membrane Metabolism
DHNPA2	Folate Metabolism	FASm260	Membrane Metabolism
DHNPA2	Folate Metabolism	FASm2601	Membrane Metabolism
DHNPA2	Folate Metabolism	FASm2602	Membrane Metabolism
DHNPA2	Folate Metabolism	FASm280	Membrane Metabolism
DHNPA2	Folate Metabolism	FASm2801	Membrane Metabolism
DHNPA2	Folate Metabolism	FASm2802	Membrane Metabolism
DHNPA2	Folate Metabolism	FASm300	Membrane Metabolism
DHNPA2	Folate Metabolism	FASm320	Membrane Metabolism
DHNPA2	Folate Metabolism	FASm340	Membrane Metabolism
DHNPA2	Folate Metabolism	FHL	Redox Metabolism
DHNPA2	Folate Metabolism	FRRPPDIMAS	Membrane Metabolism
DHNPA2	Folate Metabolism	G16MTM1	Membrane Metabolism
DHNPA2	Folate Metabolism	G1PACT	Sugar Metabolism
DHNPA2	Folate Metabolism	G1PTT	Nucleotide Sugar Metabolism
DHNPA2	Folate Metabolism	G1SATi	Porphyrin Metabolism
DHNPA2	Folate Metabolism	G3PAT160	Fatty Acid Metabolism
DHNPA2	Folate Metabolism	G3PAT190	Fatty Acid Metabolism
DHNPA2	Folate Metabolism	GALFT	Membrane Metabolism
DHNPA2	Folate Metabolism	GALUi	Sugar Metabolism
DHNPA2	Folate Metabolism	GARFT	Purine Metabolism
DHNPA2	Folate Metabolism	GF6PTAr	Glutamate Metabolism
DHNPA2	Folate Metabolism	GFUCS	Sugar Metabolism
DHNPA2	Folate Metabolism	GHMT2	Glycine Serine and Threonine Metabolism
DHNPA2	Folate Metabolism	GLNS	Glutamate Metabolism
DHNPA2	Folate Metabolism	GLUPRT	Purine Metabolism
DHNPA2	Folate Metabolism	GLUTRR	Cofactor Metabolism
DHNPA2	Folate Metabolism	GLUTRS	Cofactor Metabolism
DHNPA2	Folate Metabolism	GMAND	Sugar Metabolism
DHNPA2	Folate Metabolism	GMPS2	Purine Metabolism
DHNPA2	Folate Metabolism	GMT1	Membrane Metabolism
DHNPA2	Folate Metabolism	GMT2	Membrane Metabolism
DHNPA2	Folate Metabolism	GRTT	Polyprenyl Metabolism
DHNPA2	Folate Metabolism	GTPCI	Folate Metabolism
DHNPA2	Folate Metabolism	HCO3E	Miscellaneous
DHNPA2	Folate Metabolism	HISTD	Histidine Metabolism
DHNPA2	Folate Metabolism	HMBS	Porphyrin Metabolism
[truncated: 63,536 more rows]

## Sheet: Negative cor rxn
Knocked Down Reaction	Knocked down reaction's pathways	Affected Reaction	Affected reaction's pathway					Knocked Down Pathway	Number of Affected Reactions in All
ACGAMT	Peptidoglycan Metabolism	ACGK	Urea Cycle					Fatty Acid Metabolism	1044
ACGAMT	Peptidoglycan Metabolism	ORNTAC	Urea Cycle					Membrane Metabolism	1391
CHORM	Phenylalanine Tyrosine Tryptophan Metabolism	GHMT2	Glycine Serine and Threonine Metabolism					Purine Metabolism	659
FACOAL80	Fatty Acid Metabolism	ACGK	Urea Cycle					Valine Leucine and Isoleucine Metabolism	359
FACOAL80	Fatty Acid Metabolism	ORNTAC	Urea Cycle					Peptidoglycan Metabolism	633
FASm1601	Membrane Metabolism	ACGK	Urea Cycle					Redox Metabolism	55
FASm1601	Membrane Metabolism	ORNTAC	Urea Cycle					Sugar Metabolism	336
FASm1801	Membrane Metabolism	ACGK	Urea Cycle					Pyrimidine Metabolism	369
FASm1801	Membrane Metabolism	ORNTAC	Urea Cycle					Phenylalanine Tyrosine Tryptophan Metabolism	353
FASm2001	Membrane Metabolism	ACGK	Urea Cycle					Histidine Metabolism	237
FASm2001	Membrane Metabolism	ORNTAC	Urea Cycle					Folate Metabolism	231
FASm2002	Membrane Metabolism	ACGK	Urea Cycle					Transport	97
FASm2002	Membrane Metabolism	ORNTAC	Urea Cycle					Glycolysis	231
FASm2201	Membrane Metabolism	ACGK	Urea Cycle					Cofactor Metabolism	168
FASm2201	Membrane Metabolism	ORNTAC	Urea Cycle					Glycine Serine and Threonine Metabolism	160
FASm2202	Membrane Metabolism	ACGK	Urea Cycle					Citric Acid Cycle	152
FASm2202	Membrane Metabolism	ORNTAC	Urea Cycle					Glutamate Metabolism	98
FASm2401	Membrane Metabolism	ACGK	Urea Cycle					Nucleotide Sugar Metabolism	107
FASm2401	Membrane Metabolism	ORNTAC	Urea Cycle					Pantothenate and CoA Metabolism	185
FASm2402	Membrane Metabolism	ACGK	Urea Cycle					Lysine Metabolism	154
FASm2402	Membrane Metabolism	ORNTAC	Urea Cycle					Ubiquinone Metabolism	145
FASm2601	Membrane Metabolism	ACGK	Urea Cycle					Polyprenyl Metabolism	162
FASm2601	Membrane Metabolism	ORNTAC	Urea Cycle					Pentose Phosphate Pathway	142
FASm2602	Membrane Metabolism	ACGK	Urea Cycle					Riboflavin Metabolism	93
FASm2602	Membrane Metabolism	ORNTAC	Urea Cycle					Porphyrin Metabolism	105
FASm2801	Membrane Metabolism	ACGK	Urea Cycle					Methionine Metabolism	122
FASm2801	Membrane Metabolism	ORNTAC	Urea Cycle					Alanine and Aspartate Metabolism	114
FASm2802	Membrane Metabolism	ACGK	Urea Cycle					Urea Cycle	116
FASm2802	Membrane Metabolism	ORNTAC	Urea Cycle					Pyruvate Metabolism	60
FASm300	Membrane Metabolism	ACGK	Urea Cycle					Thiamine Metabolism	93
FASm300	Membrane Metabolism	ORNTAC	Urea Cycle					Cysteine Metabolism	33
FASm320	Membrane Metabolism	ACGK	Urea Cycle					Miscellaneous	17
FASm320	Membrane Metabolism	ORNTAC	Urea Cycle					Arginine and Proline Metabolism	38
FASm340	Membrane Metabolism	ACGK	Urea Cycle					Other Amino Acid Metabolism	1
FASm340	Membrane Metabolism	ORNTAC	Urea Cycle
FRRPPDIMAS	Membrane Metabolism	ACGK	Urea Cycle
FRRPPDIMAS	Membrane Metabolism	ORNTAC	Urea Cycle
GALFT	Membrane Metabolism	ACGK	Urea Cycle
GALFT	Membrane Metabolism	ORNTAC	Urea Cycle
GALT	Nucleotide Sugar Metabolism	ACGK	Urea Cycle
GALT	Nucleotide Sugar Metabolism	ORNTAC	Urea Cycle
GFUCS	Sugar Metabolism	ACGK	Urea Cycle
GFUCS	Sugar Metabolism	ORNTAC	Urea Cycle
GMAND	Sugar Metabolism	ACGK	Urea Cycle
GMAND	Sugar Metabolism	ORNTAC	Urea Cycle
GMT1	Membrane Metabolism	ACGK	Urea Cycle
GMT1	Membrane Metabolism	ORNTAC	Urea Cycle
MCBTS3	Membrane Metabolism	ACGK	Urea Cycle
MCBTS3	Membrane Metabolism	ORNTAC	Urea Cycle
O16RHAT	Membrane Metabolism	ACGK	Urea Cycle
O16RHAT	Membrane Metabolism	ORNTAC	Urea Cycle
PAPPT1	Peptidoglycan Metabolism	ACGK	Urea Cycle
PAPPT1	Peptidoglycan Metabolism	ORNTAC	Urea Cycle
PAPPT2	Peptidoglycan Metabolism	ACGK	Urea Cycle
PAPPT2	Peptidoglycan Metabolism	ORNTAC	Urea Cycle
PAPPT3	Peptidoglycan Metabolism	ACGK	Urea Cycle
PAPPT3	Peptidoglycan Metabolism	ORNTAC	Urea Cycle
PGPPT3	Peptidoglycan Metabolism	ACGK	Urea Cycle
PGPPT3	Peptidoglycan Metabolism	ORNTAC	Urea Cycle
PGSA160	Fatty Acid Metabolism	ACGK	Urea Cycle
PGSA160	Fatty Acid Metabolism	ORNTAC	Urea Cycle
PGSA160190	Membrane Metabolism	ACGK	Urea Cycle
PGSA160190	Membrane Metabolism	ORNTAC	Urea Cycle
PGSA190	Membrane Metabolism	ACGK	Urea Cycle
PGSA190	Membrane Metabolism	ORNTAC	Urea Cycle
PMPK	Thiamine Metabolism	ACGK	Urea Cycle
PMPK	Thiamine Metabolism	ORNTAC	Urea Cycle
PTAr	Pyruvate Metabolism	CITLr	Citric Acid Cycle
RPPDIMAS	Membrane Metabolism	ACGK	Urea Cycle
RPPDIMAS	Membrane Metabolism	ORNTAC	Urea Cycle
RRPPDIMAS	Membrane Metabolism	ACGK	Urea Cycle
RRPPDIMAS	Membrane Metabolism	ORNTAC	Urea Cycle
THZPSN	Sugar Metabolism	ACGK	Urea Cycle
THZPSN	Sugar Metabolism	ORNTAC	Urea Cycle
TMPKr	Thiamine Metabolism	ACGK	Urea Cycle
TMPKr	Thiamine Metabolism	ORNTAC	Urea Cycle
TMPPP	Thiamine Metabolism	ACGK	Urea Cycle
TMPPP	Thiamine Metabolism	ORNTAC	Urea Cycle
TRESULT	Membrane Metabolism	ACGK	Urea Cycle
TRESULT	Membrane Metabolism	ORNTAC	Urea Cycle
UAAGDS	Peptidoglycan Metabolism	ACGK	Urea Cycle
UAAGDS	Peptidoglycan Metabolism	ORNTAC	Urea Cycle
UAGPT1	Peptidoglycan Metabolism	ACGK	Urea Cycle
UAGPT1	Peptidoglycan Metabolism	ORNTAC	Urea Cycle
UAGPT2	Peptidoglycan Metabolism	ACGK	Urea Cycle
UAGPT2	Peptidoglycan Metabolism	ORNTAC	Urea Cycle
UAMAGS	Peptidoglycan Metabolism	ACGK	Urea Cycle
UAMAGS	Peptidoglycan Metabolism	ORNTAC	Urea Cycle
UAMAS	Peptidoglycan Metabolism	ACGK	Urea Cycle
UAMAS	Peptidoglycan Metabolism	ORNTAC	Urea Cycle
UAMRH	Membrane Metabolism	ACGK	Urea Cycle
UAMRH	Membrane Metabolism	ORNTAC	Urea Cycle
UDPGALM	Peptidoglycan Metabolism	ACGK	Urea Cycle
UDPGALM	Peptidoglycan Metabolism	ORNTAC	Urea Cycle
UGLDDS1	Peptidoglycan Metabolism	ACGK	Urea Cycle
UGLDDS1	Peptidoglycan Metabolism	ORNTAC	Urea Cycle
UGLDDS2	Peptidoglycan Metabolism	ACGK	Urea Cycle
UGLDDS2	Peptidoglycan Metabolism	ORNTAC	Urea Cycle
UGMAGS	Peptidoglycan Metabolism	ACGK	Urea Cycle
UGMAGS	Peptidoglycan Metabolism	ORNTAC	Urea Cycle
UGMAS	Peptidoglycan Metabolism	ACGK	Urea Cycle
UGMAS	Peptidoglycan Metabolism	ORNTAC	Urea Cycle
UGMDDS	Peptidoglycan Metabolism	ACGK	Urea Cycle
UGMDDS	Peptidoglycan Metabolism	ORNTAC	Urea Cycle
UGMDDS2	Peptidoglycan Metabolism	ACGK	Urea Cycle
UGMDDS2	Peptidoglycan Metabolism	ORNTAC	Urea Cycle
DHAD1	Valine Leucine and Isoleucine Metabolism	FRD3	Citric Acid Cycle
DHAD1	Valine Leucine and Isoleucine Metabolism	NADH9	Ubiquinone Metabolism
DHDPRy	Lysine Metabolism	MTHFC	Folate Metabolism
SDPTA	Lysine Metabolism	MTHFC	Folate Metabolism
DHAD1	Valine Leucine and Isoleucine Metabolism	FUM	Citric Acid Cycle
PPND	Phenylalanine Tyrosine Tryptophan Metabolism	PGCD	Glycine Serine and Threonine Metabolism
PPND	Phenylalanine Tyrosine Tryptophan Metabolism	PSERT	Glycine Serine and Threonine Metabolism
PPND	Phenylalanine Tyrosine Tryptophan Metabolism	PSP_L	Glycine Serine and Threonine Metabolism
G1PTT	Nucleotide Sugar Metabolism	ALAR	Alanine and Aspartate Metabolism
GALKr	Sugar Metabolism	ALAR	Alanine and Aspartate Metabolism
MYC1CYC2	Fatty Acid Metabolism	ALAR	Alanine and Aspartate Metabolism
MYC1CYC3	Fatty Acid Metabolism	ALAR	Alanine and Aspartate Metabolism
MYC1CYC4	Fatty Acid Metabolism	ALAR	Alanine and Aspartate Metabolism
MYC1CYC5	Fatty Acid Metabolism	ALAR	Alanine and Aspartate Metabolism
MYC1M1	Fatty Acid Metabolism	ALAR	Alanine and Aspartate Metabolism
MYC1M2	Fatty Acid Metabolism	ALAR	Alanine and Aspartate Metabolism
MYC2CYC2	Fatty Acid Metabolism	ALAR	Alanine and Aspartate Metabolism
MYC2CYC3	Fatty Acid Metabolism	ALAR	Alanine and Aspartate Metabolism
MYCON2	Fatty Acid Metabolism	ALAR	Alanine and Aspartate Metabolism
TDPDRE	Nucleotide Sugar Metabolism	ALAR	Alanine and Aspartate Metabolism
TDPDRR	Nucleotide Sugar Metabolism	ALAR	Alanine and Aspartate Metabolism
TDPGDH	Nucleotide Sugar Metabolism	ALAR	Alanine and Aspartate Metabolism
FAS260	Fatty Acid Metabolism	ATPS4r	Purine Metabolism
MYCON3	Fatty Acid Metabolism	ATPS4r	Purine Metabolism
MYCON4	Fatty Acid Metabolism	ATPS4r	Purine Metabolism
MYCON5	Fatty Acid Metabolism	ATPS4r	Purine Metabolism
ACGAMT	Peptidoglycan Metabolism	CAATPS	Transport
AFE	Membrane Metabolism	CYO1b	Purine Metabolism
AFE	Membrane Metabolism	L_LACD	Pyruvate Metabolism
AFTA	Membrane Metabolism	CAATPS	Transport
CPPPGO	Porphyrin Metabolism	CYO1b	Purine Metabolism
CPPPGO	Porphyrin Metabolism	L_LACD	Pyruvate Metabolism
DCPDP	Polyprenyl Metabolism	CYO1b	Purine Metabolism
DCPDP	Polyprenyl Metabolism	L_LACD	Pyruvate Metabolism
FACOAL80	Fatty Acid Metabolism	CAATPS	Transport
FAMPL1	Fatty Acid Metabolism	CYO1b	Purine Metabolism
FAMPL1	Fatty Acid Metabolism	L_LACD	Pyruvate Metabolism
FAMPL2	Fatty Acid Metabolism	CYO1b	Purine Metabolism
FAMPL2	Fatty Acid Metabolism	L_LACD	Pyruvate Metabolism
FAMPL3	Fatty Acid Metabolism	CYO1b	Purine Metabolism
FAMPL3	Fatty Acid Metabolism	L_LACD	Pyruvate Metabolism
FAMPL4	Fatty Acid Metabolism	CYO1b	Purine Metabolism
FAMPL4	Fatty Acid Metabolism	L_LACD	Pyruvate Metabolism
FAMPL5	Fatty Acid Metabolism	CYO1b	Purine Metabolism
FAMPL5	Fatty Acid Metabolism	L_LACD	Pyruvate Metabolism
FAS240_L	Fatty Acid Metabolism	CYO1b	Purine Metabolism
FAS240_L	Fatty Acid Metabolism	L_LACD	Pyruvate Metabolism
FAS260	Fatty Acid Metabolism	CYO1b	Purine Metabolism
FAS260	Fatty Acid Metabolism	L_LACD	Pyruvate Metabolism
FAS260	Fatty Acid Metabolism	L_LACt3	Transport
FASm1601	Membrane Metabolism	CAATPS	Transport
FASm1801	Membrane Metabolism	CAATPS	Transport
FASm2001	Membrane Metabolism	CAATPS	Transport
FASm2002	Membrane Metabolism	CAATPS	Transport
FASm2201	Membrane Metabolism	CAATPS	Transport
FASm2202	Membrane Metabolism	CAATPS	Transport
FASm2401	Membrane Metabolism	CAATPS	Transport
FASm2402	Membrane Metabolism	CAATPS	Transport
FASm2601	Membrane Metabolism	CAATPS	Transport
FASm2602	Membrane Metabolism	CAATPS	Transport
FASm2801	Membrane Metabolism	CAATPS	Transport
FASm2802	Membrane Metabolism	CAATPS	Transport
FASm300	Membrane Metabolism	CAATPS	Transport
FASm320	Membrane Metabolism	CAATPS	Transport
FASm340	Membrane Metabolism	CAATPS	Transport
FRRPPDIMAS	Membrane Metabolism	CAATPS	Transport
G1PTT	Nucleotide Sugar Metabolism	CAT	Redox Metabolism
G1PTT	Nucleotide Sugar Metabolism	DALAOX	Other Amino Acid Metabolism
G1PTT	Nucleotide Sugar Metabolism	L_LACt3	Transport
G1SATi	Porphyrin Metabolism	CYO1b	Purine Metabolism
G1SATi	Porphyrin Metabolism	L_LACD	Pyruvate Metabolism
GALFT	Membrane Metabolism	CAATPS	Transport
GALKr	Sugar Metabolism	CAT	Redox Metabolism
GALKr	Sugar Metabolism	DALAOX	Other Amino Acid Metabolism
GALKr	Sugar Metabolism	L_LACt3	Transport
GALT	Nucleotide Sugar Metabolism	CAATPS	Transport
GFUCS	Sugar Metabolism	CAATPS	Transport
GLUR	Glutamate Metabolism	CYO1b	Purine Metabolism
GLUR	Glutamate Metabolism	L_LACD	Pyruvate Metabolism
GLUTRR	Cofactor Metabolism	CYO1b	Purine Metabolism
GLUTRR	Cofactor Metabolism	L_LACD	Pyruvate Metabolism
GLUTRS	Cofactor Metabolism	CYO1b	Purine Metabolism
GLUTRS	Cofactor Metabolism	L_LACD	Pyruvate Metabolism
GMAND	Sugar Metabolism	CAATPS	Transport
GMT1	Membrane Metabolism	CAATPS	Transport
GMT2	Membrane Metabolism	CAATPS	Transport
HMBS	Porphyrin Metabolism	CYO1b	Purine Metabolism
HMBS	Porphyrin Metabolism	L_LACD	Pyruvate Metabolism
MCBTS	Membrane Metabolism	CYO1b	Purine Metabolism
MCBTS	Membrane Metabolism	L_LACD	Pyruvate Metabolism
MCBTS	Membrane Metabolism	L_LACt3	Transport
MCBTS3	Membrane Metabolism	CAATPS	Transport
MN6PP	Sugar Metabolism	CYO1b	Purine Metabolism
MN6PP	Sugar Metabolism	L_LACD	Pyruvate Metabolism
MYC1CYC1	Fatty Acid Metabolism	CYO1b	Purine Metabolism
MYC1CYC1	Fatty Acid Metabolism	L_LACD	Pyruvate Metabolism
MYC1CYC2	Fatty Acid Metabolism	CAT	Redox Metabolism
MYC1CYC2	Fatty Acid Metabolism	DALAOX	Other Amino Acid Metabolism
MYC1CYC2	Fatty Acid Metabolism	L_LACt3	Transport
MYC1CYC3	Fatty Acid Metabolism	CAT	Redox Metabolism
MYC1CYC3	Fatty Acid Metabolism	DALAOX	Other Amino Acid Metabolism
MYC1CYC3	Fatty Acid Metabolism	L_LACt3	Transport
MYC1CYC4	Fatty Acid Metabolism	CAT	Redox Metabolism
MYC1CYC4	Fatty Acid Metabolism	DALAOX	Other Amino Acid Metabolism
MYC1CYC4	Fatty Acid Metabolism	L_LACt3	Transport
MYC1CYC5	Fatty Acid Metabolism	CAT	Redox Metabolism
MYC1CYC5	Fatty Acid Metabolism	DALAOX	Other Amino Acid Metabolism
MYC1CYC5	Fatty Acid Metabolism	L_LACt3	Transport
MYC1M1	Fatty Acid Metabolism	CAT	Redox Metabolism
MYC1M1	Fatty Acid Metabolism	DALAOX	Other Amino Acid Metabolism
MYC1M1	Fatty Acid Metabolism	L_LACt3	Transport
MYC1M2	Fatty Acid Metabolism	CAT	Redox Metabolism
MYC1M2	Fatty Acid Metabolism	DALAOX	Other Amino Acid Metabolism
MYC1M2	Fatty Acid Metabolism	L_LACt3	Transport
MYC2CYC1	Fatty Acid Metabolism	CYO1b	Purine Metabolism
MYC2CYC1	Fatty Acid Metabolism	L_LACD	Pyruvate Metabolism
MYC2CYC2	Fatty Acid Metabolism	CAT	Redox Metabolism
MYC2CYC2	Fatty Acid Metabolism	DALAOX	Other Amino Acid Metabolism
MYC2CYC2	Fatty Acid Metabolism	L_LACt3	Transport
MYC2CYC3	Fatty Acid Metabolism	CAT	Redox Metabolism
MYC2CYC3	Fatty Acid Metabolism	DALAOX	Other Amino Acid Metabolism
MYC2CYC3	Fatty Acid Metabolism	L_LACt3	Transport
MYCON1	Fatty Acid Metabolism	CYO1b	Purine Metabolism
MYCON1	Fatty Acid Metabolism	L_LACD	Pyruvate Metabolism
MYCON2	Fatty Acid Metabolism	CAT	Redox Metabolism
MYCON2	Fatty Acid Metabolism	DALAOX	Other Amino Acid Metabolism
MYCON2	Fatty Acid Metabolism	L_LACt3	Transport
MYCON3	Fatty Acid Metabolism	CYO1b	Purine Metabolism
MYCON3	Fatty Acid Metabolism	L_LACD	Pyruvate Metabolism
MYCON3	Fatty Acid Metabolism	L_LACt3	Transport
MYCON4	Fatty Acid Metabolism	CYO1b	Purine Metabolism
MYCON4	Fatty Acid Metabolism	L_LACD	Pyruvate Metabolism
MYCON4	Fatty Acid Metabolism	L_LACt3	Transport
MYCON5	Fatty Acid Metabolism	CYO1b	Purine Metabolism
MYCON5	Fatty Acid Metabolism	L_LACD	Pyruvate Metabolism
MYCON5	Fatty Acid Metabolism	L_LACt3	Transport
MYCSacp50	Fatty Acid Metabolism	CYO1b	Purine Metabolism
MYCSacp50	Fatty Acid Metabolism	L_LACD	Pyruvate Metabolism
MYCSacp56	Fatty Acid Metabolism	CYO1b	Purine Metabolism
MYCSacp56	Fatty Acid Metabolism	L_LACD	Pyruvate Metabolism
MYCSacp58	Fatty Acid Metabolism	CYO1b	Purine Metabolism
MYCSacp58	Fatty Acid Metabolism	L_LACD	Pyruvate Metabolism
O16RHAT	Membrane Metabolism	CAATPS	Transport
PAPPT1	Peptidoglycan Metabolism	CAATPS	Transport
PAPPT2	Peptidoglycan Metabolism	CAATPS	Transport
PAPPT3	Peptidoglycan Metabolism	CAATPS	Transport
PGPPT3	Peptidoglycan Metabolism	CAATPS	Transport
PGSA160	Fatty Acid Metabolism	CAATPS	Transport
PGSA160190	Membrane Metabolism	CAATPS	Transport
PGSA190	Membrane Metabolism	CAATPS	Transport
PMPK	Thiamine Metabolism	CAATPS	Transport
PPBNGS	Porphyrin Metabolism	CYO1b	Purine Metabolism
PPBNGS	Porphyrin Metabolism	L_LACD	Pyruvate Metabolism
PPTGS_TB1	Peptidoglycan Metabolism	CYO1b	Purine Metabolism
PPTGS_TB1	Peptidoglycan Metabolism	L_LACD	Pyruvate Metabolism
PPTGS_TB1	Peptidoglycan Metabolism	L_LACt3	Transport
PPTGS_TB2	Peptidoglycan Metabolism	CYO1b	Purine Metabolism
PPTGS_TB2	Peptidoglycan Metabolism	L_LACD	Pyruvate Metabolism
PPTGS_TB2	Peptidoglycan Metabolism	L_LACt3	Transport
RPPDIMAS	Membrane Metabolism	CAATPS	Transport
RRPPDIMAS	Membrane Metabolism	CAATPS	Transport
SALCS	Membrane Metabolism	CYO1b	Purine Metabolism
SALCS	Membrane Metabolism	L_LACD	Pyruvate Metabolism
TDPDRE	Nucleotide Sugar Metabolism	CAT	Redox Metabolism
TDPDRE	Nucleotide Sugar Metabolism	DALAOX	Other Amino Acid Metabolism
TDPDRE	Nucleotide Sugar Metabolism	L_LACt3	Transport
TDPDRR	Nucleotide Sugar Metabolism	CAT	Redox Metabolism
TDPDRR	Nucleotide Sugar Metabolism	DALAOX	Other Amino Acid Metabolism
TDPDRR	Nucleotide Sugar Metabolism	L_LACt3	Transport
TDPGDH	Nucleotide Sugar Metabolism	CAT	Redox Metabolism
TDPGDH	Nucleotide Sugar Metabolism	DALAOX	Other Amino Acid Metabolism
TDPGDH	Nucleotide Sugar Metabolism	L_LACt3	Transport
THMDP	Cofactor Metabolism	CYO1b	Purine Metabolism
THMDP	Cofactor Metabolism	L_LACD	Pyruvate Metabolism
THMDP	Cofactor Metabolism	L_LACt3	Transport
THZPSN	Sugar Metabolism	CAATPS	Transport
TMPKr	Thiamine Metabolism	CAATPS	Transport
TMPPP	Thiamine Metabolism	CAATPS	Transport
TRESULT	Membrane Metabolism	CAATPS	Transport
UAAGDS	Peptidoglycan Metabolism	CAATPS	Transport
UAGCVT	Sugar Metabolism	CYO1b	Purine Metabolism
UAGCVT	Sugar Metabolism	L_LACD	Pyruvate Metabolism
UAGDP	Sugar Metabolism	CYO1b	Purine Metabolism
UAGDP	Sugar Metabolism	L_LACD	Pyruvate Metabolism
UAGPT1	Peptidoglycan Metabolism	CAATPS	Transport
UAGPT2	Peptidoglycan Metabolism	CAATPS	Transport
UAMAGS	Peptidoglycan Metabolism	CAATPS	Transport
UAMAS	Peptidoglycan Metabolism	CAATPS	Transport
UAMRH	Membrane Metabolism	CAATPS	Transport
UAPGR	Sugar Metabolism	CYO1b	Purine Metabolism
UAPGR	Sugar Metabolism	L_LACD	Pyruvate Metabolism
UDCPDP	Cofactor Metabolism	CYO1b	Purine Metabolism
UDCPDP	Cofactor Metabolism	L_LACD	Pyruvate Metabolism
UDPG4E	Nucleotide Sugar Metabolism	CYO1b	Purine Metabolism
UDPG4E	Nucleotide Sugar Metabolism	L_LACD	Pyruvate Metabolism
UDPGALM	Peptidoglycan Metabolism	CAATPS	Transport
UGGPT3	Peptidoglycan Metabolism	CYO1b	Purine Metabolism
UGGPT3	Peptidoglycan Metabolism	L_LACD	Pyruvate Metabolism
UGGPT3	Peptidoglycan Metabolism	L_LACt3	Transport
UGLDDS1	Peptidoglycan Metabolism	CAATPS	Transport
UGLDDS2	Peptidoglycan Metabolism	CAATPS	Transport
UGMAGS	Peptidoglycan Metabolism	CAATPS	Transport
UGMAS	Peptidoglycan Metabolism	CAATPS	Transport
UGMDDS	Peptidoglycan Metabolism	CAATPS	Transport
UGMDDS2	Peptidoglycan Metabolism	CAATPS	Transport
UPP3S	Porphyrin Metabolism	CYO1b	Purine Metabolism
UPP3S	Porphyrin Metabolism	L_LACD	Pyruvate Metabolism
UPPDC1	Porphyrin Metabolism	CYO1b	Purine Metabolism
UPPDC1	Porphyrin Metabolism	L_LACD	Pyruvate Metabolism
GF6PTAr	Glutamate Metabolism	ATPS4r	Purine Metabolism
QULNS	Pantothenate and CoA Metabolism	ADNK1	Nucleotide Sugar Metabolism
ASNS1	Alanine and Aspartate Metabolism	MDH	Citric Acid Cycle
PPGKr	Glycolysis	ENO	Glycolysis
PPGKr	Glycolysis	PGM	Glycolysis
GALKr	Sugar Metabolism	L_LACt2r	Transport
GLNS	Glutamate Metabolism	L_LACD2	Pyruvate Metabolism
PRPPS	Pentose Phosphate Pathway	ATPS4r	Purine Metabolism
ACGAMT	Peptidoglycan Metabolism	ATPS4r	Purine Metabolism
FACOAL80	Fatty Acid Metabolism	ATPS4r	Purine Metabolism
FASm1601	Membrane Metabolism	ATPS4r	Purine Metabolism
FASm1801	Membrane Metabolism	ATPS4r	Purine Metabolism
FASm2001	Membrane Metabolism	ATPS4r	Purine Metabolism
FASm2002	Membrane Metabolism	ATPS4r	Purine Metabolism
FASm2201	Membrane Metabolism	ATPS4r	Purine Metabolism
FASm2202	Membrane Metabolism	ATPS4r	Purine Metabolism
FASm2401	Membrane Metabolism	ATPS4r	Purine Metabolism
FASm2402	Membrane Metabolism	ATPS4r	Purine Metabolism
FASm2601	Membrane Metabolism	ATPS4r	Purine Metabolism
FASm2602	Membrane Metabolism	ATPS4r	Purine Metabolism
FASm2801	Membrane Metabolism	ATPS4r	Purine Metabolism
FASm2802	Membrane Metabolism	ATPS4r	Purine Metabolism
FASm300	Membrane Metabolism	ATPS4r	Purine Metabolism
FASm320	Membrane Metabolism	ATPS4r	Purine Metabolism
FASm340	Membrane Metabolism	ATPS4r	Purine Metabolism
FRRPPDIMAS	Membrane Metabolism	ATPS4r	Purine Metabolism
GALFT	Membrane Metabolism	ATPS4r	Purine Metabolism
GALT	Nucleotide Sugar Metabolism	ATPS4r	Purine Metabolism
GFUCS	Sugar Metabolism	ATPS4r	Purine Metabolism
GMAND	Sugar Metabolism	ATPS4r	Purine Metabolism
GMT1	Membrane Metabolism	ATPS4r	Purine Metabolism
MCBTS3	Membrane Metabolism	ATPS4r	Purine Metabolism
O16RHAT	Membrane Metabolism	ATPS4r	Purine Metabolism
PAPPT1	Peptidoglycan Metabolism	ATPS4r	Purine Metabolism
PAPPT2	Peptidoglycan Metabolism	ATPS4r	Purine Metabolism
PAPPT3	Peptidoglycan Metabolism	ATPS4r	Purine Metabolism
PGPPT3	Peptidoglycan Metabolism	ATPS4r	Purine Metabolism
PGSA160	Fatty Acid Metabolism	ATPS4r	Purine Metabolism
PGSA160190	Membrane Metabolism	ATPS4r	Purine Metabolism
PGSA190	Membrane Metabolism	ATPS4r	Purine Metabolism
PMPK	Thiamine Metabolism	ATPS4r	Purine Metabolism
RPPDIMAS	Membrane Metabolism	ATPS4r	Purine Metabolism
RRPPDIMAS	Membrane Metabolism	ATPS4r	Purine Metabolism
THZPSN	Sugar Metabolism	ATPS4r	Purine Metabolism
TMPKr	Thiamine Metabolism	ATPS4r	Purine Metabolism
TMPPP	Thiamine Metabolism	ATPS4r	Purine Metabolism
TRESULT	Membrane Metabolism	ATPS4r	Purine Metabolism
UAAGDS	Peptidoglycan Metabolism	ATPS4r	Purine Metabolism
UAGPT1	Peptidoglycan Metabolism	ATPS4r	Purine Metabolism
UAGPT2	Peptidoglycan Metabolism	ATPS4r	Purine Metabolism
UAMAGS	Peptidoglycan Metabolism	ATPS4r	Purine Metabolism
UAMAS	Peptidoglycan Metabolism	ATPS4r	Purine Metabolism
UAMRH	Membrane Metabolism	ATPS4r	Purine Metabolism
UDPGALM	Peptidoglycan Metabolism	ATPS4r	Purine Metabolism
UGLDDS1	Peptidoglycan Metabolism	ATPS4r	Purine Metabolism
UGLDDS2	Peptidoglycan Metabolism	ATPS4r	Purine Metabolism
UGMAGS	Peptidoglycan Metabolism	ATPS4r	Purine Metabolism
UGMAS	Peptidoglycan Metabolism	ATPS4r	Purine Metabolism
UGMDDS	Peptidoglycan Metabolism	ATPS4r	Purine Metabolism
UGMDDS2	Peptidoglycan Metabolism	ATPS4r	Purine Metabolism
PNTK	Pantothenate and CoA Metabolism	PGCD	Glycine Serine and Threonine Metabolism
PNTK	Pantothenate and CoA Metabolism	PSERT	Glycine Serine and Threonine Metabolism
PNTK	Pantothenate and CoA Metabolism	PSP_L	Glycine Serine and Threonine Metabolism
PGMT	Glycolysis	FASm220	Membrane Metabolism
AFTA	Membrane Metabolism	ATPS4r	Purine Metabolism
AGPR	Urea Cycle	PPCKr	Citric Acid Cycle
GMT2	Membrane Metabolism	ATPS4r	Purine Metabolism
CHORM	Phenylalanine Tyrosine Tryptophan Metabolism	PYK	Glycolysis
MN6PP	Sugar Metabolism	FUM	Citric Acid Cycle
PPNDH	Phenylalanine Tyrosine Tryptophan Metabolism	PGCD	Glycine Serine and Threonine Metabolism
PPNDH	Phenylalanine Tyrosine Tryptophan Metabolism	PSERT	Glycine Serine and Threonine Metabolism
PPNDH	Phenylalanine Tyrosine Tryptophan Metabolism	PSP_L	Glycine Serine and Threonine Metabolism
DHORTS	Pyrimidine Metabolism	PGCD	Glycine Serine and Threonine Metabolism
DHORTS	Pyrimidine Metabolism	PSERT	Glycine Serine and Threonine Metabolism
DHORTS	Pyrimidine Metabolism	PSP_L	Glycine Serine and Threonine Metabolism
ACLS	Valine Leucine and Isoleucine Metabolism	H2CO3D	Miscellaneous
ACACT1r	Pyruvate Metabolism	PGCD	Glycine Serine and Threonine Metabolism
ACACT1r	Pyruvate Metabolism	PSERT	Glycine Serine and Threonine Metabolism
ACACT1r	Pyruvate Metabolism	PSP_L	Glycine Serine and Threonine Metabolism
AFTA	Membrane Metabolism	ACGK	Urea Cycle
AFTA	Membrane Metabolism	ORNTAC	Urea Cycle
GMT2	Membrane Metabolism	ACGK	Urea Cycle
GMT2	Membrane Metabolism	ORNTAC	Urea Cycle
PGMT	Glycolysis	FASm240	Membrane Metabolism
PGMT	Glycolysis	FASm260	Membrane Metabolism
PGMT	Glycolysis	FASm280	Membrane Metabolism
PPND	Phenylalanine Tyrosine Tryptophan Metabolism	GHMT2	Glycine Serine and Threonine Metabolism
DHDPRy	Lysine Metabolism	GLYCL	Folate Metabolism
GALKr	Sugar Metabolism	ATPS4r	Purine Metabolism
SDPTA	Lysine Metabolism	GLYCL	Folate Metabolism
DCPT	Polyprenyl Metabolism	ENO	Glycolysis
DCPT	Polyprenyl Metabolism	P5CRx	Arginine and Proline Metabolism
GHMT2	Glycine Serine and Threonine Metabolism	FDH	Other Amino Acid Metabolism
CHORM	Phenylalanine Tyrosine Tryptophan Metabolism	MTHFC	Folate Metabolism
RPI	Pentose Phosphate Pathway	FHL	Redox Metabolism
FAS100	Fatty Acid Metabolism	FBA	Glycolysis
FAS100	Fatty Acid Metabolism	PFK	Glycolysis
FAS120	Fatty Acid Metabolism	FBA	Glycolysis
FAS120	Fatty Acid Metabolism	PFK	Glycolysis
ASNS1	Alanine and Aspartate Metabolism	ABTA	Glutamate Metabolism
ASNS1	Alanine and Aspartate Metabolism	GLUDC	Glutamate Metabolism
ASNS1	Alanine and Aspartate Metabolism	SSALx	Glutamate Metabolism
GAPD	Glycolysis	MDH	Citric Acid Cycle
IPMD	Valine Leucine and Isoleucine Metabolism	ICL	Glyoxylate Metabolism
IPMD	Valine Leucine and Isoleucine Metabolism	MALS	Pyruvate Metabolism
IPPMIa	Valine Leucine and Isoleucine Metabolism	ICL	Glyoxylate Metabolism
IPPMIa	Valine Leucine and Isoleucine Metabolism	MALS	Pyruvate Metabolism
IPPMIb	Valine Leucine and Isoleucine Metabolism	ICL	Glyoxylate Metabolism
IPPMIb	Valine Leucine and Isoleucine Metabolism	MALS	Pyruvate Metabolism
IPPS	Valine Leucine and Isoleucine Metabolism	ICL	Glyoxylate Metabolism
IPPS	Valine Leucine and Isoleucine Metabolism	MALS	Pyruvate Metabolism
METAT	Methionine Metabolism	PGCD	Glycine Serine and Threonine Metabolism
METAT	Methionine Metabolism	PSERT	Glycine Serine and Threonine Metabolism
METAT	Methionine Metabolism	PSP_L	Glycine Serine and Threonine Metabolism
QULNS	Pantothenate and CoA Metabolism	MME	Fatty Acid Metabolism
QULNS	Pantothenate and CoA Metabolism	MMM2r	Fatty Acid Metabolism
ENO	Glycolysis	H2CO3D	Miscellaneous
PGM	Glycolysis	H2CO3D	Miscellaneous
ATPS4r	Purine Metabolism	L_LACD3	Pyruvate Metabolism
PPCDC	Pantothenate and CoA Metabolism	SUCOAS	Citric Acid Cycle
PPNDH	Phenylalanine Tyrosine Tryptophan Metabolism	GHMT2	Glycine Serine and Threonine Metabolism
METAT	Methionine Metabolism	GHMT2	Glycine Serine and Threonine Metabolism
PPCDC	Pantothenate and CoA Metabolism	PTAr	Pyruvate Metabolism
TRE6PS	Membrane Metabolism	PTAr	Pyruvate Metabolism
RPI	Pentose Phosphate Pathway	L_LACD3	Pyruvate Metabolism
ACACT1r	Pyruvate Metabolism	GHMT2	Glycine Serine and Threonine Metabolism
DHORTS	Pyrimidine Metabolism	GHMT2	Glycine Serine and Threonine Metabolism
GLNS	Glutamate Metabolism	ACONT	Citric Acid Cycle
QULNS	Pantothenate and CoA Metabolism	FAS200	Fatty Acid Metabolism
UGAGDS	Peptidoglycan Metabolism	ENO	Glycolysis
NDPK2	Pyrimidine Metabolism	ACONT	Citric Acid Cycle
QULNS	Pantothenate and CoA Metabolism	FASm220	Membrane Metabolism
QULNS	Pantothenate and CoA Metabolism	CAATPS	Transport
CHORM	Phenylalanine Tyrosine Tryptophan Metabolism	GLYCL	Folate Metabolism
G3PAT160	Fatty Acid Metabolism	PGCD	Glycine Serine and Threonine Metabolism
G3PAT160	Fatty Acid Metabolism	PSERT	Glycine Serine and Threonine Metabolism
G3PAT160	Fatty Acid Metabolism	PSP_L	Glycine Serine and Threonine Metabolism
QULNS	Pantothenate and CoA Metabolism	FASm240	Membrane Metabolism
QULNS	Pantothenate and CoA Metabolism	FASm260	Membrane Metabolism
QULNS	Pantothenate and CoA Metabolism	FASm280	Membrane Metabolism
SHSL4r	Cysteine Metabolism	NADS2	Glutamate Metabolism
SHSL4r	Cysteine Metabolism	NNAT	Pantothenate and CoA Metabolism
SHSL4r	Cysteine Metabolism	NNDPR	Pantothenate and CoA Metabolism
ANPRT	Phenylalanine Tyrosine Tryptophan Metabolism	ACONT	Citric Acid Cycle
CHORM	Phenylalanine Tyrosine Tryptophan Metabolism	ACONT	Citric Acid Cycle
DGK1	Purine Metabolism	ACONT	Citric Acid Cycle
DPR	Pantothenate and CoA Metabolism	ACONT	Citric Acid Cycle
GK1	Purine Metabolism	ACONT	Citric Acid Cycle
ILETA	Valine Leucine and Isoleucine Metabolism	ACONT	Citric Acid Cycle
IMPC	Purine Metabolism	ACONT	Citric Acid Cycle
KARA2i	Valine Leucine and Isoleucine Metabolism	ACONT	Citric Acid Cycle
MANAT1	Membrane Metabolism	ACONT	Citric Acid Cycle
METAT	Methionine Metabolism	MTHFC	Folate Metabolism
MOHMT	Pantothenate and CoA Metabolism	ACONT	Citric Acid Cycle
ORPT	Pyrimidine Metabolism	ACONT	Citric Acid Cycle
PANTS	Pantothenate and CoA Metabolism	ACONT	Citric Acid Cycle
RPI	Pentose Phosphate Pathway	ACONT	Citric Acid Cycle
RPI	Pentose Phosphate Pathway	H2CO3D	Miscellaneous
SDPDS	Lysine Metabolism	L_LACt2r	Transport
HSTPT	Histidine Metabolism	PTAr	Pyruvate Metabolism
IG3PS	Histidine Metabolism	PTAr	Pyruvate Metabolism
PNTK	Pantothenate and CoA Metabolism	GHMT2	Glycine Serine and Threonine Metabolism
PRATPP	Histidine Metabolism	PTAr	Pyruvate Metabolism
QULNS	Pantothenate and CoA Metabolism	FACOAL200	Membrane Metabolism
QULNS	Pantothenate and CoA Metabolism	FACOALPREPH	Membrane Metabolism
QULNS	Pantothenate and CoA Metabolism	PDIMAS	Membrane Metabolism
QULNS	Pantothenate and CoA Metabolism	PDIMAT	Transport
QULNS	Pantothenate and CoA Metabolism	PREPTHS	Membrane Metabolism
DPR	Pantothenate and CoA Metabolism	NDPK6	Pyrimidine Metabolism
DPR	Pantothenate and CoA Metabolism	P5CR	Arginine and Proline Metabolism
MOHMT	Pantothenate and CoA Metabolism	G5SD2	Urea Cycle
MOHMT	Pantothenate and CoA Metabolism	NDPK6	Pyrimidine Metabolism
PANTS	Pantothenate and CoA Metabolism	G5SD2	Urea Cycle
PANTS	Pantothenate and CoA Metabolism	NDPK6	Pyrimidine Metabolism
PNTK	Pantothenate and CoA Metabolism	NDPK6	Pyrimidine Metabolism
MANAT1	Membrane Metabolism	PGCD	Glycine Serine and Threonine Metabolism
MANAT1	Membrane Metabolism	PSERT	Glycine Serine and Threonine Metabolism
MANAT1	Membrane Metabolism	PSP_L	Glycine Serine and Threonine Metabolism
ORPT	Pyrimidine Metabolism	PGCD	Glycine Serine and Threonine Metabolism
ORPT	Pyrimidine Metabolism	PSERT	Glycine Serine and Threonine Metabolism
ORPT	Pyrimidine Metabolism	PSP_L	Glycine Serine and Threonine Metabolism
FHL	Redox Metabolism	DHORD2	Pyrimidine Metabolism
ACLS	Valine Leucine and Isoleucine Metabolism	CITLr	Citric Acid Cycle
METAT	Methionine Metabolism	GLYCL	Folate Metabolism
NDPK2	Pyrimidine Metabolism	PGCD	Glycine Serine and Threonine Metabolism
NDPK2	Pyrimidine Metabolism	PSERT	Glycine Serine and Threonine Metabolism
NDPK2	Pyrimidine Metabolism	PSP_L	Glycine Serine and Threonine Metabolism
TRDR	Pyrimidine Metabolism	CITLr	Citric Acid Cycle
FASm220	Membrane Metabolism	ADNK3	Nucleotide Sugar Metabolism
PPCDC	Pantothenate and CoA Metabolism	NDPK6	Pyrimidine Metabolism
HISTD	Histidine Metabolism	PGCD	Glycine Serine and Threonine Metabolism
HISTD	Histidine Metabolism	PSERT	Glycine Serine and Threonine Metabolism
HISTD	Histidine Metabolism	PSP_L	Glycine Serine and Threonine Metabolism
MANAT1	Membrane Metabolism	GHMT2	Glycine Serine and Threonine Metabolism
ORPT	Pyrimidine Metabolism	GHMT2	Glycine Serine and Threonine Metabolism
PPND	Phenylalanine Tyrosine Tryptophan Metabolism	MTHFC	Folate Metabolism
PRMICIi	Histidine Metabolism	PGCD	Glycine Serine and Threonine Metabolism
PRMICIi	Histidine Metabolism	PSERT	Glycine Serine and Threonine Metabolism
PRMICIi	Histidine Metabolism	PSP_L	Glycine Serine and Threonine Metabolism
CHORM	Phenylalanine Tyrosine Tryptophan Metabolism	ATPS4r	Purine Metabolism
NDPK2	Pyrimidine Metabolism	GHMT2	Glycine Serine and Threonine Metabolism
PPNDH	Phenylalanine Tyrosine Tryptophan Metabolism	MTHFC	Folate Metabolism
ACCC	Fatty Acid Metabolism	H2CO3D	Miscellaneous
ACChex	Fatty Acid Metabolism	H2CO3D	Miscellaneous
AFTA	Membrane Metabolism	PPA	Miscellaneous
G3PAT160	Fatty Acid Metabolism	GHMT2	Glycine Serine and Threonine Metabolism
GMT2	Membrane Metabolism	PPA	Miscellaneous
ACGAMT	Peptidoglycan Metabolism	PPA	Miscellaneous
FACOAL80	Fatty Acid Metabolism	PPA	Miscellaneous
FASm1601	Membrane Metabolism	PPA	Miscellaneous
FASm1801	Membrane Metabolism	PPA	Miscellaneous
FASm2001	Membrane Metabolism	PPA	Miscellaneous
FASm2002	Membrane Metabolism	PPA	Miscellaneous
FASm2201	Membrane Metabolism	PPA	Miscellaneous
FASm2202	Membrane Metabolism	PPA	Miscellaneous
FASm2401	Membrane Metabolism	PPA	Miscellaneous
FASm2402	Membrane Metabolism	PPA	Miscellaneous
FASm2601	Membrane Metabolism	PPA	Miscellaneous
FASm2602	Membrane Metabolism	PPA	Miscellaneous
FASm2801	Membrane Metabolism	PPA	Miscellaneous
FASm2802	Membrane Metabolism	PPA	Miscellaneous
FASm300	Membrane Metabolism	PPA	Miscellaneous
FASm320	Membrane Metabolism	PPA	Miscellaneous
FASm340	Membrane Metabolism	PPA	Miscellaneous
FRRPPDIMAS	Membrane Metabolism	PPA	Miscellaneous
GALFT	Membrane Metabolism	PPA	Miscellaneous
GALT	Nucleotide Sugar Metabolism	PPA	Miscellaneous
GFUCS	Sugar Metabolism	PPA	Miscellaneous
GMAND	Sugar Metabolism	PPA	Miscellaneous
GMT1	Membrane Metabolism	PPA	Miscellaneous
MCBTS3	Membrane Metabolism	PPA	Miscellaneous
O16RHAT	Membrane Metabolism	PPA	Miscellaneous
PAPPT1	Peptidoglycan Metabolism	PPA	Miscellaneous
PAPPT2	Peptidoglycan Metabolism	PPA	Miscellaneous
PAPPT3	Peptidoglycan Metabolism	PPA	Miscellaneous
PGPPT3	Peptidoglycan Metabolism	PPA	Miscellaneous
PGSA160	Fatty Acid Metabolism	PPA	Miscellaneous
PGSA160190	Membrane Metabolism	PPA	Miscellaneous
PGSA190	Membrane Metabolism	PPA	Miscellaneous
PMPK	Thiamine Metabolism	PPA	Miscellaneous
RPPDIMAS	Membrane Metabolism	PPA	Miscellaneous
RRPPDIMAS	Membrane Metabolism	PPA	Miscellaneous
THZPSN	Sugar Metabolism	PPA	Miscellaneous
TMPKr	Thiamine Metabolism	PPA	Miscellaneous
TMPPP	Thiamine Metabolism	PPA	Miscellaneous
TRESULT	Membrane Metabolism	PPA	Miscellaneous
UAAGDS	Peptidoglycan Metabolism	PPA	Miscellaneous
UAGPT1	Peptidoglycan Metabolism	PPA	Miscellaneous
UAGPT2	Peptidoglycan Metabolism	PPA	Miscellaneous
UAMAGS	Peptidoglycan Metabolism	PPA	Miscellaneous
UAMAS	Peptidoglycan Metabolism	PPA	Miscellaneous
UAMRH	Membrane Metabolism	PPA	Miscellaneous
UDPGALM	Peptidoglycan Metabolism	PPA	Miscellaneous
UGLDDS1	Peptidoglycan Metabolism	PPA	Miscellaneous
UGLDDS2	Peptidoglycan Metabolism	PPA	Miscellaneous
UGMAGS	Peptidoglycan Metabolism	PPA	Miscellaneous
UGMAS	Peptidoglycan Metabolism	PPA	Miscellaneous
UGMDDS	Peptidoglycan Metabolism	PPA	Miscellaneous
UGMDDS2	Peptidoglycan Metabolism	PPA	Miscellaneous
ACACT1r	Pyruvate Metabolism	MTHFC	Folate Metabolism
DHQD	Phenylalanine Tyrosine Tryptophan Metabolism	H2CO3D	Miscellaneous
DHQS	Phenylalanine Tyrosine Tryptophan Metabolism	H2CO3D	Miscellaneous
SHSL4r	Cysteine Metabolism	TKT2	Pentose Phosphate Pathway
DHAD1	Valine Leucine and Isoleucine Metabolism	CITLr	Citric Acid Cycle
PGCD	Glycine Serine and Threonine Metabolism	L_LACt2r	Transport
PSERT	Glycine Serine and Threonine Metabolism	L_LACt2r	Transport
PSP_L	Glycine Serine and Threonine Metabolism	L_LACt2r	Transport
AHC	Methionine Metabolism	H2CO3D	Miscellaneous
ALAALAr	Alanine and Aspartate Metabolism	H2CO3D	Miscellaneous
ANS	Phenylalanine Tyrosine Tryptophan Metabolism	H2CO3D	Miscellaneous
CBPS	Pyrimidine Metabolism	H2CO3D	Miscellaneous
DASYN160	Fatty Acid Metabolism	H2CO3D	Miscellaneous
DASYN190190	Membrane Metabolism	H2CO3D	Miscellaneous
DHDPS	Lysine Metabolism	H2CO3D	Miscellaneous
FACOAL160	Fatty Acid Metabolism	H2CO3D	Miscellaneous
FACOAL200	Membrane Metabolism	H2CO3D	Miscellaneous
FAS140	Fatty Acid Metabolism	H2CO3D	Miscellaneous
FAS200	Fatty Acid Metabolism	H2CO3D	Miscellaneous
FAS80_L	Fatty Acid Metabolism	H2CO3D	Miscellaneous
IGPS	Phenylalanine Tyrosine Tryptophan Metabolism	H2CO3D	Miscellaneous
MAN6PI	Sugar Metabolism	H2CO3D	Miscellaneous
MI1PP	Fatty Acid Metabolism	H2CO3D	Miscellaneous
NDPK4	Pyrimidine Metabolism	H2CO3D	Miscellaneous
PRAIi	Histidine Metabolism	H2CO3D	Miscellaneous
PREPTHS	Membrane Metabolism	H2CO3D	Miscellaneous
PREPTHS2	Membrane Metabolism	H2CO3D	Miscellaneous
RNDR1	Purine Metabolism	H2CO3D	Miscellaneous
THDPS	Lysine Metabolism	H2CO3D	Miscellaneous
DAPE	Lysine Metabolism	ENO	Glycolysis
DHORTS	Pyrimidine Metabolism	MTHFC	Folate Metabolism
RPI	Pentose Phosphate Pathway	ATPS4r	Purine Metabolism
QULNS	Pantothenate and CoA Metabolism	ATPS4r	Purine Metabolism
MANAT1	Membrane Metabolism	MTHFC	Folate Metabolism
ORPT	Pyrimidine Metabolism	MTHFC	Folate Metabolism
ACGK	Urea Cycle	ALAD_L	Other Amino Acid Metabolism
ACOTA	Urea Cycle	ALAD_L	Other Amino Acid Metabolism
ASP1DC	Alanine and Aspartate Metabolism	ALAD_L	Other Amino Acid Metabolism
MMM2r	Fatty Acid Metabolism	ALAD_L	Other Amino Acid Metabolism
AFE	Membrane Metabolism	ICL	Glyoxylate Metabolism
AFE	Membrane Metabolism	MALS	Pyruvate Metabolism
ASAD	Glycine Serine and Threonine Metabolism	PGCD	Glycine Serine and Threonine Metabolism
ASAD	Glycine Serine and Threonine Metabolism	PSERT	Glycine Serine and Threonine Metabolism
ASAD	Glycine Serine and Threonine Metabolism	PSP_L	Glycine Serine and Threonine Metabolism
CPPPGO	Porphyrin Metabolism	ICL	Glyoxylate Metabolism
CPPPGO	Porphyrin Metabolism	MALS	Pyruvate Metabolism
DCPDP	Polyprenyl Metabolism	ICL	Glyoxylate Metabolism
DCPDP	Polyprenyl Metabolism	MALS	Pyruvate Metabolism
DHAD1	Valine Leucine and Isoleucine Metabolism	ACONT	Citric Acid Cycle
FAMPL1	Fatty Acid Metabolism	ICL	Glyoxylate Metabolism
FAMPL1	Fatty Acid Metabolism	MALS	Pyruvate Metabolism
FAMPL2	Fatty Acid Metabolism	ICL	Glyoxylate Metabolism
FAMPL2	Fatty Acid Metabolism	MALS	Pyruvate Metabolism
FAMPL3	Fatty Acid Metabolism	ICL	Glyoxylate Metabolism
FAMPL3	Fatty Acid Metabolism	MALS	Pyruvate Metabolism
FAMPL4	Fatty Acid Metabolism	ICL	Glyoxylate Metabolism
FAMPL4	Fatty Acid Metabolism	MALS	Pyruvate Metabolism
FAMPL5	Fatty Acid Metabolism	ICL	Glyoxylate Metabolism
FAMPL5	Fatty Acid Metabolism	MALS	Pyruvate Metabolism
FAS240_L	Fatty Acid Metabolism	ICL	Glyoxylate Metabolism
FAS240_L	Fatty Acid Metabolism	MALS	Pyruvate Metabolism
G1SATi	Porphyrin Metabolism	ICL	Glyoxylate Metabolism
G1SATi	Porphyrin Metabolism	MALS	Pyruvate Metabolism
GLUR	Glutamate Metabolism	ICL	Glyoxylate Metabolism
GLUR	Glutamate Metabolism	MALS	Pyruvate Metabolism
GLUTRR	Cofactor Metabolism	ICL	Glyoxylate Metabolism
GLUTRR	Cofactor Metabolism	MALS	Pyruvate Metabolism
GLUTRS	Cofactor Metabolism	ICL	Glyoxylate Metabolism
GLUTRS	Cofactor Metabolism	MALS	Pyruvate Metabolism
HISTD	Histidine Metabolism	GHMT2	Glycine Serine and Threonine Metabolism
HMBS	Porphyrin Metabolism	ICL	Glyoxylate Metabolism
HMBS	Porphyrin Metabolism	MALS	Pyruvate Metabolism
MN6PP	Sugar Metabolism	ICL	Glyoxylate Metabolism
MN6PP	Sugar Metabolism	MALS	Pyruvate Metabolism
MYC1CYC1	Fatty Acid Metabolism	ICL	Glyoxylate Metabolism
MYC1CYC1	Fatty Acid Metabolism	MALS	Pyruvate Metabolism
MYC2CYC1	Fatty Acid Metabolism	ICL	Glyoxylate Metabolism
MYC2CYC1	Fatty Acid Metabolism	MALS	Pyruvate Metabolism
MYCON1	Fatty Acid Metabolism	ICL	Glyoxylate Metabolism
MYCON1	Fatty Acid Metabolism	MALS	Pyruvate Metabolism
MYCSacp50	Fatty Acid Metabolism	ICL	Glyoxylate Metabolism
MYCSacp50	Fatty Acid Metabolism	MALS	Pyruvate Metabolism
MYCSacp56	Fatty Acid Metabolism	ICL	Glyoxylate Metabolism
MYCSacp56	Fatty Acid Metabolism	MALS	Pyruvate Metabolism
MYCSacp58	Fatty Acid Metabolism	ICL	Glyoxylate Metabolism
MYCSacp58	Fatty Acid Metabolism	MALS	Pyruvate Metabolism
PPBNGS	Porphyrin Metabolism	ICL	Glyoxylate Metabolism
PPBNGS	Porphyrin Metabolism	MALS	Pyruvate Metabolism
PPPGO	Porphyrin Metabolism	ICL	Glyoxylate Metabolism
PPPGO	Porphyrin Metabolism	MALS	Pyruvate Metabolism
PRMICIi	Histidine Metabolism	GHMT2	Glycine Serine and Threonine Metabolism
SALCS	Membrane Metabolism	ICL	Glyoxylate Metabolism
SALCS	Membrane Metabolism	MALS	Pyruvate Metabolism
UAGCVT	Sugar Metabolism	ICL	Glyoxylate Metabolism
UAGCVT	Sugar Metabolism	MALS	Pyruvate Metabolism
UAGDP	Sugar Metabolism	ICL	Glyoxylate Metabolism
UAGDP	Sugar Metabolism	MALS	Pyruvate Metabolism
UAGPT3	Peptidoglycan Metabolism	ICL	Glyoxylate Metabolism
UAGPT3	Peptidoglycan Metabolism	MALS	Pyruvate Metabolism
UAPGR	Sugar Metabolism	ICL	Glyoxylate Metabolism
UAPGR	Sugar Metabolism	MALS	Pyruvate Metabolism
UDCPDP	Cofactor Metabolism	ICL	Glyoxylate Metabolism
UDCPDP	Cofactor Metabolism	MALS	Pyruvate Metabolism
UDPG4E	Nucleotide Sugar Metabolism	ICL	Glyoxylate Metabolism
UDPG4E	Nucleotide Sugar Metabolism	MALS	Pyruvate Metabolism
UPP3S	Porphyrin Metabolism	ICL	Glyoxylate Metabolism
UPP3S	Porphyrin Metabolism	MALS	Pyruvate Metabolism
UPPDC1	Porphyrin Metabolism	ICL	Glyoxylate Metabolism
UPPDC1	Porphyrin Metabolism	MALS	Pyruvate Metabolism
KARA1i	Valine Leucine and Isoleucine Metabolism	ACONT	Citric Acid Cycle
NDPK2	Pyrimidine Metabolism	MTHFC	Folate Metabolism
ACLS	Valine Leucine and Isoleucine Metabolism	ACONT	Citric Acid Cycle
ADSK	Purine Metabolism	ACONT	Citric Acid Cycle
AHC	Methionine Metabolism	ACONT	Citric Acid Cycle
ALAALAr	Alanine and Aspartate Metabolism	ACONT	Citric Acid Cycle
ANS	Phenylalanine Tyrosine Tryptophan Metabolism	ACONT	Citric Acid Cycle
CBPS	Pyrimidine Metabolism	ACONT	Citric Acid Cycle
DASYN160	Fatty Acid Metabolism	ACONT	Citric Acid Cycle
DASYN190190	Membrane Metabolism	ACONT	Citric Acid Cycle
DHDPS	Lysine Metabolism	ACONT	Citric Acid Cycle
FACOAL160	Fatty Acid Metabolism	ACONT	Citric Acid Cycle
FACOAL200	Membrane Metabolism	ACONT	Citric Acid Cycle
FAS100	Fatty Acid Metabolism	ACONT	Citric Acid Cycle
FAS120	Fatty Acid Metabolism	ACONT	Citric Acid Cycle
FAS140	Fatty Acid Metabolism	ACONT	Citric Acid Cycle
FAS200	Fatty Acid Metabolism	ACONT	Citric Acid Cycle
FAS80_L	Fatty Acid Metabolism	ACONT	Citric Acid Cycle
ICHORSi	Ubiquinone Metabolism	ACONT	Citric Acid Cycle
IGPS	Phenylalanine Tyrosine Tryptophan Metabolism	ACONT	Citric Acid Cycle
MAN6PI	Sugar Metabolism	ACONT	Citric Acid Cycle
MI1PP	Fatty Acid Metabolism	ACONT	Citric Acid Cycle
NDPK4	Pyrimidine Metabolism	ACONT	Citric Acid Cycle
PRAIi	Histidine Metabolism	ACONT	Citric Acid Cycle
PREPTHS	Membrane Metabolism	ACONT	Citric Acid Cycle
PREPTHS2	Membrane Metabolism	ACONT	Citric Acid Cycle
RNDR1	Purine Metabolism	ACONT	Citric Acid Cycle
THDPS	Lysine Metabolism	ACONT	Citric Acid Cycle
TRDR	Pyrimidine Metabolism	ACONT	Citric Acid Cycle
PPNDH	Phenylalanine Tyrosine Tryptophan Metabolism	GLYCL	Folate Metabolism
GRTT	Polyprenyl Metabolism	NDPK2	Pyrimidine Metabolism
PPND	Phenylalanine Tyrosine Tryptophan Metabolism	GLYCL	Folate Metabolism
RPI	Pentose Phosphate Pathway	PGCD	Glycine Serine and Threonine Metabolism
RPI	Pentose Phosphate Pathway	PSERT	Glycine Serine and Threonine Metabolism
RPI	Pentose Phosphate Pathway	PSP_L	Glycine Serine and Threonine Metabolism
KARA1i	Valine Leucine and Isoleucine Metabolism	CITLr	Citric Acid Cycle
ACACT1r	Pyruvate Metabolism	GLYCL	Folate Metabolism
AFTA	Membrane Metabolism	NDPK2	Pyrimidine Metabolism
GMT2	Membrane Metabolism	NDPK2	Pyrimidine Metabolism
ACGAMT	Peptidoglycan Metabolism	NDPK2	Pyrimidine Metabolism
FACOAL80	Fatty Acid Metabolism	NDPK2	Pyrimidine Metabolism
FASm1601	Membrane Metabolism	NDPK2	Pyrimidine Metabolism
FASm1801	Membrane Metabolism	NDPK2	Pyrimidine Metabolism
FASm2001	Membrane Metabolism	NDPK2	Pyrimidine Metabolism
FASm2002	Membrane Metabolism	NDPK2	Pyrimidine Metabolism
FASm2201	Membrane Metabolism	NDPK2	Pyrimidine Metabolism
FASm2202	Membrane Metabolism	NDPK2	Pyrimidine Metabolism
FASm2401	Membrane Metabolism	NDPK2	Pyrimidine Metabolism
FASm2402	Membrane Metabolism	NDPK2	Pyrimidine Metabolism
FASm2601	Membrane Metabolism	NDPK2	Pyrimidine Metabolism
FASm2602	Membrane Metabolism	NDPK2	Pyrimidine Metabolism
FASm2801	Membrane Metabolism	NDPK2	Pyrimidine Metabolism
FASm2802	Membrane Metabolism	NDPK2	Pyrimidine Metabolism
FASm300	Membrane Metabolism	NDPK2	Pyrimidine Metabolism
FASm320	Membrane Metabolism	NDPK2	Pyrimidine Metabolism
FASm340	Membrane Metabolism	NDPK2	Pyrimidine Metabolism
FRRPPDIMAS	Membrane Metabolism	NDPK2	Pyrimidine Metabolism
GALFT	Membrane Metabolism	NDPK2	Pyrimidine Metabolism
GALT	Nucleotide Sugar Metabolism	NDPK2	Pyrimidine Metabolism
GFUCS	Sugar Metabolism	NDPK2	Pyrimidine Metabolism
GMAND	Sugar Metabolism	NDPK2	Pyrimidine Metabolism
GMT1	Membrane Metabolism	NDPK2	Pyrimidine Metabolism
MCBTS3	Membrane Metabolism	NDPK2	Pyrimidine Metabolism
METAT	Methionine Metabolism	ATPS4r	Purine Metabolism
O16RHAT	Membrane Metabolism	NDPK2	Pyrimidine Metabolism
PAPPT1	Peptidoglycan Metabolism	NDPK2	Pyrimidine Metabolism
PAPPT2	Peptidoglycan Metabolism	NDPK2	Pyrimidine Metabolism
PAPPT3	Peptidoglycan Metabolism	NDPK2	Pyrimidine Metabolism
PGPPT3	Peptidoglycan Metabolism	NDPK2	Pyrimidine Metabolism
PGSA160	Fatty Acid Metabolism	NDPK2	Pyrimidine Metabolism
PGSA160190	Membrane Metabolism	NDPK2	Pyrimidine Metabolism
PGSA190	Membrane Metabolism	NDPK2	Pyrimidine Metabolism
PMPK	Thiamine Metabolism	NDPK2	Pyrimidine Metabolism
PTAr	Pyruvate Metabolism	NADK	Pantothenate and CoA Metabolism
RPPDIMAS	Membrane Metabolism	NDPK2	Pyrimidine Metabolism
RRPPDIMAS	Membrane Metabolism	NDPK2	Pyrimidine Metabolism
THZPSN	Sugar Metabolism	NDPK2	Pyrimidine Metabolism
TMPKr	Thiamine Metabolism	NDPK2	Pyrimidine Metabolism
TMPPP	Thiamine Metabolism	NDPK2	Pyrimidine Metabolism
TRESULT	Membrane Metabolism	NDPK2	Pyrimidine Metabolism
UAAGDS	Peptidoglycan Metabolism	NDPK2	Pyrimidine Metabolism
UAGPT1	Peptidoglycan Metabolism	NDPK2	Pyrimidine Metabolism
UAGPT2	Peptidoglycan Metabolism	NDPK2	Pyrimidine Metabolism
UAMAGS	Peptidoglycan Metabolism	NDPK2	Pyrimidine Metabolism
UAMAS	Peptidoglycan Metabolism	NDPK2	Pyrimidine Metabolism
UAMRH	Membrane Metabolism	NDPK2	Pyrimidine Metabolism
UDPGALM	Peptidoglycan Metabolism	NDPK2	Pyrimidine Metabolism
UGLDDS1	Peptidoglycan Metabolism	NDPK2	Pyrimidine Metabolism
UGLDDS2	Peptidoglycan Metabolism	NDPK2	Pyrimidine Metabolism
UGMAGS	Peptidoglycan Metabolism	NDPK2	Pyrimidine Metabolism
UGMAS	Peptidoglycan Metabolism	NDPK2	Pyrimidine Metabolism
UGMDDS	Peptidoglycan Metabolism	NDPK2	Pyrimidine Metabolism
UGMDDS2	Peptidoglycan Metabolism	NDPK2	Pyrimidine Metabolism
ADSK	Purine Metabolism	H2CO3D	Miscellaneous
LEUTA	Valine Leucine and Isoleucine Metabolism	ICL	Glyoxylate Metabolism
LEUTA	Valine Leucine and Isoleucine Metabolism	MALS	Pyruvate Metabolism
MANAT1	Membrane Metabolism	GLYCL	Folate Metabolism
ORPT	Pyrimidine Metabolism	GLYCL	Folate Metabolism
PNTK	Pantothenate and CoA Metabolism	DHORD3	Pyrimidine Metabolism
PNTK	Pantothenate and CoA Metabolism	FRD5	Citric Acid Cycle
PRPPS	Pentose Phosphate Pathway	ME1	Pyruvate Metabolism
PYK	Glycolysis	MCOATA	Fatty Acid Metabolism
AFTA	Membrane Metabolism	GALUi	Sugar Metabolism
GMT2	Membrane Metabolism	GALUi	Sugar Metabolism
OCOAT1r	Fatty Acid Metabolism	L_LACt2r	Transport
ACGAMT	Peptidoglycan Metabolism	GALUi	Sugar Metabolism
AFTA	Membrane Metabolism	TRE6PP	Membrane Metabolism
AFTA	Membrane Metabolism	TRE6PS	Membrane Metabolism
FACOAL80	Fatty Acid Metabolism	GALUi	Sugar Metabolism
FASm1601	Membrane Metabolism	GALUi	Sugar Metabolism
FASm1801	Membrane Metabolism	GALUi	Sugar Metabolism
FASm2001	Membrane Metabolism	GALUi	Sugar Metabolism
FASm2002	Membrane Metabolism	GALUi	Sugar Metabolism
FASm2201	Membrane Metabolism	GALUi	Sugar Metabolism
FASm2202	Membrane Metabolism	GALUi	Sugar Metabolism
FASm2401	Membrane Metabolism	GALUi	Sugar Metabolism
FASm2402	Membrane Metabolism	GALUi	Sugar Metabolism
FASm2601	Membrane Metabolism	GALUi	Sugar Metabolism
FASm2602	Membrane Metabolism	GALUi	Sugar Metabolism
FASm2801	Membrane Metabolism	GALUi	Sugar Metabolism
FASm2802	Membrane Metabolism	GALUi	Sugar Metabolism
FASm300	Membrane Metabolism	GALUi	Sugar Metabolism
FASm320	Membrane Metabolism	GALUi	Sugar Metabolism
FASm340	Membrane Metabolism	GALUi	Sugar Metabolism
FRRPPDIMAS	Membrane Metabolism	GALUi	Sugar Metabolism
GALFT	Membrane Metabolism	GALUi	Sugar Metabolism
GALT	Nucleotide Sugar Metabolism	GALUi	Sugar Metabolism
GFUCS	Sugar Metabolism	GALUi	Sugar Metabolism
GMAND	Sugar Metabolism	GALUi	Sugar Metabolism
GMT1	Membrane Metabolism	GALUi	Sugar Metabolism
GMT2	Membrane Metabolism	TRE6PP	Membrane Metabolism
GMT2	Membrane Metabolism	TRE6PS	Membrane Metabolism
MCBTS3	Membrane Metabolism	GALUi	Sugar Metabolism
O16RHAT	Membrane Metabolism	GALUi	Sugar Metabolism
PAPPT1	Peptidoglycan Metabolism	GALUi	Sugar Metabolism
PAPPT2	Peptidoglycan Metabolism	GALUi	Sugar Metabolism
PAPPT3	Peptidoglycan Metabolism	GALUi	Sugar Metabolism
PGPPT3	Peptidoglycan Metabolism	GALUi	Sugar Metabolism
PGSA160	Fatty Acid Metabolism	GALUi	Sugar Metabolism
PGSA160190	Membrane Metabolism	GALUi	Sugar Metabolism
PGSA190	Membrane Metabolism	GALUi	Sugar Metabolism
PMPK	Thiamine Metabolism	GALUi	Sugar Metabolism
RPPDIMAS	Membrane Metabolism	GALUi	Sugar Metabolism
RRPPDIMAS	Membrane Metabolism	GALUi	Sugar Metabolism
THZPSN	Sugar Metabolism	GALUi	Sugar Metabolism
TMPKr	Thiamine Metabolism	GALUi	Sugar Metabolism
TMPPP	Thiamine Metabolism	GALUi	Sugar Metabolism
TRESULT	Membrane Metabolism	GALUi	Sugar Metabolism
UAAGDS	Peptidoglycan Metabolism	GALUi	Sugar Metabolism
UAGPT1	Peptidoglycan Metabolism	GALUi	Sugar Metabolism
UAGPT2	Peptidoglycan Metabolism	GALUi	Sugar Metabolism
UAMAGS	Peptidoglycan Metabolism	GALUi	Sugar Metabolism
UAMAS	Peptidoglycan Metabolism	GALUi	Sugar Metabolism
UAMRH	Membrane Metabolism	GALUi	Sugar Metabolism
UDPGALM	Peptidoglycan Metabolism	GALUi	Sugar Metabolism
UGLDDS1	Peptidoglycan Metabolism	GALUi	Sugar Metabolism
UGLDDS2	Peptidoglycan Metabolism	GALUi	Sugar Metabolism
UGMAGS	Peptidoglycan Metabolism	GALUi	Sugar Metabolism
UGMAS	Peptidoglycan Metabolism	GALUi	Sugar Metabolism
UGMDDS	Peptidoglycan Metabolism	GALUi	Sugar Metabolism
UGMDDS2	Peptidoglycan Metabolism	GALUi	Sugar Metabolism
ACGAMT	Peptidoglycan Metabolism	TRE6PP	Membrane Metabolism
ACGAMT	Peptidoglycan Metabolism	TRE6PS	Membrane Metabolism
AFTA	Membrane Metabolism	MALT	Sugar Metabolism
AFTA	Membrane Metabolism	MTI	Sugar Metabolism
FACOAL80	Fatty Acid Metabolism	TRE6PP	Membrane Metabolism
FACOAL80	Fatty Acid Metabolism	TRE6PS	Membrane Metabolism
FAS260	Fatty Acid Metabolism	H2CO3D	Miscellaneous
FASm1601	Membrane Metabolism	TRE6PP	Membrane Metabolism
FASm1601	Membrane Metabolism	TRE6PS	Membrane Metabolism
FASm1801	Membrane Metabolism	TRE6PP	Membrane Metabolism
FASm1801	Membrane Metabolism	TRE6PS	Membrane Metabolism
FASm2001	Membrane Metabolism	TRE6PP	Membrane Metabolism
FASm2001	Membrane Metabolism	TRE6PS	Membrane Metabolism
FASm2002	Membrane Metabolism	TRE6PP	Membrane Metabolism
FASm2002	Membrane Metabolism	TRE6PS	Membrane Metabolism
FASm2201	Membrane Metabolism	TRE6PP	Membrane Metabolism
FASm2201	Membrane Metabolism	TRE6PS	Membrane Metabolism
FASm2202	Membrane Metabolism	TRE6PP	Membrane Metabolism
FASm2202	Membrane Metabolism	TRE6PS	Membrane Metabolism
FASm2401	Membrane Metabolism	TRE6PP	Membrane Metabolism
FASm2401	Membrane Metabolism	TRE6PS	Membrane Metabolism
FASm2402	Membrane Metabolism	TRE6PP	Membrane Metabolism
FASm2402	Membrane Metabolism	TRE6PS	Membrane Metabolism
FASm2601	Membrane Metabolism	TRE6PP	Membrane Metabolism
FASm2601	Membrane Metabolism	TRE6PS	Membrane Metabolism
FASm2602	Membrane Metabolism	TRE6PP	Membrane Metabolism
FASm2602	Membrane Metabolism	TRE6PS	Membrane Metabolism
FASm2801	Membrane Metabolism	TRE6PP	Membrane Metabolism
FASm2801	Membrane Metabolism	TRE6PS	Membrane Metabolism
FASm2802	Membrane Metabolism	TRE6PP	Membrane Metabolism
FASm2802	Membrane Metabolism	TRE6PS	Membrane Metabolism
FASm300	Membrane Metabolism	TRE6PP	Membrane Metabolism
FASm300	Membrane Metabolism	TRE6PS	Membrane Metabolism
FASm320	Membrane Metabolism	TRE6PP	Membrane Metabolism
FASm320	Membrane Metabolism	TRE6PS	Membrane Metabolism
FASm340	Membrane Metabolism	TRE6PP	Membrane Metabolism
FASm340	Membrane Metabolism	TRE6PS	Membrane Metabolism
FRRPPDIMAS	Membrane Metabolism	TRE6PP	Membrane Metabolism
FRRPPDIMAS	Membrane Metabolism	TRE6PS	Membrane Metabolism
GALFT	Membrane Metabolism	TRE6PP	Membrane Metabolism
GALFT	Membrane Metabolism	TRE6PS	Membrane Metabolism
GALT	Nucleotide Sugar Metabolism	TRE6PP	Membrane Metabolism
GALT	Nucleotide Sugar Metabolism	TRE6PS	Membrane Metabolism
GFUCS	Sugar Metabolism	TRE6PP	Membrane Metabolism
GFUCS	Sugar Metabolism	TRE6PS	Membrane Metabolism
GMAND	Sugar Metabolism	TRE6PP	Membrane Metabolism
GMAND	Sugar Metabolism	TRE6PS	Membrane Metabolism
GMT1	Membrane Metabolism	TRE6PP	Membrane Metabolism
GMT1	Membrane Metabolism	TRE6PS	Membrane Metabolism
GMT2	Membrane Metabolism	MALT	Sugar Metabolism
GMT2	Membrane Metabolism	MTI	Sugar Metabolism
KARA2i	Valine Leucine and Isoleucine Metabolism	MDH	Citric Acid Cycle
MCBTS	Membrane Metabolism	H2CO3D	Miscellaneous
MCBTS3	Membrane Metabolism	TRE6PP	Membrane Metabolism
MCBTS3	Membrane Metabolism	TRE6PS	Membrane Metabolism
MYCON3	Fatty Acid Metabolism	H2CO3D	Miscellaneous
MYCON4	Fatty Acid Metabolism	H2CO3D	Miscellaneous
MYCON5	Fatty Acid Metabolism	H2CO3D	Miscellaneous
NDPK2	Pyrimidine Metabolism	GLYCL	Folate Metabolism
O16RHAT	Membrane Metabolism	TRE6PP	Membrane Metabolism
O16RHAT	Membrane Metabolism	TRE6PS	Membrane Metabolism
PAPPT1	Peptidoglycan Metabolism	TRE6PP	Membrane Metabolism
PAPPT1	Peptidoglycan Metabolism	TRE6PS	Membrane Metabolism
PAPPT2	Peptidoglycan Metabolism	TRE6PP	Membrane Metabolism
PAPPT2	Peptidoglycan Metabolism	TRE6PS	Membrane Metabolism
PAPPT3	Peptidoglycan Metabolism	TRE6PP	Membrane Metabolism
PAPPT3	Peptidoglycan Metabolism	TRE6PS	Membrane Metabolism
PGPPT3	Peptidoglycan Metabolism	TRE6PP	Membrane Metabolism
PGPPT3	Peptidoglycan Metabolism	TRE6PS	Membrane Metabolism
PGSA160	Fatty Acid Metabolism	TRE6PP	Membrane Metabolism
PGSA160	Fatty Acid Metabolism	TRE6PS	Membrane Metabolism
PGSA160190	Membrane Metabolism	TRE6PP	Membrane Metabolism
PGSA160190	Membrane Metabolism	TRE6PS	Membrane Metabolism
PGSA190	Membrane Metabolism	TRE6PP	Membrane Metabolism
PGSA190	Membrane Metabolism	TRE6PS	Membrane Metabolism
PMPK	Thiamine Metabolism	TRE6PP	Membrane Metabolism
PMPK	Thiamine Metabolism	TRE6PS	Membrane Metabolism
PPTGS_TB1	Peptidoglycan Metabolism	H2CO3D	Miscellaneous
PPTGS_TB2	Peptidoglycan Metabolism	H2CO3D	Miscellaneous
RPPDIMAS	Membrane Metabolism	TRE6PP	Membrane Metabolism
RPPDIMAS	Membrane Metabolism	TRE6PS	Membrane Metabolism
RRPPDIMAS	Membrane Metabolism	TRE6PP	Membrane Metabolism
RRPPDIMAS	Membrane Metabolism	TRE6PS	Membrane Metabolism
THMDP	Cofactor Metabolism	H2CO3D	Miscellaneous
THZPSN	Sugar Metabolism	TRE6PP	Membrane Metabolism
THZPSN	Sugar Metabolism	TRE6PS	Membrane Metabolism
TMPKr	Thiamine Metabolism	TRE6PP	Membrane Metabolism
TMPKr	Thiamine Metabolism	TRE6PS	Membrane Metabolism
TMPPP	Thiamine Metabolism	TRE6PP	Membrane Metabolism
TMPPP	Thiamine Metabolism	TRE6PS	Membrane Metabolism
TRESULT	Membrane Metabolism	TRE6PP	Membrane Metabolism
TRESULT	Membrane Metabolism	TRE6PS	Membrane Metabolism
UAAGDS	Peptidoglycan Metabolism	TRE6PP	Membrane Metabolism
UAAGDS	Peptidoglycan Metabolism	TRE6PS	Membrane Metabolism
UAGPT1	Peptidoglycan Metabolism	TRE6PP	Membrane Metabolism
UAGPT1	Peptidoglycan Metabolism	TRE6PS	Membrane Metabolism
UAGPT2	Peptidoglycan Metabolism	TRE6PP	Membrane Metabolism
UAGPT2	Peptidoglycan Metabolism	TRE6PS	Membrane Metabolism
UAMAGS	Peptidoglycan Metabolism	TRE6PP	Membrane Metabolism
UAMAGS	Peptidoglycan Metabolism	TRE6PS	Membrane Metabolism
UAMAS	Peptidoglycan Metabolism	TRE6PP	Membrane Metabolism
UAMAS	Peptidoglycan Metabolism	TRE6PS	Membrane Metabolism
UAMRH	Membrane Metabolism	TRE6PP	Membrane Metabolism
UAMRH	Membrane Metabolism	TRE6PS	Membrane Metabolism
UDPGALM	Peptidoglycan Metabolism	TRE6PP	Membrane Metabolism
UDPGALM	Peptidoglycan Metabolism	TRE6PS	Membrane Metabolism
UGGPT3	Peptidoglycan Metabolism	H2CO3D	Miscellaneous
UGLDDS1	Peptidoglycan Metabolism	TRE6PP	Membrane Metabolism
UGLDDS1	Peptidoglycan Metabolism	TRE6PS	Membrane Metabolism
UGLDDS2	Peptidoglycan Metabolism	TRE6PP	Membrane Metabolism
UGLDDS2	Peptidoglycan Metabolism	TRE6PS	Membrane Metabolism
UGMAGS	Peptidoglycan Metabolism	TRE6PP	Membrane Metabolism
UGMAGS	Peptidoglycan Metabolism	TRE6PS	Membrane Metabolism
UGMAS	Peptidoglycan Metabolism	TRE6PP	Membrane Metabolism
UGMAS	Peptidoglycan Metabolism	TRE6PS	Membrane Metabolism
UGMDDS	Peptidoglycan Metabolism	TRE6PP	Membrane Metabolism
UGMDDS	Peptidoglycan Metabolism	TRE6PS	Membrane Metabolism
UGMDDS2	Peptidoglycan Metabolism	TRE6PP	Membrane Metabolism
UGMDDS2	Peptidoglycan Metabolism	TRE6PS	Membrane Metabolism
ACGAMT	Peptidoglycan Metabolism	MALT	Sugar Metabolism
ACGAMT	Peptidoglycan Metabolism	MTI	Sugar Metabolism
ADSK	Purine Metabolism	MDH	Citric Acid Cycle
AFTA	Membrane Metabolism	PPGKr	Glycolysis
FACOAL80	Fatty Acid Metabolism	MALT	Sugar Metabolism
FACOAL80	Fatty Acid Metabolism	MTI	Sugar Metabolism
FASm1601	Membrane Metabolism	MALT	Sugar Metabolism
FASm1601	Membrane Metabolism	MTI	Sugar Metabolism
FASm1801	Membrane Metabolism	MALT	Sugar Metabolism
FASm1801	Membrane Metabolism	MTI	Sugar Metabolism
FASm2001	Membrane Metabolism	MALT	Sugar Metabolism
FASm2001	Membrane Metabolism	MTI	Sugar Metabolism
FASm2002	Membrane Metabolism	MALT	Sugar Metabolism
FASm2002	Membrane Metabolism	MTI	Sugar Metabolism
FASm2201	Membrane Metabolism	MALT	Sugar Metabolism
FASm2201	Membrane Metabolism	MTI	Sugar Metabolism
FASm2202	Membrane Metabolism	MALT	Sugar Metabolism
FASm2202	Membrane Metabolism	MTI	Sugar Metabolism
FASm2401	Membrane Metabolism	MALT	Sugar Metabolism
FASm2401	Membrane Metabolism	MTI	Sugar Metabolism
FASm2402	Membrane Metabolism	MALT	Sugar Metabolism
FASm2402	Membrane Metabolism	MTI	Sugar Metabolism
FASm2601	Membrane Metabolism	MALT	Sugar Metabolism
FASm2601	Membrane Metabolism	MTI	Sugar Metabolism
FASm2602	Membrane Metabolism	MALT	Sugar Metabolism
FASm2602	Membrane Metabolism	MTI	Sugar Metabolism
FASm2801	Membrane Metabolism	MALT	Sugar Metabolism
FASm2801	Membrane Metabolism	MTI	Sugar Metabolism
FASm2802	Membrane Metabolism	MALT	Sugar Metabolism
FASm2802	Membrane Metabolism	MTI	Sugar Metabolism
FASm300	Membrane Metabolism	MALT	Sugar Metabolism
FASm300	Membrane Metabolism	MTI	Sugar Metabolism
FASm320	Membrane Metabolism	MALT	Sugar Metabolism
FASm320	Membrane Metabolism	MTI	Sugar Metabolism
FASm340	Membrane Metabolism	MALT	Sugar Metabolism
FASm340	Membrane Metabolism	MTI	Sugar Metabolism
FRRPPDIMAS	Membrane Metabolism	MALT	Sugar Metabolism
FRRPPDIMAS	Membrane Metabolism	MTI	Sugar Metabolism
GALFT	Membrane Metabolism	MALT	Sugar Metabolism
GALFT	Membrane Metabolism	MTI	Sugar Metabolism
GALT	Nucleotide Sugar Metabolism	MALT	Sugar Metabolism
GALT	Nucleotide Sugar Metabolism	MTI	Sugar Metabolism
GFUCS	Sugar Metabolism	MALT	Sugar Metabolism
GFUCS	Sugar Metabolism	MTI	Sugar Metabolism
GMAND	Sugar Metabolism	MALT	Sugar Metabolism
GMAND	Sugar Metabolism	MTI	Sugar Metabolism
GMT1	Membrane Metabolism	MALT	Sugar Metabolism
GMT1	Membrane Metabolism	MTI	Sugar Metabolism
GMT2	Membrane Metabolism	PPGKr	Glycolysis
MCBTS3	Membrane Metabolism	MALT	Sugar Metabolism
MCBTS3	Membrane Metabolism	MTI	Sugar Metabolism
O16RHAT	Membrane Metabolism	MALT	Sugar Metabolism
O16RHAT	Membrane Metabolism	MTI	Sugar Metabolism
PAPPT1	Peptidoglycan Metabolism	MALT	Sugar Metabolism
PAPPT1	Peptidoglycan Metabolism	MTI	Sugar Metabolism
PAPPT2	Peptidoglycan Metabolism	MALT	Sugar Metabolism
PAPPT2	Peptidoglycan Metabolism	MTI	Sugar Metabolism
PAPPT3	Peptidoglycan Metabolism	MALT	Sugar Metabolism
PAPPT3	Peptidoglycan Metabolism	MTI	Sugar Metabolism
PGPPT3	Peptidoglycan Metabolism	MALT	Sugar Metabolism
PGPPT3	Peptidoglycan Metabolism	MTI	Sugar Metabolism
PGSA160	Fatty Acid Metabolism	MALT	Sugar Metabolism
PGSA160	Fatty Acid Metabolism	MTI	Sugar Metabolism
PGSA160190	Membrane Metabolism	MALT	Sugar Metabolism
PGSA160190	Membrane Metabolism	MTI	Sugar Metabolism
PGSA190	Membrane Metabolism	MALT	Sugar Metabolism
PGSA190	Membrane Metabolism	MTI	Sugar Metabolism
PMPK	Thiamine Metabolism	MALT	Sugar Metabolism
PMPK	Thiamine Metabolism	MTI	Sugar Metabolism
RPPDIMAS	Membrane Metabolism	MALT	Sugar Metabolism
RPPDIMAS	Membrane Metabolism	MTI	Sugar Metabolism
RRPPDIMAS	Membrane Metabolism	MALT	Sugar Metabolism
RRPPDIMAS	Membrane Metabolism	MTI	Sugar Metabolism
THZPSN	Sugar Metabolism	MALT	Sugar Metabolism
THZPSN	Sugar Metabolism	MTI	Sugar Metabolism
TMPKr	Thiamine Metabolism	MALT	Sugar Metabolism
TMPKr	Thiamine Metabolism	MTI	Sugar Metabolism
TMPPP	Thiamine Metabolism	MALT	Sugar Metabolism
TMPPP	Thiamine Metabolism	MTI	Sugar Metabolism
TRESULT	Membrane Metabolism	MALT	Sugar Metabolism
TRESULT	Membrane Metabolism	MTI	Sugar Metabolism
UAAGDS	Peptidoglycan Metabolism	MALT	Sugar Metabolism
UAAGDS	Peptidoglycan Metabolism	MTI	Sugar Metabolism
UAGPT1	Peptidoglycan Metabolism	MALT	Sugar Metabolism
UAGPT1	Peptidoglycan Metabolism	MTI	Sugar Metabolism
UAGPT2	Peptidoglycan Metabolism	MALT	Sugar Metabolism
UAGPT2	Peptidoglycan Metabolism	MTI	Sugar Metabolism
UAMAGS	Peptidoglycan Metabolism	MALT	Sugar Metabolism
UAMAGS	Peptidoglycan Metabolism	MTI	Sugar Metabolism
UAMAS	Peptidoglycan Metabolism	MALT	Sugar Metabolism
UAMAS	Peptidoglycan Metabolism	MTI	Sugar Metabolism
UAMRH	Membrane Metabolism	MALT	Sugar Metabolism
UAMRH	Membrane Metabolism	MTI	Sugar Metabolism
UDPGALM	Peptidoglycan Metabolism	MALT	Sugar Metabolism
UDPGALM	Peptidoglycan Metabolism	MTI	Sugar Metabolism
UGLDDS1	Peptidoglycan Metabolism	MALT	Sugar Metabolism
UGLDDS1	Peptidoglycan Metabolism	MTI	Sugar Metabolism
UGLDDS2	Peptidoglycan Metabolism	MALT	Sugar Metabolism
UGLDDS2	Peptidoglycan Metabolism	MTI	Sugar Metabolism
UGMAGS	Peptidoglycan Metabolism	MALT	Sugar Metabolism
UGMAGS	Peptidoglycan Metabolism	MTI	Sugar Metabolism
UGMAS	Peptidoglycan Metabolism	MALT	Sugar Metabolism
UGMAS	Peptidoglycan Metabolism	MTI	Sugar Metabolism
UGMDDS	Peptidoglycan Metabolism	MALT	Sugar Metabolism
UGMDDS	Peptidoglycan Metabolism	MTI	Sugar Metabolism
UGMDDS2	Peptidoglycan Metabolism	MALT	Sugar Metabolism
UGMDDS2	Peptidoglycan Metabolism	MTI	Sugar Metabolism
ACGAMT	Peptidoglycan Metabolism	PPGKr	Glycolysis
FACOAL80	Fatty Acid Metabolism	PPGKr	Glycolysis
FASm1601	Membrane Metabolism	PPGKr	Glycolysis
FASm1801	Membrane Metabolism	PPGKr	Glycolysis
FASm2001	Membrane Metabolism	PPGKr	Glycolysis
FASm2002	Membrane Metabolism	PPGKr	Glycolysis
FASm2201	Membrane Metabolism	PPGKr	Glycolysis
FASm2202	Membrane Metabolism	PPGKr	Glycolysis
FASm2401	Membrane Metabolism	PPGKr	Glycolysis
FASm2402	Membrane Metabolism	PPGKr	Glycolysis
FASm2601	Membrane Metabolism	PPGKr	Glycolysis
FASm2602	Membrane Metabolism	PPGKr	Glycolysis
FASm2801	Membrane Metabolism	PPGKr	Glycolysis
FASm2802	Membrane Metabolism	PPGKr	Glycolysis
FASm300	Membrane Metabolism	PPGKr	Glycolysis
FASm320	Membrane Metabolism	PPGKr	Glycolysis
FASm340	Membrane Metabolism	PPGKr	Glycolysis
FRRPPDIMAS	Membrane Metabolism	PPGKr	Glycolysis
GALFT	Membrane Metabolism	PPGKr	Glycolysis
GALT	Nucleotide Sugar Metabolism	PPGKr	Glycolysis
GFUCS	Sugar Metabolism	PPGKr	Glycolysis
GMAND	Sugar Metabolism	PPGKr	Glycolysis
GMT1	Membrane Metabolism	PPGKr	Glycolysis
MCBTS3	Membrane Metabolism	PPGKr	Glycolysis
O16RHAT	Membrane Metabolism	PPGKr	Glycolysis
PAPPT1	Peptidoglycan Metabolism	PPGKr	Glycolysis
PAPPT2	Peptidoglycan Metabolism	PPGKr	Glycolysis
PAPPT3	Peptidoglycan Metabolism	PPGKr	Glycolysis
PGPPT3	Peptidoglycan Metabolism	PPGKr	Glycolysis
PGSA160	Fatty Acid Metabolism	PPGKr	Glycolysis
PGSA160190	Membrane Metabolism	PPGKr	Glycolysis
PGSA190	Membrane Metabolism	PPGKr	Glycolysis
PMPK	Thiamine Metabolism	PPGKr	Glycolysis
RPPDIMAS	Membrane Metabolism	PPGKr	Glycolysis
RRPPDIMAS	Membrane Metabolism	PPGKr	Glycolysis
THZPSN	Sugar Metabolism	PPGKr	Glycolysis
TMPKr	Thiamine Metabolism	PPGKr	Glycolysis
TMPPP	Thiamine Metabolism	PPGKr	Glycolysis
TRESULT	Membrane Metabolism	PPGKr	Glycolysis
UAAGDS	Peptidoglycan Metabolism	PPGKr	Glycolysis
UAGPT1	Peptidoglycan Metabolism	PPGKr	Glycolysis
UAGPT2	Peptidoglycan Metabolism	PPGKr	Glycolysis
UAMAGS	Peptidoglycan Metabolism	PPGKr	Glycolysis
UAMAS	Peptidoglycan Metabolism	PPGKr	Glycolysis
UAMRH	Membrane Metabolism	PPGKr	Glycolysis
UDPGALM	Peptidoglycan Metabolism	PPGKr	Glycolysis
UGLDDS1	Peptidoglycan Metabolism	PPGKr	Glycolysis
UGLDDS2	Peptidoglycan Metabolism	PPGKr	Glycolysis
UGMAGS	Peptidoglycan Metabolism	PPGKr	Glycolysis
UGMAS	Peptidoglycan Metabolism	PPGKr	Glycolysis
UGMDDS	Peptidoglycan Metabolism	PPGKr	Glycolysis
UGMDDS2	Peptidoglycan Metabolism	PPGKr	Glycolysis
DHORTS	Pyrimidine Metabolism	GCCa	Glycine Serine and Threonine Metabolism
DHORTS	Pyrimidine Metabolism	GCCb	Glycine Serine and Threonine Metabolism
DHORTS	Pyrimidine Metabolism	GCCc	Methionine Metabolism
RPI	Pentose Phosphate Pathway	GHMT2	Glycine Serine and Threonine Metabolism
GLNS	Glutamate Metabolism	H2CO3D	Miscellaneous
KARA2i	Valine Leucine and Isoleucine Metabolism	H2CO3D	Miscellaneous
ACCOACr	Pyruvate Metabolism	ENO	Glycolysis
ASAD	Glycine Serine and Threonine Metabolism	GHMT2	Glycine Serine and Threonine Metabolism
FASm180	Membrane Metabolism	ENO	Glycolysis
INSH	Purine Metabolism	ENO	Glycolysis
PDIMAS	Membrane Metabolism	ENO	Glycolysis
PPDIMAS	Membrane Metabolism	ENO	Glycolysis
PREPPACPH	Membrane Metabolism	ENO	Glycolysis
RBFK	Riboflavin Metabolism	ENO	Glycolysis
UGAGDS	Peptidoglycan Metabolism	L_LACt2r	Transport
G1PACT	Sugar Metabolism	ENO	Glycolysis
MANAT1	Membrane Metabolism	FHL	Redox Metabolism
MN6PP	Sugar Metabolism	H2CO3D	Miscellaneous
ORPT	Pyrimidine Metabolism	FHL	Redox Metabolism
PGMT	Glycolysis	FUM	Citric Acid Cycle
G3PAT160	Fatty Acid Metabolism	MTHFC	Folate Metabolism
GALUi	Sugar Metabolism	PGCD	Glycine Serine and Threonine Metabolism
GALUi	Sugar Metabolism	PSERT	Glycine Serine and Threonine Metabolism
GALUi	Sugar Metabolism	PSP_L	Glycine Serine and Threonine Metabolism
ASAD	Glycine Serine and Threonine Metabolism	ATPS4r	Purine Metabolism
CDPPT160190	Membrane Metabolism	L_LACt2r	Transport
RPI	Pentose Phosphate Pathway	MDH	Citric Acid Cycle
G16MTM1	Membrane Metabolism	H2CO3D	Miscellaneous
NDPK2	Pyrimidine Metabolism	FHL	Redox Metabolism
PNTK	Pantothenate and CoA Metabolism	MTHFC	Folate Metabolism
CHORM	Phenylalanine Tyrosine Tryptophan Metabolism	H2CO3D	Miscellaneous
LEUTA	Valine Leucine and Isoleucine Metabolism	ACONT	Citric Acid Cycle
MOHMT	Pantothenate and CoA Metabolism	H2CO3D	Miscellaneous
PANTS	Pantothenate and CoA Metabolism	H2CO3D	Miscellaneous
PGK	Glycolysis	MDH	Citric Acid Cycle
PNTK	Pantothenate and CoA Metabolism	L_LACt2r	Transport
NH4t	Transport	PGCD	Glycine Serine and Threonine Metabolism
NH4t	Transport	PSERT	Glycine Serine and Threonine Metabolism
NH4t	Transport	PSP_L	Glycine Serine and Threonine Metabolism
GMPS2	Purine Metabolism	FUM	Citric Acid Cycle
IMPD	Purine Metabolism	FUM	Citric Acid Cycle
NH4t	Transport	GHMT2	Glycine Serine and Threonine Metabolism
AHMMPS	Cofactor Metabolism	ASP1DC	Alanine and Aspartate Metabolism
HISTD	Histidine Metabolism	MTHFC	Folate Metabolism
PRMICIi	Histidine Metabolism	MTHFC	Folate Metabolism
PPND	Phenylalanine Tyrosine Tryptophan Metabolism	ATPS4r	Purine Metabolism
NH4t	Transport	MTHFC	Folate Metabolism
PSCVT	Phenylalanine Tyrosine Tryptophan Metabolism	L_LACD3	Pyruvate Metabolism
CHORS	Phenylalanine Tyrosine Tryptophan Metabolism	L_LACD3	Pyruvate Metabolism
RPI	Pentose Phosphate Pathway	MTHFC	Folate Metabolism
SHKK	Phenylalanine Tyrosine Tryptophan Metabolism	L_LACD3	Pyruvate Metabolism
AGPAT190	Fatty Acid Metabolism	PTAr	Pyruvate Metabolism
GRTT	Polyprenyl Metabolism	GALUi	Sugar Metabolism
MMM2r	Fatty Acid Metabolism	L_LACt2r	Transport
NH4t	Transport	GLYCL	Folate Metabolism
G1PTT	Nucleotide Sugar Metabolism	CAATPS	Transport
MCBTS	Membrane Metabolism	CAATPS	Transport
MYC1CYC2	Fatty Acid Metabolism	CAATPS	Transport
MYC1CYC3	Fatty Acid Metabolism	CAATPS	Transport
MYC1CYC4	Fatty Acid Metabolism	CAATPS	Transport
MYC1CYC5	Fatty Acid Metabolism	CAATPS	Transport
MYC1M1	Fatty Acid Metabolism	CAATPS	Transport
MYC1M2	Fatty Acid Metabolism	CAATPS	Transport
MYC2CYC2	Fatty Acid Metabolism	CAATPS	Transport
MYC2CYC3	Fatty Acid Metabolism	CAATPS	Transport
MYCON2	Fatty Acid Metabolism	CAATPS	Transport
PPTGS_TB1	Peptidoglycan Metabolism	CAATPS	Transport
PPTGS_TB2	Peptidoglycan Metabolism	CAATPS	Transport
TDPDRE	Nucleotide Sugar Metabolism	CAATPS	Transport
TDPDRR	Nucleotide Sugar Metabolism	CAATPS	Transport
TDPGDH	Nucleotide Sugar Metabolism	CAATPS	Transport
THMDP	Cofactor Metabolism	CAATPS	Transport
UGGPT3	Peptidoglycan Metabolism	CAATPS	Transport
DAPDC	Lysine Metabolism	H2CO3D	Miscellaneous
GMPS2	Purine Metabolism	DHORD2	Pyrimidine Metabolism
GMPS2	Purine Metabolism	MDH	Citric Acid Cycle
IMPD	Purine Metabolism	DHORD2	Pyrimidine Metabolism
IMPD	Purine Metabolism	MDH	Citric Acid Cycle
DHQD	Phenylalanine Tyrosine Tryptophan Metabolism	PGCD	Glycine Serine and Threonine Metabolism
DHQD	Phenylalanine Tyrosine Tryptophan Metabolism	PSERT	Glycine Serine and Threonine Metabolism
DHQD	Phenylalanine Tyrosine Tryptophan Metabolism	PSP_L	Glycine Serine and Threonine Metabolism
DHQS	Phenylalanine Tyrosine Tryptophan Metabolism	PGCD	Glycine Serine and Threonine Metabolism
DHQS	Phenylalanine Tyrosine Tryptophan Metabolism	PSERT	Glycine Serine and Threonine Metabolism
DHQS	Phenylalanine Tyrosine Tryptophan Metabolism	PSP_L	Glycine Serine and Threonine Metabolism
G3PAT160	Fatty Acid Metabolism	GLYCL	Folate Metabolism
IMPC	Purine Metabolism	ENO	Glycolysis
SHK3Dr	Phenylalanine Tyrosine Tryptophan Metabolism	ENO	Glycolysis
DDPA	Phenylalanine Tyrosine Tryptophan Metabolism	ENO	Glycolysis
G16MTM1	Membrane Metabolism	ENO	Glycolysis
GRTT	Polyprenyl Metabolism	TRE6PS	Membrane Metabolism
GALUi	Sugar Metabolism	GHMT2	Glycine Serine and Threonine Metabolism
GRTT	Polyprenyl Metabolism	TRE6PP	Membrane Metabolism
MME	Fatty Acid Metabolism	H2CO3D	Miscellaneous
ADCL	Folate Metabolism	FRD3	Citric Acid Cycle
ADCL	Folate Metabolism	NADH9	Ubiquinone Metabolism
ADCS	Folate Metabolism	FRD3	Citric Acid Cycle
ADCS	Folate Metabolism	NADH9	Ubiquinone Metabolism
GALUi	Sugar Metabolism	TPI	Glycolysis
LDH_L	Glycolysis	ASPCT	Pyrimidine Metabolism
GRTT	Polyprenyl Metabolism	MALT	Sugar Metabolism
GRTT	Polyprenyl Metabolism	MTI	Sugar Metabolism
SDPDS	Lysine Metabolism	H2CO3D	Miscellaneous
ASAD	Glycine Serine and Threonine Metabolism	MTHFC	Folate Metabolism
PSCVT	Phenylalanine Tyrosine Tryptophan Metabolism	FUM	Citric Acid Cycle
ADCL	Folate Metabolism	FUM	Citric Acid Cycle
ADCL	Folate Metabolism	MDH	Citric Acid Cycle
ADCS	Folate Metabolism	FUM	Citric Acid Cycle
ADCS	Folate Metabolism	MDH	Citric Acid Cycle
CHORS	Phenylalanine Tyrosine Tryptophan Metabolism	FUM	Citric Acid Cycle
RPI	Pentose Phosphate Pathway	GLYCL	Folate Metabolism
SHKK	Phenylalanine Tyrosine Tryptophan Metabolism	FUM	Citric Acid Cycle
GMPS2	Purine Metabolism	ICL	Glyoxylate Metabolism
GMPS2	Purine Metabolism	MALS	Pyruvate Metabolism
IMPD	Purine Metabolism	ICL	Glyoxylate Metabolism
IMPD	Purine Metabolism	MALS	Pyruvate Metabolism
METS	Methionine Metabolism	H2CO3D	Miscellaneous
PMANM	Sugar Metabolism	H2CO3D	Miscellaneous
PSD160	Fatty Acid Metabolism	H2CO3D	Miscellaneous
MME	Fatty Acid Metabolism	L_LACt2r	Transport
ASNS1	Alanine and Aspartate Metabolism	H2CO3D	Miscellaneous
HISTD	Histidine Metabolism	GCCa	Glycine Serine and Threonine Metabolism
HISTD	Histidine Metabolism	GCCb	Glycine Serine and Threonine Metabolism
HISTD	Histidine Metabolism	GCCc	Methionine Metabolism
PEPCK_re	Citric Acid Cycle	DAPE	Lysine Metabolism
PRMICIi	Histidine Metabolism	GLYCL	Folate Metabolism
DAPE	Lysine Metabolism	H2CO3D	Miscellaneous
DHQD	Phenylalanine Tyrosine Tryptophan Metabolism	GHMT2	Glycine Serine and Threonine Metabolism
DHQS	Phenylalanine Tyrosine Tryptophan Metabolism	GHMT2	Glycine Serine and Threonine Metabolism
CDPPT160190	Membrane Metabolism	H2CO3D	Miscellaneous
HCO3E	Miscellaneous	H2CO3D	Miscellaneous
PNTK	Pantothenate and CoA Metabolism	CYTBD2	Redox Metabolism
PNTK	Pantothenate and CoA Metabolism	GLYCL	Folate Metabolism
DHNAOT	Ubiquinone Metabolism	H2CO3D	Miscellaneous
ACOTA	Urea Cycle	H2CO3D	Miscellaneous
GLUDx	Glutamate Metabolism	FBA	Glycolysis
ACGK	Urea Cycle	PYK	Glycolysis
ADSL1r	Purine Metabolism	PYK	Glycolysis
ADSS	Purine Metabolism	PYK	Glycolysis
AGPAT160	Fatty Acid Metabolism	PYK	Glycolysis
AGPAT160190	Fatty Acid Metabolism	PYK	Glycolysis
APRAUR	Riboflavin Metabolism	PYK	Glycolysis
ASP1DC	Alanine and Aspartate Metabolism	PYK	Glycolysis
CYSS	Cysteine Metabolism	PYK	Glycolysis
CYSTL	Methionine Metabolism	PYK	Glycolysis
DASYN160190	Membrane Metabolism	PYK	Glycolysis
DHFS	Folate Metabolism	PYK	Glycolysis
FAS160	Fatty Acid Metabolism	PYK	Glycolysis
FAS180	Fatty Acid Metabolism	PYK	Glycolysis
G3PAT190	Fatty Acid Metabolism	PYK	Glycolysis
GAPD	Glycolysis	CYTBD	Redox Metabolism
GARFT	Purine Metabolism	PYK	Glycolysis
GLUPRT	Purine Metabolism	PYK	Glycolysis
GTPCI	Folate Metabolism	PYK	Glycolysis
MI1PS	Peptidoglycan Metabolism	PYK	Glycolysis
PRFGS	Purine Metabolism	PYK	Glycolysis
PSSA160	Fatty Acid Metabolism	PYK	Glycolysis
RBFSa	Riboflavin Metabolism	PYK	Glycolysis
RNDR2	Purine Metabolism	PYK	Glycolysis
RNDR3	Purine Metabolism	PYK	Glycolysis
SUCBZL	Ubiquinone Metabolism	PYK	Glycolysis
SUCBZS	Ubiquinone Metabolism	PYK	Glycolysis
SULabc	Transport	PYK	Glycolysis
TMDS	Pyrimidine Metabolism	PYK	Glycolysis
PGMT	Glycolysis	CYTBD	Redox Metabolism
PGMT	Glycolysis	L_LACD2	Pyruvate Metabolism
PGMT	Glycolysis	SHSL4r	Cysteine Metabolism
UGAGDS	Peptidoglycan Metabolism	CYO1b	Purine Metabolism
UGAGDS	Peptidoglycan Metabolism	L_LACD	Pyruvate Metabolism
DHAD1	Valine Leucine and Isoleucine Metabolism	G5SD	Urea Cycle
DHAD1	Valine Leucine and Isoleucine Metabolism	GLU5K	Urea Cycle
DHAD1	Valine Leucine and Isoleucine Metabolism	P5CR	Arginine and Proline Metabolism
KARA1i	Valine Leucine and Isoleucine Metabolism	G5SD2	Urea Cycle
KARA1i	Valine Leucine and Isoleucine Metabolism	GLU5K	Urea Cycle
KARA1i	Valine Leucine and Isoleucine Metabolism	P5CR	Arginine and Proline Metabolism
GLUDx	Glutamate Metabolism	PFK	Glycolysis
MCOATA	Fatty Acid Metabolism	PYK	Glycolysis
ADK4	Nucleotide Sugar Metabolism	NDPK3	Pyrimidine Metabolism
ASAD	Glycine Serine and Threonine Metabolism	GLYCL	Folate Metabolism
PNTK	Pantothenate and CoA Metabolism	CAATPS	Transport
PNTK	Pantothenate and CoA Metabolism	L_LACD3	Pyruvate Metabolism
MMM2r	Fatty Acid Metabolism	ENO	Glycolysis
GLYK	Sugar Metabolism	ACKr	Pyruvate Metabolism
IGPDH	Histidine Metabolism	ICL	Glyoxylate Metabolism
IGPDH	Histidine Metabolism	MALS	Pyruvate Metabolism
PRAMPC	Histidine Metabolism	ICL	Glyoxylate Metabolism
PRAMPC	Histidine Metabolism	MALS	Pyruvate Metabolism
IGPDH	Histidine Metabolism	DHORD2	Pyrimidine Metabolism
PRAMPC	Histidine Metabolism	DHORD2	Pyrimidine Metabolism
PPCDC	Pantothenate and CoA Metabolism	PGCD	Glycine Serine and Threonine Metabolism
PPCDC	Pantothenate and CoA Metabolism	PSERT	Glycine Serine and Threonine Metabolism
PPCDC	Pantothenate and CoA Metabolism	PSP_L	Glycine Serine and Threonine Metabolism
CHORS	Phenylalanine Tyrosine Tryptophan Metabolism	H2CO3D	Miscellaneous
DHQD	Phenylalanine Tyrosine Tryptophan Metabolism	MTHFC	Folate Metabolism
DHQS	Phenylalanine Tyrosine Tryptophan Metabolism	MTHFC	Folate Metabolism
IGPDH	Histidine Metabolism	MDH	Citric Acid Cycle
PRAMPC	Histidine Metabolism	MDH	Citric Acid Cycle
PSCVT	Phenylalanine Tyrosine Tryptophan Metabolism	H2CO3D	Miscellaneous
SHKK	Phenylalanine Tyrosine Tryptophan Metabolism	H2CO3D	Miscellaneous
IGPDH	Histidine Metabolism	FUM	Citric Acid Cycle
PRAMPC	Histidine Metabolism	FUM	Citric Acid Cycle
ADSK	Purine Metabolism	L_LACD3	Pyruvate Metabolism
FAS100	Fatty Acid Metabolism	L_LACD3	Pyruvate Metabolism
FAS120	Fatty Acid Metabolism	L_LACD3	Pyruvate Metabolism
GALUi	Sugar Metabolism	MTHFC	Folate Metabolism
FAS100	Fatty Acid Metabolism	MDH	Citric Acid Cycle
FAS120	Fatty Acid Metabolism	MDH	Citric Acid Cycle
GAPD	Glycolysis	PGCD	Glycine Serine and Threonine Metabolism
GAPD	Glycolysis	PSERT	Glycine Serine and Threonine Metabolism
GAPD	Glycolysis	PSP_L	Glycine Serine and Threonine Metabolism
ACONT	Citric Acid Cycle	CYTBD2	Redox Metabolism
ICDHy	Citric Acid Cycle	CYTBD2	Redox Metabolism
AHMMPS	Cofactor Metabolism	FUM	Citric Acid Cycle
MMM2r	Fatty Acid Metabolism	H2CO3D	Miscellaneous
PNTK	Pantothenate and CoA Metabolism	ATPS4r	Purine Metabolism
ACCC	Fatty Acid Metabolism	ICL	Glyoxylate Metabolism
ACCC	Fatty Acid Metabolism	MALS	Pyruvate Metabolism
ACChex	Fatty Acid Metabolism	ICL	Glyoxylate Metabolism
ACChex	Fatty Acid Metabolism	MALS	Pyruvate Metabolism
ATPS4r	Purine Metabolism	L_LACt2r	Transport
METAT	Methionine Metabolism	G5SD	Urea Cycle
METAT	Methionine Metabolism	GLU5K	Urea Cycle
METAT	Methionine Metabolism	P5CR	Arginine and Proline Metabolism
PGK	Glycolysis	PGCD	Glycine Serine and Threonine Metabolism
PGK	Glycolysis	PSERT	Glycine Serine and Threonine Metabolism
PGK	Glycolysis	PSP_L	Glycine Serine and Threonine Metabolism
GLUDx	Glutamate Metabolism	TPI	Glycolysis
MCOATA	Fatty Acid Metabolism	ENO	Glycolysis
ACCOACr	Pyruvate Metabolism	H2CO3D	Miscellaneous
FASm180	Membrane Metabolism	H2CO3D	Miscellaneous
G16MTM1	Membrane Metabolism	L_LACt2r	Transport
G1PACT	Sugar Metabolism	H2CO3D	Miscellaneous
INSH	Purine Metabolism	H2CO3D	Miscellaneous
PDIMAS	Membrane Metabolism	H2CO3D	Miscellaneous
PPDIMAS	Membrane Metabolism	H2CO3D	Miscellaneous
PREPPACPH	Membrane Metabolism	H2CO3D	Miscellaneous
RBFK	Riboflavin Metabolism	H2CO3D	Miscellaneous
AGPAT190	Fatty Acid Metabolism	PYK	Glycolysis
GAPD	Glycolysis	GHMT2	Glycine Serine and Threonine Metabolism
GAPD	Glycolysis	PPCKr	Citric Acid Cycle
GMPS2	Purine Metabolism	H2CO3D	Miscellaneous
IMPD	Purine Metabolism	H2CO3D	Miscellaneous
ANPRT	Phenylalanine Tyrosine Tryptophan Metabolism	MDH	Citric Acid Cycle
CHORM	Phenylalanine Tyrosine Tryptophan Metabolism	MDH	Citric Acid Cycle
GK1	Purine Metabolism	MDH	Citric Acid Cycle
MOHMT	Pantothenate and CoA Metabolism	MDH	Citric Acid Cycle
PANTS	Pantothenate and CoA Metabolism	MDH	Citric Acid Cycle
MANAT1	Membrane Metabolism	ATPS4r	Purine Metabolism
DHQD	Phenylalanine Tyrosine Tryptophan Metabolism	GLYCL	Folate Metabolism
DHQS	Phenylalanine Tyrosine Tryptophan Metabolism	GLYCL	Folate Metabolism
PGK	Glycolysis	GHMT2	Glycine Serine and Threonine Metabolism
DHFR	Folate Metabolism	ENO	Glycolysis
GLUDx	Glutamate Metabolism	MMM2r	Fatty Acid Metabolism
GHMT2	Glycine Serine and Threonine Metabolism	PYK	Glycolysis
FRD	Citric Acid Cycle	CHRPL	Membrane Metabolism
FRD	Citric Acid Cycle	FAS200	Fatty Acid Metabolism
PGMT	Glycolysis	H2CO3D	Miscellaneous
PPCDC	Pantothenate and CoA Metabolism	GHMT2	Glycine Serine and Threonine Metabolism
PPND	Phenylalanine Tyrosine Tryptophan Metabolism	SUCOAS	Citric Acid Cycle
MCOATA	Fatty Acid Metabolism	SUCOAS	Citric Acid Cycle
ASNS1	Alanine and Aspartate Metabolism	FUM	Citric Acid Cycle
DCPT	Polyprenyl Metabolism	CYTK1	Pyrimidine Metabolism
DCPT	Polyprenyl Metabolism	FAS181	Fatty Acid Metabolism
DCPT	Polyprenyl Metabolism	GLUDx	Glutamate Metabolism
DCPT	Polyprenyl Metabolism	HSK	Glycine Serine and Threonine Metabolism
DCPT	Polyprenyl Metabolism	PAPR	Other Amino Acid Metabolism
DCPT	Polyprenyl Metabolism	SERAT	Cysteine Metabolism
DCPT	Polyprenyl Metabolism	SHSL4r	Cysteine Metabolism
DCPT	Polyprenyl Metabolism	SUCOAS	Citric Acid Cycle
DCPT	Polyprenyl Metabolism	THRS	Glycine Serine and Threonine Metabolism
MCOATA	Fatty Acid Metabolism	L_LACD2	Pyruvate Metabolism
GALUi	Sugar Metabolism	GLYCL	Folate Metabolism
MANAT1	Membrane Metabolism	MDH	Citric Acid Cycle
NDPK2	Pyrimidine Metabolism	MDH	Citric Acid Cycle
ORPT	Pyrimidine Metabolism	MDH	Citric Acid Cycle
ALAR	Alanine and Aspartate Metabolism	ENO	Glycolysis
ATPPRT	Histidine Metabolism	ENO	Glycolysis
FASm240	Membrane Metabolism	ENO	Glycolysis
FASm260	Membrane Metabolism	ENO	Glycolysis
FASm280	Membrane Metabolism	ENO	Glycolysis
MOHMT	Pantothenate and CoA Metabolism	PGCD	Glycine Serine and Threonine Metabolism
MOHMT	Pantothenate and CoA Metabolism	PSERT	Glycine Serine and Threonine Metabolism
MOHMT	Pantothenate and CoA Metabolism	PSP_L	Glycine Serine and Threonine Metabolism
PANTS	Pantothenate and CoA Metabolism	PGCD	Glycine Serine and Threonine Metabolism
PANTS	Pantothenate and CoA Metabolism	PSERT	Glycine Serine and Threonine Metabolism
PANTS	Pantothenate and CoA Metabolism	PSP_L	Glycine Serine and Threonine Metabolism
RBFSb	Riboflavin Metabolism	ENO	Glycolysis
ADSL2r	Purine Metabolism	ENO	Glycolysis
AGPR	Urea Cycle	ENO	Glycolysis
ASPK	Glycine Serine and Threonine Metabolism	ENO	Glycolysis
NPHS	Ubiquinone Metabolism	ENO	Glycolysis
PRASCS	Purine Metabolism	ENO	Glycolysis
GAPD	Glycolysis	MTHFC	Folate Metabolism
G1PTT	Nucleotide Sugar Metabolism	ATPS4r	Purine Metabolism
GLUDx	Glutamate Metabolism	GAPD	Glycolysis
GLUDx	Glutamate Metabolism	PGK	Glycolysis
MYC1CYC2	Fatty Acid Metabolism	ATPS4r	Purine Metabolism
MYC1CYC3	Fatty Acid Metabolism	ATPS4r	Purine Metabolism
MYC1CYC4	Fatty Acid Metabolism	ATPS4r	Purine Metabolism
MYC1CYC5	Fatty Acid Metabolism	ATPS4r	Purine Metabolism
MYC1M1	Fatty Acid Metabolism	ATPS4r	Purine Metabolism
MYC1M2	Fatty Acid Metabolism	ATPS4r	Purine Metabolism
MYC2CYC2	Fatty Acid Metabolism	ATPS4r	Purine Metabolism
MYC2CYC3	Fatty Acid Metabolism	ATPS4r	Purine Metabolism
MYCON2	Fatty Acid Metabolism	ATPS4r	Purine Metabolism
TDPDRE	Nucleotide Sugar Metabolism	ATPS4r	Purine Metabolism
TDPDRR	Nucleotide Sugar Metabolism	ATPS4r	Purine Metabolism
TDPGDH	Nucleotide Sugar Metabolism	ATPS4r	Purine Metabolism
DHORTS	Pyrimidine Metabolism	L_LACt2r	Transport
FASm220	Membrane Metabolism	L_LACD2	Pyruvate Metabolism
MCBTS	Membrane Metabolism	ATPS4r	Purine Metabolism
PPTGS_TB1	Peptidoglycan Metabolism	ATPS4r	Purine Metabolism
PPTGS_TB2	Peptidoglycan Metabolism	ATPS4r	Purine Metabolism
THMDP	Cofactor Metabolism	ATPS4r	Purine Metabolism
UGGPT3	Peptidoglycan Metabolism	ATPS4r	Purine Metabolism
PGK	Glycolysis	MTHFC	Folate Metabolism
AHMMPS	Cofactor Metabolism	MDH	Citric Acid Cycle
FASm240	Membrane Metabolism	H2CO3D	Miscellaneous
DCPT	Polyprenyl Metabolism	ASPK	Glycine Serine and Threonine Metabolism
AACPS10	Fatty Acid Metabolism	ICL	Glyoxylate Metabolism
AACPS10	Fatty Acid Metabolism	MALS	Pyruvate Metabolism
GK1	Purine Metabolism	PGCD	Glycine Serine and Threonine Metabolism
GK1	Purine Metabolism	PSERT	Glycine Serine and Threonine Metabolism
GK1	Purine Metabolism	PSP_L	Glycine Serine and Threonine Metabolism
MOHMT	Pantothenate and CoA Metabolism	GHMT2	Glycine Serine and Threonine Metabolism
PANTS	Pantothenate and CoA Metabolism	GHMT2	Glycine Serine and Threonine Metabolism
FAS100	Fatty Acid Metabolism	PGCD	Glycine Serine and Threonine Metabolism
FAS100	Fatty Acid Metabolism	PSERT	Glycine Serine and Threonine Metabolism
FAS100	Fatty Acid Metabolism	PSP_L	Glycine Serine and Threonine Metabolism
FAS120	Fatty Acid Metabolism	PGCD	Glycine Serine and Threonine Metabolism
FAS120	Fatty Acid Metabolism	PSERT	Glycine Serine and Threonine Metabolism
FAS120	Fatty Acid Metabolism	PSP_L	Glycine Serine and Threonine Metabolism
ADSK	Purine Metabolism	PGCD	Glycine Serine and Threonine Metabolism
ADSK	Purine Metabolism	PSERT	Glycine Serine and Threonine Metabolism
ADSK	Purine Metabolism	PSP_L	Glycine Serine and Threonine Metabolism
DHAD1	Valine Leucine and Isoleucine Metabolism	PGCD	Glycine Serine and Threonine Metabolism
DHAD1	Valine Leucine and Isoleucine Metabolism	PSERT	Glycine Serine and Threonine Metabolism
DHAD1	Valine Leucine and Isoleucine Metabolism	PSP_L	Glycine Serine and Threonine Metabolism
MMM2r	Fatty Acid Metabolism	FBA	Glycolysis
MMM2r	Fatty Acid Metabolism	PFK	Glycolysis
PEPCK_re	Citric Acid Cycle	DAPDC	Lysine Metabolism
PEPCK_re	Citric Acid Cycle	DHDPRy	Lysine Metabolism
PEPCK_re	Citric Acid Cycle	DHDPS	Lysine Metabolism
PEPCK_re	Citric Acid Cycle	SDPDS	Lysine Metabolism
PEPCK_re	Citric Acid Cycle	THDPS	Lysine Metabolism
PEPCK_re	Citric Acid Cycle	DDPA	Phenylalanine Tyrosine Tryptophan Metabolism
PEPCK_re	Citric Acid Cycle	DHQS	Phenylalanine Tyrosine Tryptophan Metabolism
DHDPRy	Lysine Metabolism	H2CO3D	Miscellaneous
SDPTA	Lysine Metabolism	H2CO3D	Miscellaneous
UGAGDS	Peptidoglycan Metabolism	H2CO3D	Miscellaneous
AACPS10	Fatty Acid Metabolism	MDH	Citric Acid Cycle
GAPD	Glycolysis	GLYCL	Folate Metabolism
PPND	Phenylalanine Tyrosine Tryptophan Metabolism	H2CO3D	Miscellaneous
AGPAT190	Fatty Acid Metabolism	CYTBD	Redox Metabolism
AGPAT190	Fatty Acid Metabolism	L_LACD2	Pyruvate Metabolism
GK1	Purine Metabolism	GHMT2	Glycine Serine and Threonine Metabolism
PPCDC	Pantothenate and CoA Metabolism	L_LACt2r	Transport
DHAD1	Valine Leucine and Isoleucine Metabolism	GHMT2	Glycine Serine and Threonine Metabolism
FAS100	Fatty Acid Metabolism	GHMT2	Glycine Serine and Threonine Metabolism
FAS120	Fatty Acid Metabolism	GHMT2	Glycine Serine and Threonine Metabolism
PGCD	Glycine Serine and Threonine Metabolism	H2CO3D	Miscellaneous
PSERT	Glycine Serine and Threonine Metabolism	H2CO3D	Miscellaneous
PSP_L	Glycine Serine and Threonine Metabolism	H2CO3D	Miscellaneous
AACPS10	Fatty Acid Metabolism	ACONT	Citric Acid Cycle
ADSK	Purine Metabolism	GHMT2	Glycine Serine and Threonine Metabolism
GMPS2	Purine Metabolism	ATPS4r	Purine Metabolism
IMPD	Purine Metabolism	ATPS4r	Purine Metabolism
PGK	Glycolysis	GLYCL	Folate Metabolism
GLYK	Sugar Metabolism	CYTBD2	Redox Metabolism
IPMD	Valine Leucine and Isoleucine Metabolism	MDH	Citric Acid Cycle
IPPMIa	Valine Leucine and Isoleucine Metabolism	MDH	Citric Acid Cycle
IPPMIb	Valine Leucine and Isoleucine Metabolism	MDH	Citric Acid Cycle
IPPS	Valine Leucine and Isoleucine Metabolism	MDH	Citric Acid Cycle
PRAGSr	Purine Metabolism	PTAr	Pyruvate Metabolism
PRAIS	Purine Metabolism	PTAr	Pyruvate Metabolism
GLUDx	Glutamate Metabolism	L_LACD3	Pyruvate Metabolism
PRAGSr	Purine Metabolism	H2CO3D	Miscellaneous
PRAIS	Purine Metabolism	H2CO3D	Miscellaneous
DHAD1	Valine Leucine and Isoleucine Metabolism	FHL	Redox Metabolism
DAPE	Lysine Metabolism	L_LACt2r	Transport
MOHMT	Pantothenate and CoA Metabolism	MTHFC	Folate Metabolism
PANTS	Pantothenate and CoA Metabolism	MTHFC	Folate Metabolism
PRAIi	Histidine Metabolism	L_LACD3	Pyruvate Metabolism
ASPCT	Pyrimidine Metabolism	L_LACD2	Pyruvate Metabolism
DHAD1	Valine Leucine and Isoleucine Metabolism	MTHFC	Folate Metabolism
DHDPRy	Lysine Metabolism	CYTBD	Redox Metabolism
DHDPRy	Lysine Metabolism	L_LACD2	Pyruvate Metabolism
FASm220	Membrane Metabolism	H2CO3D	Miscellaneous
G16MTM1	Membrane Metabolism	L_LACD2	Pyruvate Metabolism
OMPDC	Pyrimidine Metabolism	L_LACD2	Pyruvate Metabolism
SDPTA	Lysine Metabolism	CYTBD	Redox Metabolism
SDPTA	Lysine Metabolism	L_LACD2	Pyruvate Metabolism
NDPK2	Pyrimidine Metabolism	H2CO3D	Miscellaneous
GK1	Purine Metabolism	MTHFC	Folate Metabolism
FAS100	Fatty Acid Metabolism	MTHFC	Folate Metabolism
FAS120	Fatty Acid Metabolism	MTHFC	Folate Metabolism
PPCDC	Pantothenate and CoA Metabolism	MTHFC	Folate Metabolism
AHMMPS	Cofactor Metabolism	ICL	Glyoxylate Metabolism
AHMMPS	Cofactor Metabolism	MALS	Pyruvate Metabolism
ADSK	Purine Metabolism	MTHFC	Folate Metabolism
DHAD1	Valine Leucine and Isoleucine Metabolism	GLYCL	Folate Metabolism
GAPD	Glycolysis	FUM	Citric Acid Cycle
PNTK	Pantothenate and CoA Metabolism	H2CO3D	Miscellaneous
QULNS	Pantothenate and CoA Metabolism	GAPD	Glycolysis
AHC	Methionine Metabolism	PGCD	Glycine Serine and Threonine Metabolism
AHC	Methionine Metabolism	PSERT	Glycine Serine and Threonine Metabolism
AHC	Methionine Metabolism	PSP_L	Glycine Serine and Threonine Metabolism
ALAALAr	Alanine and Aspartate Metabolism	PGCD	Glycine Serine and Threonine Metabolism
ALAALAr	Alanine and Aspartate Metabolism	PSERT	Glycine Serine and Threonine Metabolism
ALAALAr	Alanine and Aspartate Metabolism	PSP_L	Glycine Serine and Threonine Metabolism
ANS	Phenylalanine Tyrosine Tryptophan Metabolism	PGCD	Glycine Serine and Threonine Metabolism
ANS	Phenylalanine Tyrosine Tryptophan Metabolism	PSERT	Glycine Serine and Threonine Metabolism
ANS	Phenylalanine Tyrosine Tryptophan Metabolism	PSP_L	Glycine Serine and Threonine Metabolism
CBPS	Pyrimidine Metabolism	PGCD	Glycine Serine and Threonine Metabolism
CBPS	Pyrimidine Metabolism	PSERT	Glycine Serine and Threonine Metabolism
CBPS	Pyrimidine Metabolism	PSP_L	Glycine Serine and Threonine Metabolism
DASYN160	Fatty Acid Metabolism	PGCD	Glycine Serine and Threonine Metabolism
DASYN160	Fatty Acid Metabolism	PSERT	Glycine Serine and Threonine Metabolism
DASYN160	Fatty Acid Metabolism	PSP_L	Glycine Serine and Threonine Metabolism
DASYN190190	Membrane Metabolism	PGCD	Glycine Serine and Threonine Metabolism
DASYN190190	Membrane Metabolism	PSERT	Glycine Serine and Threonine Metabolism
DASYN190190	Membrane Metabolism	PSP_L	Glycine Serine and Threonine Metabolism
DHDPS	Lysine Metabolism	PGCD	Glycine Serine and Threonine Metabolism
DHDPS	Lysine Metabolism	PSERT	Glycine Serine and Threonine Metabolism
DHDPS	Lysine Metabolism	PSP_L	Glycine Serine and Threonine Metabolism
FACOAL160	Fatty Acid Metabolism	PGCD	Glycine Serine and Threonine Metabolism
FACOAL160	Fatty Acid Metabolism	PSERT	Glycine Serine and Threonine Metabolism
FACOAL160	Fatty Acid Metabolism	PSP_L	Glycine Serine and Threonine Metabolism
FACOAL200	Membrane Metabolism	PGCD	Glycine Serine and Threonine Metabolism
FACOAL200	Membrane Metabolism	PSERT	Glycine Serine and Threonine Metabolism
FACOAL200	Membrane Metabolism	PSP_L	Glycine Serine and Threonine Metabolism
FAS140	Fatty Acid Metabolism	PGCD	Glycine Serine and Threonine Metabolism
FAS140	Fatty Acid Metabolism	PSERT	Glycine Serine and Threonine Metabolism
FAS140	Fatty Acid Metabolism	PSP_L	Glycine Serine and Threonine Metabolism
FAS200	Fatty Acid Metabolism	PGCD	Glycine Serine and Threonine Metabolism
FAS200	Fatty Acid Metabolism	PSERT	Glycine Serine and Threonine Metabolism
FAS200	Fatty Acid Metabolism	PSP_L	Glycine Serine and Threonine Metabolism
FAS80_L	Fatty Acid Metabolism	PGCD	Glycine Serine and Threonine Metabolism
FAS80_L	Fatty Acid Metabolism	PSERT	Glycine Serine and Threonine Metabolism
FAS80_L	Fatty Acid Metabolism	PSP_L	Glycine Serine and Threonine Metabolism
ICHORSi	Ubiquinone Metabolism	PGCD	Glycine Serine and Threonine Metabolism
ICHORSi	Ubiquinone Metabolism	PSERT	Glycine Serine and Threonine Metabolism
ICHORSi	Ubiquinone Metabolism	PSP_L	Glycine Serine and Threonine Metabolism
IGPS	Phenylalanine Tyrosine Tryptophan Metabolism	PGCD	Glycine Serine and Threonine Metabolism
IGPS	Phenylalanine Tyrosine Tryptophan Metabolism	PSERT	Glycine Serine and Threonine Metabolism
IGPS	Phenylalanine Tyrosine Tryptophan Metabolism	PSP_L	Glycine Serine and Threonine Metabolism
MAN6PI	Sugar Metabolism	PGCD	Glycine Serine and Threonine Metabolism
MAN6PI	Sugar Metabolism	PSERT	Glycine Serine and Threonine Metabolism
MAN6PI	Sugar Metabolism	PSP_L	Glycine Serine and Threonine Metabolism
MI1PP	Fatty Acid Metabolism	PGCD	Glycine Serine and Threonine Metabolism
MI1PP	Fatty Acid Metabolism	PSERT	Glycine Serine and Threonine Metabolism
MI1PP	Fatty Acid Metabolism	PSP_L	Glycine Serine and Threonine Metabolism
NDPK4	Pyrimidine Metabolism	PGCD	Glycine Serine and Threonine Metabolism
NDPK4	Pyrimidine Metabolism	PSERT	Glycine Serine and Threonine Metabolism
NDPK4	Pyrimidine Metabolism	PSP_L	Glycine Serine and Threonine Metabolism
PRAIi	Histidine Metabolism	PGCD	Glycine Serine and Threonine Metabolism
PRAIi	Histidine Metabolism	PSERT	Glycine Serine and Threonine Metabolism
PRAIi	Histidine Metabolism	PSP_L	Glycine Serine and Threonine Metabolism
PREPTHS	Membrane Metabolism	PGCD	Glycine Serine and Threonine Metabolism
PREPTHS	Membrane Metabolism	PSERT	Glycine Serine and Threonine Metabolism
PREPTHS	Membrane Metabolism	PSP_L	Glycine Serine and Threonine Metabolism
PREPTHS2	Membrane Metabolism	PGCD	Glycine Serine and Threonine Metabolism
PREPTHS2	Membrane Metabolism	PSERT	Glycine Serine and Threonine Metabolism
PREPTHS2	Membrane Metabolism	PSP_L	Glycine Serine and Threonine Metabolism
RNDR1	Purine Metabolism	PGCD	Glycine Serine and Threonine Metabolism
RNDR1	Purine Metabolism	PSERT	Glycine Serine and Threonine Metabolism
RNDR1	Purine Metabolism	PSP_L	Glycine Serine and Threonine Metabolism
THDPS	Lysine Metabolism	PGCD	Glycine Serine and Threonine Metabolism
THDPS	Lysine Metabolism	PSERT	Glycine Serine and Threonine Metabolism
THDPS	Lysine Metabolism	PSP_L	Glycine Serine and Threonine Metabolism
NH4t	Transport	FUM	Citric Acid Cycle
NH4t	Transport	MDH	Citric Acid Cycle
MOHMT	Pantothenate and CoA Metabolism	GLYCL	Folate Metabolism
PANTS	Pantothenate and CoA Metabolism	GLYCL	Folate Metabolism
TRE6PP	Membrane Metabolism	PTAr	Pyruvate Metabolism
DHAD1	Valine Leucine and Isoleucine Metabolism	H2CO3D	Miscellaneous
QULNS	Pantothenate and CoA Metabolism	FBA	Glycolysis
QULNS	Pantothenate and CoA Metabolism	PFK	Glycolysis
GK1	Purine Metabolism	GLYCL	Folate Metabolism
PRPPS	Pentose Phosphate Pathway	ASPK	Glycine Serine and Threonine Metabolism
FAS100	Fatty Acid Metabolism	GLYCL	Folate Metabolism
FAS120	Fatty Acid Metabolism	GLYCL	Folate Metabolism
ADSK	Purine Metabolism	GLYCL	Folate Metabolism
AHC	Methionine Metabolism	GHMT2	Glycine Serine and Threonine Metabolism
AHMMPS	Cofactor Metabolism	CYTBD2	Redox Metabolism
ALAALAr	Alanine and Aspartate Metabolism	GHMT2	Glycine Serine and Threonine Metabolism
ANS	Phenylalanine Tyrosine Tryptophan Metabolism	GHMT2	Glycine Serine and Threonine Metabolism
CBPS	Pyrimidine Metabolism	GHMT2	Glycine Serine and Threonine Metabolism
DASYN160	Fatty Acid Metabolism	GHMT2	Glycine Serine and Threonine Metabolism
DASYN190190	Membrane Metabolism	GHMT2	Glycine Serine and Threonine Metabolism
DHDPS	Lysine Metabolism	GHMT2	Glycine Serine and Threonine Metabolism
FACOAL160	Fatty Acid Metabolism	GHMT2	Glycine Serine and Threonine Metabolism
FACOAL200	Membrane Metabolism	GHMT2	Glycine Serine and Threonine Metabolism
FAS140	Fatty Acid Metabolism	GHMT2	Glycine Serine and Threonine Metabolism
FAS200	Fatty Acid Metabolism	GHMT2	Glycine Serine and Threonine Metabolism
FAS80_L	Fatty Acid Metabolism	GHMT2	Glycine Serine and Threonine Metabolism
ICHORSi	Ubiquinone Metabolism	GHMT2	Glycine Serine and Threonine Metabolism
IGPS	Phenylalanine Tyrosine Tryptophan Metabolism	GHMT2	Glycine Serine and Threonine Metabolism
MAN6PI	Sugar Metabolism	GHMT2	Glycine Serine and Threonine Metabolism
MI1PP	Fatty Acid Metabolism	GHMT2	Glycine Serine and Threonine Metabolism
NDPK4	Pyrimidine Metabolism	GHMT2	Glycine Serine and Threonine Metabolism
PRAIi	Histidine Metabolism	GHMT2	Glycine Serine and Threonine Metabolism
PREPTHS	Membrane Metabolism	GHMT2	Glycine Serine and Threonine Metabolism
PREPTHS2	Membrane Metabolism	GHMT2	Glycine Serine and Threonine Metabolism
RNDR1	Purine Metabolism	GHMT2	Glycine Serine and Threonine Metabolism
THDPS	Lysine Metabolism	GHMT2	Glycine Serine and Threonine Metabolism
HSDx	Glycine Serine and Threonine Metabolism	G5SD	Urea Cycle
OCBT	Arginine and Proline Metabolism	H2CO3D	Miscellaneous
PRPPS	Pentose Phosphate Pathway	KARA2i	Valine Leucine and Isoleucine Metabolism
ASPCT	Pyrimidine Metabolism	L_LACt2r	Transport
DHFR	Folate Metabolism	SUCOAS	Citric Acid Cycle
OMPDC	Pyrimidine Metabolism	L_LACt2r	Transport
FASm220	Membrane Metabolism	L_LACt2r	Transport
PRAGSr	Purine Metabolism	PYK	Glycolysis
PRAIS	Purine Metabolism	PYK	Glycolysis
TPI	Glycolysis	TKT2	Pentose Phosphate Pathway
KARA2i	Valine Leucine and Isoleucine Metabolism	L_LACt2r	Transport
CHRPL	Membrane Metabolism	H2CO3D	Miscellaneous
SHSL4r	Cysteine Metabolism	G5SD	Urea Cycle
SHSL4r	Cysteine Metabolism	PYK	Glycolysis
GMPS2	Purine Metabolism	PYK	Glycolysis
IMPD	Purine Metabolism	PYK	Glycolysis
MMM2r	Fatty Acid Metabolism	TPI	Glycolysis
PGMT	Glycolysis	FHL	Redox Metabolism
PPPGO	Porphyrin Metabolism	CAATPS	Transport
UAGPT3	Peptidoglycan Metabolism	CAATPS	Transport
TPI	Glycolysis	RPE	Pentose Phosphate Pathway
AHC	Methionine Metabolism	MTHFC	Folate Metabolism
ALAALAr	Alanine and Aspartate Metabolism	MTHFC	Folate Metabolism
ANS	Phenylalanine Tyrosine Tryptophan Metabolism	MTHFC	Folate Metabolism
CBPS	Pyrimidine Metabolism	MTHFC	Folate Metabolism
DASYN160	Fatty Acid Metabolism	MTHFC	Folate Metabolism
DASYN190190	Membrane Metabolism	MTHFC	Folate Metabolism
DDPA	Phenylalanine Tyrosine Tryptophan Metabolism	ATPS4r	Purine Metabolism
DHDPS	Lysine Metabolism	MTHFC	Folate Metabolism
FACOAL160	Fatty Acid Metabolism	MTHFC	Folate Metabolism
FACOAL200	Membrane Metabolism	MTHFC	Folate Metabolism
FAS100	Fatty Acid Metabolism	FHL	Redox Metabolism
FAS120	Fatty Acid Metabolism	FHL	Redox Metabolism
FAS140	Fatty Acid Metabolism	MTHFC	Folate Metabolism
FAS200	Fatty Acid Metabolism	MTHFC	Folate Metabolism
FAS80_L	Fatty Acid Metabolism	MTHFC	Folate Metabolism
ICHORSi	Ubiquinone Metabolism	MTHFC	Folate Metabolism
IGPS	Phenylalanine Tyrosine Tryptophan Metabolism	MTHFC	Folate Metabolism
MAN6PI	Sugar Metabolism	MTHFC	Folate Metabolism
MI1PP	Fatty Acid Metabolism	MTHFC	Folate Metabolism
NDPK4	Pyrimidine Metabolism	MTHFC	Folate Metabolism
PRAIi	Histidine Metabolism	MTHFC	Folate Metabolism
PREPTHS	Membrane Metabolism	MTHFC	Folate Metabolism
PREPTHS2	Membrane Metabolism	MTHFC	Folate Metabolism
RNDR1	Purine Metabolism	MTHFC	Folate Metabolism
SHK3Dr	Phenylalanine Tyrosine Tryptophan Metabolism	ATPS4r	Purine Metabolism
THDPS	Lysine Metabolism	MTHFC	Folate Metabolism
ASAD	Glycine Serine and Threonine Metabolism	ALAR	Alanine and Aspartate Metabolism
PPCDC	Pantothenate and CoA Metabolism	GCCa	Glycine Serine and Threonine Metabolism
PPCDC	Pantothenate and CoA Metabolism	GCCb	Glycine Serine and Threonine Metabolism
PPCDC	Pantothenate and CoA Metabolism	GCCc	Methionine Metabolism
GALUi	Sugar Metabolism	PYK	Glycolysis
TPI	Glycolysis	RPI	Pentose Phosphate Pathway
ADSK	Purine Metabolism	FHL	Redox Metabolism
LEUTA	Valine Leucine and Isoleucine Metabolism	ATPS4r	Purine Metabolism
ENO	Glycolysis	SERD_L	Cysteine Metabolism
PGM	Glycolysis	SERD_L	Cysteine Metabolism
PYK	Glycolysis	AMMQT8	Ubiquinone Metabolism
PYK	Glycolysis	CHORM	Phenylalanine Tyrosine Tryptophan Metabolism
PYK	Glycolysis	CPPPGO	Porphyrin Metabolism
PYK	Glycolysis	CTPS1	Pyrimidine Metabolism
PYK	Glycolysis	DHPPDA	Riboflavin Metabolism
PYK	Glycolysis	FAS100	Fatty Acid Metabolism
PYK	Glycolysis	FAS120	Fatty Acid Metabolism
PYK	Glycolysis	FAS140	Fatty Acid Metabolism
PYK	Glycolysis	G1SATi	Porphyrin Metabolism
PYK	Glycolysis	GLUTRR	Cofactor Metabolism
PYK	Glycolysis	GLUTRS	Cofactor Metabolism
PYK	Glycolysis	GTPCII	Riboflavin Metabolism
PYK	Glycolysis	HMBS	Porphyrin Metabolism
PYK	Glycolysis	HMPK4	Cofactor Metabolism
PYK	Glycolysis	METS	Methionine Metabolism
PYK	Glycolysis	PPBNGS	Porphyrin Metabolism
PYK	Glycolysis	PPNCL	Cofactor Metabolism
PYK	Glycolysis	PPPGO	Porphyrin Metabolism
PYK	Glycolysis	UDPDPS	Polyprenyl Metabolism
PYK	Glycolysis	UPP3S	Porphyrin Metabolism
PYK	Glycolysis	UPPDC1	Porphyrin Metabolism
TPI	Glycolysis	TALA	Pentose Phosphate Pathway
TPI	Glycolysis	TKT1	Pentose Phosphate Pathway
MOHMT	Pantothenate and CoA Metabolism	FHL	Redox Metabolism
PANTS	Pantothenate and CoA Metabolism	FHL	Redox Metabolism
ALAR	Alanine and Aspartate Metabolism	ATPS4r	Purine Metabolism
AHC	Methionine Metabolism	GLYCL	Folate Metabolism
ALAALAr	Alanine and Aspartate Metabolism	GLYCL	Folate Metabolism
ANS	Phenylalanine Tyrosine Tryptophan Metabolism	GLYCL	Folate Metabolism
CBPS	Pyrimidine Metabolism	GLYCL	Folate Metabolism
DASYN160	Fatty Acid Metabolism	GLYCL	Folate Metabolism
DASYN190190	Membrane Metabolism	GLYCL	Folate Metabolism
DHDPS	Lysine Metabolism	GLYCL	Folate Metabolism
FACOAL160	Fatty Acid Metabolism	GLYCL	Folate Metabolism
FACOAL200	Membrane Metabolism	GCCa	Glycine Serine and Threonine Metabolism
FACOAL200	Membrane Metabolism	GCCb	Glycine Serine and Threonine Metabolism
FACOAL200	Membrane Metabolism	GCCc	Methionine Metabolism
FAS140	Fatty Acid Metabolism	GLYCL	Folate Metabolism
FAS200	Fatty Acid Metabolism	GLYCL	Folate Metabolism
FAS80_L	Fatty Acid Metabolism	GLYCL	Folate Metabolism
FASm220	Membrane Metabolism	PYK	Glycolysis
ICHORSi	Ubiquinone Metabolism	GLYCL	Folate Metabolism
IGPS	Phenylalanine Tyrosine Tryptophan Metabolism	GLYCL	Folate Metabolism
MAN6PI	Sugar Metabolism	GLYCL	Folate Metabolism
MI1PP	Fatty Acid Metabolism	GLYCL	Folate Metabolism
NDPK4	Pyrimidine Metabolism	GLYCL	Folate Metabolism
PRAIi	Histidine Metabolism	GCCa	Glycine Serine and Threonine Metabolism
PRAIi	Histidine Metabolism	GCCb	Glycine Serine and Threonine Metabolism
PRAIi	Histidine Metabolism	GCCc	Methionine Metabolism
PREPTHS	Membrane Metabolism	GLYCL	Folate Metabolism
PREPTHS2	Membrane Metabolism	GLYCL	Folate Metabolism
RNDR1	Purine Metabolism	GLYCL	Folate Metabolism
THDPS	Lysine Metabolism	GLYCL	Folate Metabolism
GK1	Purine Metabolism	FHL	Redox Metabolism
PGK	Glycolysis	FUM	Citric Acid Cycle
ADSK	Purine Metabolism	FUM	Citric Acid Cycle
METAT	Methionine Metabolism	ICL	Glyoxylate Metabolism
METAT	Methionine Metabolism	MALS	Pyruvate Metabolism
PPCDC	Pantothenate and CoA Metabolism	CYTBD2	Redox Metabolism
PPCDC	Pantothenate and CoA Metabolism	L_LACD3	Pyruvate Metabolism
DMATT	Cofactor Metabolism	ACONT	Citric Acid Cycle
ACGK	Urea Cycle	L_LACt2r	Transport
ADSL1r	Purine Metabolism	L_LACt2r	Transport
ADSS	Purine Metabolism	L_LACt2r	Transport
AGPAT160	Fatty Acid Metabolism	L_LACt2r	Transport
AGPAT160190	Fatty Acid Metabolism	L_LACt2r	Transport
APRAUR	Riboflavin Metabolism	L_LACt2r	Transport
ASP1DC	Alanine and Aspartate Metabolism	L_LACt2r	Transport
CYSS	Cysteine Metabolism	L_LACt2r	Transport
CYSTL	Methionine Metabolism	L_LACt2r	Transport
DASYN160190	Membrane Metabolism	L_LACt2r	Transport
DHFS	Folate Metabolism	L_LACt2r	Transport
FAS160	Fatty Acid Metabolism	L_LACt2r	Transport
FAS180	Fatty Acid Metabolism	L_LACt2r	Transport
G3PAT190	Fatty Acid Metabolism	L_LACt2r	Transport
GARFT	Purine Metabolism	L_LACt2r	Transport
GLUPRT	Purine Metabolism	L_LACt2r	Transport
GTPCI	Folate Metabolism	L_LACt2r	Transport
MI1PS	Peptidoglycan Metabolism	L_LACt2r	Transport
PRFGS	Purine Metabolism	L_LACt2r	Transport
PSSA160	Fatty Acid Metabolism	L_LACt2r	Transport
RBFSa	Riboflavin Metabolism	L_LACt2r	Transport
RNDR2	Purine Metabolism	L_LACt2r	Transport
RNDR3	Purine Metabolism	L_LACt2r	Transport
SUCBZL	Ubiquinone Metabolism	L_LACt2r	Transport
SUCBZS	Ubiquinone Metabolism	L_LACt2r	Transport
SULabc	Transport	L_LACt2r	Transport
TMDS	Pyrimidine Metabolism	L_LACt2r	Transport
GHMT2	Glycine Serine and Threonine Metabolism	H2CO3D	Miscellaneous
ILETA	Valine Leucine and Isoleucine Metabolism	DHORD3	Pyrimidine Metabolism
ILETA	Valine Leucine and Isoleucine Metabolism	FRD5	Citric Acid Cycle
IMPC	Purine Metabolism	DHORD3	Pyrimidine Metabolism
IMPC	Purine Metabolism	FRD5	Citric Acid Cycle
KARA2i	Valine Leucine and Isoleucine Metabolism	DHORD3	Pyrimidine Metabolism
KARA2i	Valine Leucine and Isoleucine Metabolism	FRD5	Citric Acid Cycle
METS	Methionine Metabolism	SUCOAS	Citric Acid Cycle
MTHFC	Folate Metabolism	FUM	Citric Acid Cycle
RPI	Pentose Phosphate Pathway	FUM	Citric Acid Cycle
PMANM	Sugar Metabolism	SUCOAS	Citric Acid Cycle
PSD160	Fatty Acid Metabolism	SUCOAS	Citric Acid Cycle
QULNS	Pantothenate and CoA Metabolism	TPI	Glycolysis
KARA2i	Valine Leucine and Isoleucine Metabolism	PYK	Glycolysis
DCPT	Polyprenyl Metabolism	CBPS	Pyrimidine Metabolism
PGMT	Glycolysis	PTAr	Pyruvate Metabolism
CITLr	Citric Acid Cycle	DHORD2	Pyrimidine Metabolism
GALUi	Sugar Metabolism	GAPD	Glycolysis
DCPT	Polyprenyl Metabolism	TPI	Glycolysis
DPR	Pantothenate and CoA Metabolism	MDH	Citric Acid Cycle
GALUi	Sugar Metabolism	PTAr	Pyruvate Metabolism
GF6PTAr	Glutamate Metabolism	PGCD	Glycine Serine and Threonine Metabolism
GF6PTAr	Glutamate Metabolism	PSERT	Glycine Serine and Threonine Metabolism
GF6PTAr	Glutamate Metabolism	PSP_L	Glycine Serine and Threonine Metabolism
METAT	Methionine Metabolism	NDPK2	Pyrimidine Metabolism
ACOTA	Urea Cycle	L_LACt2r	Transport
AACPS10	Fatty Acid Metabolism	SHSL4r	Cysteine Metabolism
ACACT1r	Pyruvate Metabolism	SHSL4r	Cysteine Metabolism
ACCC	Fatty Acid Metabolism	SHSL4r	Cysteine Metabolism
ACCOACr	Pyruvate Metabolism	SHSL4r	Cysteine Metabolism
ACChex	Fatty Acid Metabolism	SHSL4r	Cysteine Metabolism
ACGAMT	Peptidoglycan Metabolism	SHSL4r	Cysteine Metabolism
ADCL	Folate Metabolism	SHSL4r	Cysteine Metabolism
ADCS	Folate Metabolism	SHSL4r	Cysteine Metabolism
ADSK	Purine Metabolism	SHSL4r	Cysteine Metabolism
ADSL2r	Purine Metabolism	SHSL4r	Cysteine Metabolism
AFE	Membrane Metabolism	SHSL4r	Cysteine Metabolism
AGPAT190	Fatty Acid Metabolism	SHSL4r	Cysteine Metabolism
AGPR	Urea Cycle	SHSL4r	Cysteine Metabolism
AHC	Methionine Metabolism	SHSL4r	Cysteine Metabolism
AHMMPS	Cofactor Metabolism	SHSL4r	Cysteine Metabolism
ALAALAr	Alanine and Aspartate Metabolism	SHSL4r	Cysteine Metabolism
ANPRT	Phenylalanine Tyrosine Tryptophan Metabolism	SHSL4r	Cysteine Metabolism
ANS	Phenylalanine Tyrosine Tryptophan Metabolism	SHSL4r	Cysteine Metabolism
ASNS1	Alanine and Aspartate Metabolism	SHSL4r	Cysteine Metabolism
ASPCT	Pyrimidine Metabolism	SHSL4r	Cysteine Metabolism
ATPPRT	Histidine Metabolism	SHSL4r	Cysteine Metabolism
CBPS	Pyrimidine Metabolism	SHSL4r	Cysteine Metabolism
CHRPL	Membrane Metabolism	SHSL4r	Cysteine Metabolism
CPPPGO	Porphyrin Metabolism	SHSL4r	Cysteine Metabolism
DAPE	Lysine Metabolism	SHSL4r	Cysteine Metabolism
DASYN160	Fatty Acid Metabolism	SHSL4r	Cysteine Metabolism
DASYN190190	Membrane Metabolism	SHSL4r	Cysteine Metabolism
DCPDP	Polyprenyl Metabolism	SHSL4r	Cysteine Metabolism
DDPA	Phenylalanine Tyrosine Tryptophan Metabolism	SHSL4r	Cysteine Metabolism
DGK1	Purine Metabolism	SHSL4r	Cysteine Metabolism
DHAD1	Valine Leucine and Isoleucine Metabolism	SHSL4r	Cysteine Metabolism
DHDPRy	Lysine Metabolism	SHSL4r	Cysteine Metabolism
DHDPS	Lysine Metabolism	SHSL4r	Cysteine Metabolism
DHFR	Folate Metabolism	SHSL4r	Cysteine Metabolism
DHORTS	Pyrimidine Metabolism	SHSL4r	Cysteine Metabolism
DPR	Pantothenate and CoA Metabolism	SHSL4r	Cysteine Metabolism
FACOAL160	Fatty Acid Metabolism	SHSL4r	Cysteine Metabolism
FACOAL200	Membrane Metabolism	SHSL4r	Cysteine Metabolism
FACOAL80	Fatty Acid Metabolism	SHSL4r	Cysteine Metabolism
FAMPL1	Fatty Acid Metabolism	SHSL4r	Cysteine Metabolism
FAMPL2	Fatty Acid Metabolism	SHSL4r	Cysteine Metabolism
FAMPL3	Fatty Acid Metabolism	SHSL4r	Cysteine Metabolism
FAMPL4	Fatty Acid Metabolism	SHSL4r	Cysteine Metabolism
FAMPL5	Fatty Acid Metabolism	SHSL4r	Cysteine Metabolism
FAS100	Fatty Acid Metabolism	SHSL4r	Cysteine Metabolism
FAS120	Fatty Acid Metabolism	SHSL4r	Cysteine Metabolism
FAS140	Fatty Acid Metabolism	SHSL4r	Cysteine Metabolism
FAS200	Fatty Acid Metabolism	SHSL4r	Cysteine Metabolism
FAS240_L	Fatty Acid Metabolism	SHSL4r	Cysteine Metabolism
FAS260	Fatty Acid Metabolism	SHSL4r	Cysteine Metabolism
FAS80_L	Fatty Acid Metabolism	SHSL4r	Cysteine Metabolism
FASm1601	Membrane Metabolism	SHSL4r	Cysteine Metabolism
FASm180	Membrane Metabolism	SHSL4r	Cysteine Metabolism
FASm1801	Membrane Metabolism	SHSL4r	Cysteine Metabolism
FASm2001	Membrane Metabolism	SHSL4r	Cysteine Metabolism
FASm2002	Membrane Metabolism	SHSL4r	Cysteine Metabolism
FASm220	Membrane Metabolism	SHSL4r	Cysteine Metabolism
FASm2201	Membrane Metabolism	SHSL4r	Cysteine Metabolism
FASm2202	Membrane Metabolism	SHSL4r	Cysteine Metabolism
FASm240	Membrane Metabolism	SHSL4r	Cysteine Metabolism
FASm2401	Membrane Metabolism	SHSL4r	Cysteine Metabolism
FASm2402	Membrane Metabolism	SHSL4r	Cysteine Metabolism
FASm260	Membrane Metabolism	SHSL4r	Cysteine Metabolism
FASm2601	Membrane Metabolism	SHSL4r	Cysteine Metabolism
FASm2602	Membrane Metabolism	SHSL4r	Cysteine Metabolism
FASm280	Membrane Metabolism	SHSL4r	Cysteine Metabolism
FASm2801	Membrane Metabolism	SHSL4r	Cysteine Metabolism
FASm2802	Membrane Metabolism	SHSL4r	Cysteine Metabolism
FASm300	Membrane Metabolism	SHSL4r	Cysteine Metabolism
FASm320	Membrane Metabolism	SHSL4r	Cysteine Metabolism
FASm340	Membrane Metabolism	SHSL4r	Cysteine Metabolism
FRRPPDIMAS	Membrane Metabolism	SHSL4r	Cysteine Metabolism
G16MTM1	Membrane Metabolism	SHSL4r	Cysteine Metabolism
G1PACT	Sugar Metabolism	SHSL4r	Cysteine Metabolism
G1PTT	Nucleotide Sugar Metabolism	SHSL4r	Cysteine Metabolism
G1SATi	Porphyrin Metabolism	SHSL4r	Cysteine Metabolism
GALFT	Membrane Metabolism	SHSL4r	Cysteine Metabolism
GALKr	Sugar Metabolism	SHSL4r	Cysteine Metabolism
GALT	Nucleotide Sugar Metabolism	SHSL4r	Cysteine Metabolism
GALUi	Sugar Metabolism	SHSL4r	Cysteine Metabolism
GF6PTAr	Glutamate Metabolism	SHSL4r	Cysteine Metabolism
GFUCS	Sugar Metabolism	SHSL4r	Cysteine Metabolism
GK1	Purine Metabolism	SHSL4r	Cysteine Metabolism
GLNS	Glutamate Metabolism	SHSL4r	Cysteine Metabolism
GLUR	Glutamate Metabolism	SHSL4r	Cysteine Metabolism
GLUTRR	Cofactor Metabolism	SHSL4r	Cysteine Metabolism
GLUTRS	Cofactor Metabolism	SHSL4r	Cysteine Metabolism
GMAND	Sugar Metabolism	SHSL4r	Cysteine Metabolism
GMPS2	Purine Metabolism	SHSL4r	Cysteine Metabolism
GMT1	Membrane Metabolism	SHSL4r	Cysteine Metabolism
GRTT	Polyprenyl Metabolism	SHSL4r	Cysteine Metabolism
HCO3E	Miscellaneous	SHSL4r	Cysteine Metabolism
HISTD	Histidine Metabolism	SHSL4r	Cysteine Metabolism
HMBS	Porphyrin Metabolism	SHSL4r	Cysteine Metabolism
ICHORSi	Ubiquinone Metabolism	SHSL4r	Cysteine Metabolism
IGPDH	Histidine Metabolism	SHSL4r	Cysteine Metabolism
IGPS	Phenylalanine Tyrosine Tryptophan Metabolism	SHSL4r	Cysteine Metabolism
IMPC	Purine Metabolism	SHSL4r	Cysteine Metabolism
IMPD	Purine Metabolism	SHSL4r	Cysteine Metabolism
INSH	Purine Metabolism	SHSL4r	Cysteine Metabolism
IPMD	Valine Leucine and Isoleucine Metabolism	SHSL4r	Cysteine Metabolism
IPPMIa	Valine Leucine and Isoleucine Metabolism	SHSL4r	Cysteine Metabolism
IPPMIb	Valine Leucine and Isoleucine Metabolism	SHSL4r	Cysteine Metabolism
IPPS	Valine Leucine and Isoleucine Metabolism	SHSL4r	Cysteine Metabolism
LEUTA	Valine Leucine and Isoleucine Metabolism	SHSL4r	Cysteine Metabolism
MAN6PI	Sugar Metabolism	SHSL4r	Cysteine Metabolism
MANAT1	Membrane Metabolism	SHSL4r	Cysteine Metabolism
MCBTS	Membrane Metabolism	SHSL4r	Cysteine Metabolism
MCBTS3	Membrane Metabolism	SHSL4r	Cysteine Metabolism
MCOATA	Fatty Acid Metabolism	SHSL4r	Cysteine Metabolism
METAT	Methionine Metabolism	SHSL4r	Cysteine Metabolism
MI1PP	Fatty Acid Metabolism	SHSL4r	Cysteine Metabolism
MN6PP	Sugar Metabolism	SHSL4r	Cysteine Metabolism
MOHMT	Pantothenate and CoA Metabolism	SHSL4r	Cysteine Metabolism
MYC1CYC1	Fatty Acid Metabolism	SHSL4r	Cysteine Metabolism
MYC1CYC2	Fatty Acid Metabolism	SHSL4r	Cysteine Metabolism
MYC1CYC3	Fatty Acid Metabolism	SHSL4r	Cysteine Metabolism
MYC1CYC4	Fatty Acid Metabolism	SHSL4r	Cysteine Metabolism
MYC1CYC5	Fatty Acid Metabolism	SHSL4r	Cysteine Metabolism
MYC1M1	Fatty Acid Metabolism	SHSL4r	Cysteine Metabolism
MYC1M2	Fatty Acid Metabolism	SHSL4r	Cysteine Metabolism
MYC2CYC1	Fatty Acid Metabolism	SHSL4r	Cysteine Metabolism
MYC2CYC2	Fatty Acid Metabolism	SHSL4r	Cysteine Metabolism
MYC2CYC3	Fatty Acid Metabolism	SHSL4r	Cysteine Metabolism
MYCON1	Fatty Acid Metabolism	SHSL4r	Cysteine Metabolism
MYCON2	Fatty Acid Metabolism	SHSL4r	Cysteine Metabolism
MYCON3	Fatty Acid Metabolism	SHSL4r	Cysteine Metabolism
MYCON4	Fatty Acid Metabolism	SHSL4r	Cysteine Metabolism
MYCON5	Fatty Acid Metabolism	SHSL4r	Cysteine Metabolism
MYCSacp50	Fatty Acid Metabolism	SHSL4r	Cysteine Metabolism
MYCSacp56	Fatty Acid Metabolism	SHSL4r	Cysteine Metabolism
MYCSacp58	Fatty Acid Metabolism	SHSL4r	Cysteine Metabolism
NDPK4	Pyrimidine Metabolism	SHSL4r	Cysteine Metabolism
NPHS	Ubiquinone Metabolism	SHSL4r	Cysteine Metabolism
O16RHAT	Membrane Metabolism	SHSL4r	Cysteine Metabolism
OMPDC	Pyrimidine Metabolism	SHSL4r	Cysteine Metabolism
ORPT	Pyrimidine Metabolism	SHSL4r	Cysteine Metabolism
PANTS	Pantothenate and CoA Metabolism	SHSL4r	Cysteine Metabolism
PAPPT1	Peptidoglycan Metabolism	SHSL4r	Cysteine Metabolism
PAPPT2	Peptidoglycan Metabolism	SHSL4r	Cysteine Metabolism
PAPPT3	Peptidoglycan Metabolism	SHSL4r	Cysteine Metabolism
PDIMAS	Membrane Metabolism	SHSL4r	Cysteine Metabolism
PGCD	Glycine Serine and Threonine Metabolism	SHSL4r	Cysteine Metabolism
PGPPT3	Peptidoglycan Metabolism	SHSL4r	Cysteine Metabolism
PGSA160	Fatty Acid Metabolism	SHSL4r	Cysteine Metabolism
PGSA160190	Membrane Metabolism	SHSL4r	Cysteine Metabolism
PGSA190	Membrane Metabolism	SHSL4r	Cysteine Metabolism
PMPK	Thiamine Metabolism	SHSL4r	Cysteine Metabolism
PNTK	Pantothenate and CoA Metabolism	SHSL4r	Cysteine Metabolism
PPBNGS	Porphyrin Metabolism	SHSL4r	Cysteine Metabolism
PPCDC	Pantothenate and CoA Metabolism	SHSL4r	Cysteine Metabolism
PPDIMAS	Membrane Metabolism	SHSL4r	Cysteine Metabolism
PPND	Phenylalanine Tyrosine Tryptophan Metabolism	SHSL4r	Cysteine Metabolism
PPNDH	Phenylalanine Tyrosine Tryptophan Metabolism	SHSL4r	Cysteine Metabolism
PPPGO	Porphyrin Metabolism	SHSL4r	Cysteine Metabolism
PPTGS_TB1	Peptidoglycan Metabolism	SHSL4r	Cysteine Metabolism
PPTGS_TB2	Peptidoglycan Metabolism	SHSL4r	Cysteine Metabolism
PRAIi	Histidine Metabolism	SHSL4r	Cysteine Metabolism
PRAMPC	Histidine Metabolism	SHSL4r	Cysteine Metabolism
PRASCS	Purine Metabolism	SHSL4r	Cysteine Metabolism
PREPPACPH	Membrane Metabolism	SHSL4r	Cysteine Metabolism
PREPTHS	Membrane Metabolism	SHSL4r	Cysteine Metabolism
PREPTHS2	Membrane Metabolism	SHSL4r	Cysteine Metabolism
PRMICIi	Histidine Metabolism	SHSL4r	Cysteine Metabolism
PSERT	Glycine Serine and Threonine Metabolism	SHSL4r	Cysteine Metabolism
PSP_L	Glycine Serine and Threonine Metabolism	SHSL4r	Cysteine Metabolism
QULNS	Pantothenate and CoA Metabolism	SHSL4r	Cysteine Metabolism
RBFK	Riboflavin Metabolism	SHSL4r	Cysteine Metabolism
RBFSb	Riboflavin Metabolism	SHSL4r	Cysteine Metabolism
RNDR1	Purine Metabolism	SHSL4r	Cysteine Metabolism
RPI	Pentose Phosphate Pathway	SHSL4r	Cysteine Metabolism
RPPDIMAS	Membrane Metabolism	SHSL4r	Cysteine Metabolism
RRPPDIMAS	Membrane Metabolism	SHSL4r	Cysteine Metabolism
SALCS	Membrane Metabolism	SHSL4r	Cysteine Metabolism
SDPDS	Lysine Metabolism	SHSL4r	Cysteine Metabolism
SDPTA	Lysine Metabolism	SHSL4r	Cysteine Metabolism
SHK3Dr	Phenylalanine Tyrosine Tryptophan Metabolism	SHSL4r	Cysteine Metabolism
TDPDRE	Nucleotide Sugar Metabolism	SHSL4r	Cysteine Metabolism
TDPDRR	Nucleotide Sugar Metabolism	SHSL4r	Cysteine Metabolism
TDPGDH	Nucleotide Sugar Metabolism	SHSL4r	Cysteine Metabolism
THDPS	Lysine Metabolism	SHSL4r	Cysteine Metabolism
THMDP	Cofactor Metabolism	SHSL4r	Cysteine Metabolism
THZPSN	Sugar Metabolism	SHSL4r	Cysteine Metabolism
TMPKr	Thiamine Metabolism	SHSL4r	Cysteine Metabolism
TMPPP	Thiamine Metabolism	SHSL4r	Cysteine Metabolism
TRE6PP	Membrane Metabolism	SHSL4r	Cysteine Metabolism
TRE6PS	Membrane Metabolism	SHSL4r	Cysteine Metabolism
TRESULT	Membrane Metabolism	SHSL4r	Cysteine Metabolism
UAAGDS	Peptidoglycan Metabolism	SHSL4r	Cysteine Metabolism
UAGCVT	Sugar Metabolism	SHSL4r	Cysteine Metabolism
UAGDP	Sugar Metabolism	SHSL4r	Cysteine Metabolism
UAGPT1	Peptidoglycan Metabolism	SHSL4r	Cysteine Metabolism
UAGPT2	Peptidoglycan Metabolism	SHSL4r	Cysteine Metabolism
UAGPT3	Peptidoglycan Metabolism	SHSL4r	Cysteine Metabolism
UAMAGS	Peptidoglycan Metabolism	SHSL4r	Cysteine Metabolism
UAMAS	Peptidoglycan Metabolism	SHSL4r	Cysteine Metabolism
UAMRH	Membrane Metabolism	SHSL4r	Cysteine Metabolism
UAPGR	Sugar Metabolism	SHSL4r	Cysteine Metabolism
UDCPDP	Cofactor Metabolism	SHSL4r	Cysteine Metabolism
UDPG4E	Nucleotide Sugar Metabolism	SHSL4r	Cysteine Metabolism
UDPGALM	Peptidoglycan Metabolism	SHSL4r	Cysteine Metabolism
[truncated: 6,264 more rows]
