# Supplementary material for: Integration of Metabolic Modeling with Gene Co-expression Reveals Transcriptionally Programmed Reactions Explaining Robustness in Mycobacterium tuberculosis
Source: Sci Rep. 2016 Mar 22;6:23440. doi: 10.1038/srep23440 (PMC4802306; doi:10.1038/srep23440)
Supplement: Supplementary Table S4 [file srep23440-s5.xls]

## Sheet: Sheet1
Node 1	Node 2	PCC	Pvalue	Weight TO
Rv1295	Rv3002c	0.50772	0	0.0635045
Rv1295	Rv0733	0.390782	0	0.0738147
Rv1295	Rv3248c	0.455415	0	0.0808342
Rv1295	Rv3045	0.405773	0	0.0643307
Rv1295	Rv3709c	0.446495	0	0.0690095
Rv1295	Rv1304	0.339649	1.78e-15	0.0737345
Rv1295	Rv1305	0.398794	0	0.0944135
Rv1295	Rv1307	0.386461	0	0.0826464
Rv1295	Rv1308	0.375721	0	0.0775879
Rv1295	Rv1309	0.465015	0	0.118245
Rv1295	Rv1310	0.464656	0	0.118693
Rv1295	Rv1311	0.42921	0	0.0640898
Rv1295	Rv2949c	0.428059	0	0.0777215
Rv1295	Rv0896	0.420936	0	0.0935154
Rv1295	Rv2194	0.449768	0	0.0935833
Rv1295	Rv2195	0.424393	0	0.0907585
Rv1295	Rv2196	0.361748	0	0.0661828
Rv1295	Rv2193	0.364389	0	0.0843642
Rv1295	Rv3043c	0.426723	0	0.0722761
Rv1295	Rv0848	-0.355766	1.16e-14	0.0621056
Rv1295	Rv2334	0.460459	0	0.0912011
Rv1295	Rv3806c	0.473924	0	0.0615262
Rv1295	Rv2178c	0.400885	0	0.072614
Rv1295	Rv0824c	0.455186	0	0.0784438
Rv1295	Rv1094	0.435278	0	0.102652
Rv1295	Rv1631	0.439856	0	0.0804564
Rv1295	Rv1098c	0.477648	0	0.113611
Rv1295	Rv1447c	0.497243	0	0.0841253
Rv1295	Rv1436	0.452042	0	0.0881759
Rv1295	Rv0509	0.440107	0	0.0721031
Rv1295	Rv0511	0.520196	0	0.090485
Rv1295	Rv0510	0.412548	0	0.0626624
Rv1295	Rv3001c	0.4374	0	0.0602936
Rv1295	Rv1872c	0.32592	4.37e-14	0.0777255
Rv1295	Rv1837c	0.444544	0	0.082889
Rv1295	Rv1133c	0.396336	0	0.0756587
Rv1295	Rv0470c	0.395197	0	0.073787
Rv1295	Rv3146	0.437818	0	0.0999545
Rv1295	Rv3147	0.230927	1.19e-06	0.0761275
Rv1295	Rv3148	0.347138	8.04e-14	0.0731282
Rv1295	Rv3152	0.32676	2.8e-14	0.0619153
Rv1295	Rv3153	0.421902	0	0.108422
Rv1295	Rv3154	0.296664	5.52e-12	0.0690868
Rv1295	Rv3156	0.322507	7.02e-14	0.0669675
Rv1295	Rv0462	0.402017	0	0.0641505
Rv1295	Rv2241	0.455548	0	0.0985779
Rv1295	Rv2941	0.412921	0	0.0891448
Rv1295	Rv1437	0.517053	0	0.126021
Rv1295	Rv0545c	0.495473	0	0.117203
Rv1295	Rv0512	0.506612	0	0.0673889
Rv1295	Rv3285	0.42533	0	0.0858933
Rv1295	Rv2935	0.40241	0	0.0623469
Rv1295	Rv0432	0.411583	0	0.100834
Rv1295	Rv0542c	0.442605	0	0.074078
Rv1295	Rv3465	0.445201	0	0.0796783
Rv1295	Rv3464	0.425218	0	0.074167
Rv1295	Rv1559	0.468582	0	0.0653423
Rv1295	Rv1438	0.506135	0	0.12724
Rv1295	Rv3490	0.441194	0	0.0801691
Rv1295	Rv1612	0.278806	3.04e-09	0.0643238
Rv1295	Rv1613	0.454463	0	0.113326
Rv2573	Rv3248c	-0.429413	1.33e-19	0.0747547
Rv2573	Rv1304	-0.343449	1.11e-12	0.0658064
Rv2573	Rv1305	-0.328652	1.11e-11	0.0714903
Rv2573	Rv1307	-0.317369	5.95e-11	0.0669457
Rv2573	Rv1308	-0.357738	3.46e-13	0.0719199
Rv2573	Rv1309	-0.448071	5.96e-21	0.100428
Rv2573	Rv1310	-0.50687	1.7e-27	0.109602
Rv2573	Rv1311	-0.511959	3.07e-28	0.0806718
Rv2573	Rv0896	-0.385082	9.15e-16	0.0649861
Rv2573	Rv3043c	-0.488167	2.11e-25	0.0759564
Rv2573	Rv3146	-0.257923	1.81e-07	0.0626423
Rv2573	Rv3153	-0.252004	3.27e-07	0.067517
Rv2573	Rv2241	-0.247909	4.65e-07	0.0600889
Rv2573	Rv0545c	-0.265755	5.65e-08	0.062059
Rv2573	Rv0432	-0.284519	8.24e-09	0.0674892
Rv2573	Rv3465	-0.39433	2.09e-16	0.0619638
Rv2573	Rv3464	-0.466571	3.55e-23	0.0648953
Rv2573	Rv1438	-0.245974	6.98e-07	0.0655184
Rv2573	Rv1613	-0.272608	2.57e-08	0.0704873
Rv3290c	Rv0733	-0.37239	1.75e-18	0.0716099
Rv3290c	Rv2584c	0.576568	0	0.0621736
Rv3290c	Rv3709c	-0.331998	8.17e-14	0.0609093
Rv3290c	Rv1304	-0.275959	1.59e-10	0.0744288
Rv3290c	Rv1305	-0.517343	7.24e-37	0.116662
Rv3290c	Rv1307	-0.310581	4.55e-13	0.0825696
Rv3290c	Rv1308	-0.279854	1.82e-10	0.0761834
Rv3290c	Rv1309	-0.329019	2.58e-14	0.110059
Rv3290c	Rv1310	-0.356315	9e-17	0.112497
Rv3290c	Rv2949c	-0.28985	1.75e-11	0.0631657
Rv3290c	Rv0896	-0.548597	4.85e-42	0.119743
Rv3290c	Rv2194	-0.533854	1.69e-39	0.120318
Rv3290c	Rv2195	-0.50675	3.84e-35	0.116367
Rv3290c	Rv2196	-0.530266	1.1e-38	0.0955145
Rv3290c	Rv2193	-0.514787	1.84e-36	0.115175
Rv3290c	Rv2334	-0.327185	2.58e-14	0.0767854
Rv3290c	Rv2178c	-0.311767	5.01e-13	0.0642721
Rv3290c	Rv0824c	-0.394697	1.02e-20	0.0772691
Rv3290c	Rv1094	-0.293366	9.24e-12	0.0971155
Rv3290c	Rv1098c	-0.469246	3.12e-29	0.120269
Rv3290c	Rv1447c	-0.400377	5.57e-21	0.0757903
Rv3290c	Rv1436	-0.434807	3.27e-25	0.100295
Rv3290c	Rv0509	-0.387181	6.7e-20	0.0690806
Rv3290c	Rv0511	-0.405895	6.92e-22	0.0784313
Rv3290c	Rv1872c	-0.379394	6.62e-19	0.0874811
Rv3290c	Rv1837c	-0.569057	1.3e-45	0.107092
Rv3290c	Rv2243	-0.353147	1.09e-16	0.0623387
Rv3290c	Rv1133c	-0.518693	8.28e-37	0.0926016
Rv3290c	Rv0470c	-0.394193	1.76e-20	0.0807329
Rv3290c	Rv2245	-0.563553	7.81e-45	0.0884688
Rv3290c	Rv2246	-0.548042	5.08e-42	0.0915694
Rv3290c	Rv3146	-0.341088	2.32e-15	0.102141
Rv3290c	Rv3147	-0.427518	1.15e-20	0.092137
Rv3290c	Rv3148	-0.305633	6.68e-11	0.0833599
Rv3290c	Rv3152	-0.497746	1.18e-33	0.0881721
Rv3290c	Rv3153	-0.478708	1.1e-30	0.127192
Rv3290c	Rv3154	-0.380978	2.26e-19	0.0879141
Rv3290c	Rv3155	-0.41248	1.29e-22	0.0814476
Rv3290c	Rv3156	-0.543114	8.93e-41	0.102447
Rv3290c	Rv3157	-0.43687	1.84e-25	0.0678222
Rv3290c	Rv0462	-0.485901	6.27e-32	0.081696
Rv3290c	Rv2241	-0.43444	3.62e-25	0.104531
Rv3290c	Rv2941	-0.476565	8.75e-31	0.101675
Rv3290c	Rv1437	-0.499229	1.26e-33	0.126247
Rv3290c	Rv0545c	-0.476187	1.12e-30	0.122013
Rv3290c	Rv2247	-0.613753	2.02e-54	0.0902498
Rv3290c	Rv3285	-0.571454	3.75e-46	0.11474
Rv3290c	Rv0432	-0.358955	6.8e-17	0.106854
Rv3290c	Rv3465	-0.450142	5.2e-27	0.0797205
Rv3290c	Rv3464	-0.470845	1.01e-29	0.0801978
Rv3290c	Rv1438	-0.442273	8.64e-26	0.124882
Rv3290c	Rv3490	-0.418066	2.26e-23	0.0804182
Rv3290c	Rv1613	-0.390302	2.93e-20	0.11096
Rv1323	Rv3248c	0.541765	0	0.0825218
Rv1323	Rv1304	0.39382	0	0.0636369
Rv1323	Rv1305	0.339135	4.09e-14	0.0718851
Rv1323	Rv1307	0.490099	0	0.0716679
Rv1323	Rv1309	0.421048	0	0.0872023
Rv1323	Rv1310	0.373662	0	0.0860054
Rv1323	Rv0896	0.431907	0	0.0742887
Rv1323	Rv2194	0.345531	1.42e-14	0.0681523
Rv1323	Rv2195	0.367982	2.22e-16	0.0679264
Rv1323	Rv2193	0.283057	4.15e-10	0.060754
Rv1323	Rv2334	0.260278	1.18e-08	0.0615852
Rv1323	Rv0824c	0.515409	0	0.0793122
Rv1323	Rv1094	0.453712	0	0.0807047
Rv1323	Rv1098c	0.285772	4.29e-10	0.0663365
Rv1323	Rv0509	0.43106	0	0.0607626
Rv1323	Rv0511	0.407834	0	0.0702117
Rv1323	Rv1837c	0.363631	4.44e-16	0.0613881
Rv1323	Rv3146	0.349675	1.07e-14	0.0658711
Rv1323	Rv3153	0.366935	4.44e-16	0.0737107
Rv1323	Rv2241	0.464908	0	0.0762958
Rv1323	Rv2941	0.471707	0	0.0728193
Rv1323	Rv1437	0.375626	0	0.0808428
Rv1323	Rv0545c	0.354898	2.22e-15	0.0772887
Rv1323	Rv0512	0.53425	0	0.0688953
Rv1323	Rv3285	0.315301	2.92e-12	0.0628856
Rv1323	Rv0432	0.342256	4.64e-14	0.0695301
Rv1323	Rv0542c	0.404655	0	0.0639243
Rv1323	Rv3465	0.419361	0	0.0624751
Rv1323	Rv3464	0.381213	0	0.0642831
Rv1323	Rv1438	0.297797	7.12e-11	0.0782361
Rv1323	Rv3490	0.435715	0	0.0648431
Rv1323	Rv1613	0.367295	2.22e-16	0.0744804
Rv3535c	Rv0733	-0.492993	3.18e-32	0.0860668
Rv3535c	Rv2780	0.516716	0	0.0652081
Rv3535c	Rv0337c	-0.325534	8.8e-14	0.0610378
Rv3535c	Rv1304	-0.293128	1.83e-11	0.0654108
Rv3535c	Rv1305	-0.418764	7.33e-23	0.0843457
Rv3535c	Rv1306	-0.407054	1.41e-21	0.0629961
Rv3535c	Rv1307	-0.33979	4.1e-15	0.0709885
Rv3535c	Rv1308	-0.414697	1.16e-21	0.0824401
Rv3535c	Rv1309	-0.506543	1.28e-33	0.126804
Rv3535c	Rv1310	-0.556641	7.32e-42	0.130047
Rv3535c	Rv1311	-0.417533	5.87e-21	0.0653203
Rv3535c	Rv2949c	-0.362339	4.41e-17	0.0702548
Rv3535c	Rv0896	-0.311559	8.31e-13	0.0725183
Rv3535c	Rv2194	-0.280781	1.45e-10	0.0662272
Rv3535c	Rv2195	-0.220917	5.46e-07	0.0615963
Rv3535c	Rv2193	-0.366256	1.78e-17	0.0765481
Rv3535c	Rv0848	0.512546	0	0.082388
Rv3535c	Rv2334	-0.417368	1.54e-22	0.0803102
Rv3535c	Rv1094	-0.283482	8.68e-11	0.074178
Rv3535c	Rv1098c	-0.473064	5.72e-29	0.111962
Rv3535c	Rv1436	-0.311431	9.43e-13	0.0655805
Rv3535c	Rv3534c	0.572695	0	0.0684338
Rv3535c	Rv1872c	-0.362362	7.77e-17	0.0718932
Rv3535c	Rv1133c	-0.438007	6.71e-25	0.075715
Rv3535c	Rv0503c	-0.533399	3.32e-33	0.0684151
Rv3535c	Rv0642c	-0.390446	1.39e-17	0.0605018
Rv3535c	Rv3145	-0.417923	2.18e-22	0.0668345
Rv3535c	Rv3146	-0.53173	1.51e-37	0.128273
Rv3535c	Rv3147	-0.56868	1.51e-38	0.129968
Rv3535c	Rv3148	-0.486658	2.01e-27	0.11217
Rv3535c	Rv3149	-0.523892	1.89e-36	0.0887932
Rv3535c	Rv3150	-0.363026	6.76e-17	0.067498
Rv3535c	Rv3152	-0.33642	9.5e-15	0.0763706
Rv3535c	Rv3153	-0.510146	2.38e-34	0.133238
Rv3535c	Rv3154	-0.417018	1.15e-22	0.0968464
Rv3535c	Rv3155	-0.416273	1.85e-22	0.0928712
Rv3535c	Rv3156	-0.383025	6.43e-19	0.0871037
Rv3535c	Rv3157	-0.401834	6.66e-21	0.0699722
Rv3535c	Rv2241	-0.356176	1.84e-16	0.0822844
Rv3535c	Rv2941	-0.281924	1.11e-10	0.0641367
Rv3535c	Rv1437	-0.436534	1.38e-24	0.102398
Rv3535c	Rv0545c	-0.468091	8.28e-29	0.102926
Rv3535c	Rv0432	-0.439522	9.47e-25	0.105119
Rv3535c	Rv3465	-0.352026	4.94e-16	0.0624657
Rv3535c	Rv1438	-0.498803	1.69e-32	0.116086
Rv3535c	Rv1612	-0.367209	1.84e-15	0.0766144
Rv3535c	Rv1613	-0.463834	3.37e-28	0.120363
Rv0254c	Rv0255c	0.500712	0	0.0631443
Rv3280	Rv0733	0.393983	0	0.0813714
Rv3280	Rv3248c	0.42468	0	0.0705591
Rv3280	Rv0337c	0.375688	0	0.0648254
Rv3280	Rv1304	0.516496	0	0.101639
Rv3280	Rv1305	0.537328	0	0.115628
Rv3280	Rv1306	0.416602	0	0.0756937
Rv3280	Rv1307	0.515551	0	0.105373
Rv3280	Rv1308	0.531222	0	0.112876
Rv3280	Rv1309	0.489646	0	0.135393
Rv3280	Rv1310	0.523663	0	0.135075
Rv3280	Rv2949c	0.380016	0	0.0690347
Rv3280	Rv0896	0.513141	0	0.10472
Rv3280	Rv2194	0.446774	0	0.0972543
Rv3280	Rv2195	0.456214	0	0.097647
Rv3280	Rv2196	0.423835	0	0.0714597
Rv3280	Rv2193	0.409832	0	0.0936342
Rv3280	Rv3043c	0.359318	2.22e-16	0.0609914
Rv3280	Rv2334	0.411567	0	0.0834968
Rv3280	Rv2178c	0.39255	0	0.0702669
Rv3280	Rv1094	0.403753	0	0.0977668
Rv3280	Rv1098c	0.559024	0	0.132884
Rv3280	Rv1447c	0.480175	0	0.0753163
Rv3280	Rv1436	0.560992	0	0.105254
Rv3280	Rv0511	0.264788	2.27e-09	0.0615853
Rv3280	Rv1872c	0.485562	0	0.0955266
Rv3280	Rv1837c	0.364567	0	0.072085
Rv3280	Rv1133c	0.420042	0	0.0824675
Rv3280	Rv0470c	0.367776	0	0.0717592
Rv3280	Rv0642c	0.500073	0	0.075027
Rv3280	Rv3146	0.415836	0	0.102647
Rv3280	Rv3147	0.409124	0	0.0919972
Rv3280	Rv3148	0.37824	4.44e-16	0.0858195
Rv3280	Rv3152	0.335473	1.64e-14	0.066623
Rv3280	Rv3153	0.456655	0	0.116744
Rv3280	Rv3154	0.286282	7.89e-11	0.0757955
Rv3280	Rv3155	0.397537	0	0.075076
Rv3280	Rv3156	0.381022	0	0.0814435
Rv3280	Rv0462	0.413998	0	0.074251
Rv3280	Rv2241	0.414442	0	0.0919555
Rv3280	Rv2941	0.370768	0	0.0816985
Rv3280	Rv1437	0.497964	0	0.117159
Rv3280	Rv0545c	0.408591	0	0.11195
Rv3280	Rv3285	0.433542	0	0.0817315
Rv3280	Rv2928	0.522242	0	0.0713395
Rv3280	Rv0432	0.551189	0	0.127237
Rv3280	Rv3465	0.334261	2.07e-14	0.0659306
Rv3280	Rv3464	0.427685	0	0.0640468
Rv3280	Rv1438	0.499962	0	0.126289
Rv3280	Rv1612	0.392362	0	0.0793751
Rv3280	Rv1613	0.492115	0	0.122466
Rv3281	Rv0013	0.35895	6.66e-16	0.0694839
Rv3281	Rv0733	0.483929	0	0.0986102
Rv3281	Rv1286	-0.398217	1.09e-19	0.0608839
Rv3281	Rv3794	0.436969	0	0.0636273
Rv3281	Rv0957	0.399669	0	0.060455
Rv3281	Rv3045	0.392291	0	0.0626
Rv3281	Rv0346c	0.396281	0	0.0641106
Rv3281	Rv0337c	0.436599	0	0.0748051
Rv3281	Rv1304	0.298887	2.1e-11	0.0721548
Rv3281	Rv1305	0.48291	0	0.100997
Rv3281	Rv1307	0.295234	3.77e-11	0.0788049
Rv3281	Rv1308	0.254639	2.66e-08	0.0785044
Rv3281	Rv1309	0.513296	0	0.133018
Rv3281	Rv1310	0.504778	0	0.128922
Rv3281	Rv1311	0.353615	1.55e-15	0.0615474
Rv3281	Rv2289	0.471271	0	0.0711614
Rv3281	Rv2949c	0.511724	0	0.0941027
Rv3281	Rv0896	0.400585	0	0.0946544
Rv3281	Rv2194	0.44502	0	0.0898049
Rv3281	Rv2195	0.423696	0	0.0900721
Rv3281	Rv2193	0.491342	0	0.0980042
Rv3281	Rv3043c	0.39606	0	0.0686345
Rv3281	Rv0848	-0.531167	5.23e-31	0.0881607
Rv3281	Rv2334	0.373832	0	0.088106
Rv3281	Rv1704c	0.407838	0	0.0624795
Rv3281	Rv3806c	0.445428	0	0.0672053
Rv3281	Rv2178c	0.347886	5.33e-15	0.0703725
Rv3281	Rv1094	0.469629	0	0.100203
Rv3281	Rv1409	0.356042	1.11e-15	0.0628488
Rv3281	Rv1631	0.387221	0	0.0788848
Rv3281	Rv1185c	0.457344	0	0.0634042
Rv3281	Rv2947c	0.448558	0	0.0617249
Rv3281	Rv1099c	0.533289	0	0.076539
Rv3281	Rv0247c	0.519705	0	0.0715819
Rv3281	Rv0248c	0.379535	0	0.06142
Rv3281	Rv1098c	0.579356	0	0.143242
Rv3281	Rv1018c	0.393399	4.44e-16	0.0604836
Rv3281	Rv1447c	0.476512	0	0.0805925
Rv3281	Rv3808c	0.463448	0	0.0699127
Rv3281	Rv1436	0.521179	0	0.0931309
Rv3281	Rv2220	0.428617	0	0.0607363
Rv3281	Rv0511	0.259786	7.92e-09	0.0665764
Rv3281	Rv1872c	0.335084	7.11e-14	0.0826454
Rv3281	Rv1837c	0.379397	0	0.0715795
Rv3281	Rv1133c	0.403619	0	0.0853768
Rv3281	Rv0470c	0.508792	0	0.0842995
Rv3281	Rv0503c	0.49781	0	0.0664221
Rv3281	Rv0642c	0.487094	0	0.0660685
Rv3281	Rv3145	0.558419	0	0.0799186
Rv3281	Rv3146	0.592744	0	0.140577
Rv3281	Rv3147	0.503444	0	0.115842
Rv3281	Rv3148	0.426989	0	0.101112
Rv3281	Rv3149	0.320711	7.99e-13	0.0674926
Rv3281	Rv3150	0.353065	2.44e-15	0.0618003
Rv3281	Rv3152	0.375298	0	0.0797596
Rv3281	Rv3153	0.564489	0	0.142946
Rv3281	Rv3154	0.404699	0	0.0930281
Rv3281	Rv3155	0.368371	0	0.0831229
Rv3281	Rv3156	0.360353	4.44e-16	0.0872876
Rv3281	Rv3157	0.2402	1.03e-07	0.0601044
Rv3281	Rv0157	0.462928	0	0.0625915
Rv3281	Rv0462	0.453926	0	0.0738262
Rv3281	Rv2241	0.516311	0	0.108384
Rv3281	Rv2941	0.478209	0	0.0888422
Rv3281	Rv2945c	0.622387	0	0.0857363
Rv3281	Rv1437	0.625705	0	0.146739
Rv3281	Rv0545c	0.595754	0	0.136763
Rv3281	Rv3285	0.444236	0	0.0803472
Rv3281	Rv2928	0.441721	0	0.0645837
Rv3281	Rv0432	0.54859	0	0.126306
Rv3281	Rv3465	0.399578	0	0.0786024
Rv3281	Rv3464	0.364975	0	0.0605182
Rv3281	Rv1201c	0.456112	0	0.0611082
Rv3281	Rv1559	0.435085	0	0.0629678
Rv3281	Rv1449c	0.361061	1.11e-15	0.0647287
Rv3281	Rv1438	0.619399	0	0.149756
Rv3281	Rv3490	0.398002	0	0.07521
Rv3281	Rv1612	0.450939	0	0.0850489
Rv3281	Rv1613	0.623951	0	0.14995
Rv3441c	Rv1309	0.264878	1.23e-09	0.0660655
Rv3441c	Rv1310	0.247484	1.34e-08	0.0614544
Rv3441c	Rv2334	0.3928	0	0.061866
Rv3441c	Rv1631	0.457484	0	0.0767602
Rv3441c	Rv1098c	0.29805	6.37e-12	0.0721064
Rv3441c	Rv1437	0.348517	4.44e-16	0.0781939
Rv3441c	Rv0545c	0.212948	1e-06	0.0653792
Rv3441c	Rv1438	0.387856	0	0.0817902
Rv3441c	Rv1613	0.292897	1.1e-11	0.0721047
Rv1302	Rv2194	-0.360441	2.63e-17	0.067682
Rv1302	Rv2195	-0.30162	2.35e-12	0.0605683
Rv1302	Rv3285	-0.325035	3.47e-14	0.0604772
Rv1654	Rv1653	0.554429	0	0.0787012
Rv1654	Rv1652	0.605198	0	0.0938648
Rv1654	Rv3147	-0.319938	1.03e-11	0.0604538
Rv1653	Rv1655	0.521156	0	0.0703026
Rv1653	Rv1652	0.615923	0	0.102075
Rv0409	Rv1309	0.191255	2.02e-05	0.0618424
Rv0409	Rv1310	0.17262	0.000113456	0.0602168
Rv0409	Rv0848	-0.410748	2.68e-19	0.067593
Rv0409	Rv1631	0.369251	0	0.0664669
Rv0409	Rv3145	0.496321	0	0.0703947
Rv0409	Rv3146	0.329252	6.26e-14	0.0791993
Rv0409	Rv3147	0.332252	1.44e-12	0.07434
Rv0409	Rv3153	0.342404	4.66e-15	0.0807926
Rv0409	Rv1437	0.345429	2.44e-15	0.0743417
Rv0409	Rv1438	0.284339	1.33e-10	0.0696617
Rv0409	Rv1613	0.370053	0	0.0786473
Rv3002c	Rv3003c	0.514604	0	0.0608784
Rv3002c	Rv0733	0.367935	0	0.0651205
Rv3002c	Rv3248c	0.412661	0	0.0600526
Rv3002c	Rv3601c	0.496962	0	0.0618849
Rv3002c	Rv1305	0.294306	1.09e-11	0.0619491
Rv3002c	Rv1309	0.353786	2.22e-16	0.0852412
Rv3002c	Rv1310	0.326889	3.64e-14	0.0804585
Rv3002c	Rv2949c	0.582109	0	0.0789444
Rv3002c	Rv0896	0.314049	3.5e-13	0.0630821
Rv3002c	Rv2194	0.332606	1.15e-14	0.0623574
Rv3002c	Rv2195	0.408981	0	0.0686999
Rv3002c	Rv2193	0.302193	2.85e-12	0.0603972
Rv3002c	Rv3043c	0.444042	0	0.0606892
Rv3002c	Rv0848	-0.447817	6.11e-23	0.0611709
Rv3002c	Rv2334	0.425627	0	0.0711616
Rv3002c	Rv1293	0.488021	0	0.0691449
Rv3002c	Rv3806c	0.529669	0	0.0648551
Rv3002c	Rv2178c	0.405289	0	0.0613572
Rv3002c	Rv1094	0.470141	0	0.0846748
Rv3002c	Rv1631	0.519049	0	0.0835271
Rv3002c	Rv1185c	0.503447	0	0.06285
Rv3002c	Rv2930	0.51346	0	0.0660822
Rv3002c	Rv1098c	0.475711	0	0.0936364
Rv3002c	Rv1447c	0.476202	0	0.068244
Rv3002c	Rv1436	0.326155	3.73e-14	0.0617651
Rv3002c	Rv3859c	0.513806	0	0.0703379
Rv3002c	Rv0511	0.45896	0	0.0690446
Rv3002c	Rv3001c	0.663459	0	0.0765019
Rv3002c	Rv1837c	0.446461	0	0.0628663
Rv3002c	Rv0470c	0.477527	0	0.0627787
Rv3002c	Rv3146	0.435059	0	0.0822507
Rv3002c	Rv3153	0.322741	8.88e-14	0.0801039
Rv3002c	Rv2241	0.357775	0	0.0714659
Rv3002c	Rv2941	0.422689	0	0.0678344
Rv3002c	Rv1437	0.545105	0	0.110145
Rv3002c	Rv0545c	0.48072	0	0.0980566
Rv3002c	Rv2931	0.527422	0	0.0666871
Rv3002c	Rv0432	0.327947	3.77e-14	0.0744091
Rv3002c	Rv0542c	0.439374	0	0.0664041
Rv3002c	Rv3465	0.383319	0	0.0618743
Rv3002c	Rv1559	0.608944	0	0.0723518
Rv3002c	Rv1438	0.551399	0	0.108057
Rv3002c	Rv3490	0.413301	0	0.0670975
Rv3002c	Rv1613	0.435549	0	0.0944103
Rv3002c	Rv3455c	0.471632	0	0.0603305
Rv3003c	Rv1309	0.311397	7.31e-13	0.0648858
Rv3003c	Rv1631	0.475785	0	0.0654911
Rv3003c	Rv3001c	0.634882	0	0.0796939
Rv3003c	Rv0545c	0.305056	1.73e-12	0.0617883
Rv3470c	Rv0733	-0.387162	1.02e-16	0.0685685
Rv3470c	Rv3248c	-0.444037	4.66e-22	0.0745723
Rv3470c	Rv1304	-0.315698	2.33e-11	0.0619249
Rv3470c	Rv1305	-0.352084	6.18e-14	0.0733928
Rv3470c	Rv1307	-0.348525	1.14e-13	0.0687294
Rv3470c	Rv1308	-0.305177	2.63e-10	0.0655204
Rv3470c	Rv1309	-0.362757	1.78e-14	0.0953548
Rv3470c	Rv1310	-0.348469	1.71e-13	0.0951921
Rv3470c	Rv1311	-0.436286	2.28e-19	0.0631297
Rv3470c	Rv0896	-0.407028	1.81e-18	0.0704016
Rv3470c	Rv3043c	-0.472844	6.79e-25	0.0731882
Rv3470c	Rv2334	-0.291596	8.93e-10	0.0630196
Rv3470c	Rv1094	-0.255464	8.38e-08	0.0616663
Rv3470c	Rv1631	-0.408589	3.95e-18	0.0645211
Rv3470c	Rv1098c	-0.338558	1.07e-12	0.0767329
Rv3470c	Rv3001c	-0.417029	3.82e-19	0.0623763
Rv3470c	Rv3146	-0.293725	8.78e-10	0.0710142
Rv3470c	Rv3147	-0.311782	7.48e-11	0.0615056
Rv3470c	Rv3153	-0.313028	5.05e-11	0.0764966
Rv3470c	Rv2241	-0.39869	1.21e-17	0.070438
Rv3470c	Rv1437	-0.33414	1.82e-12	0.0779908
Rv3470c	Rv0545c	-0.321666	9.81e-12	0.0775526
Rv3470c	Rv0432	-0.373912	2.77e-15	0.0776295
Rv3470c	Rv3465	-0.404762	4.17e-18	0.0646547
Rv3470c	Rv1438	-0.278239	7.2e-09	0.0800682
Rv3470c	Rv1612	-0.359065	2.75e-14	0.0630367
Rv3470c	Rv1613	-0.347094	1.66e-13	0.0846213
Rv1475c	Rv3248c	0.525757	0	0.0872957
Rv1475c	Rv1304	0.399363	0	0.0714213
Rv1475c	Rv1305	0.305892	1.11e-12	0.0775596
Rv1475c	Rv1307	0.285002	3.88e-11	0.0676313
Rv1475c	Rv1308	0.292626	2.28e-11	0.0630069
Rv1475c	Rv1309	0.295946	9.52e-12	0.0883652
Rv1475c	Rv1310	0.30527	1.59e-12	0.0888669
Rv1475c	Rv0896	0.474945	0	0.0927075
Rv1475c	Rv2194	0.321674	6.55e-14	0.0793761
Rv1475c	Rv2195	0.314856	2.32e-13	0.0775136
Rv1475c	Rv2193	0.197889	5.68e-06	0.0662566
Rv1475c	Rv2334	0.263274	1.3e-09	0.0649514
Rv1475c	Rv2178c	0.393163	0	0.0637319
Rv1475c	Rv0824c	0.432754	0	0.077088
Rv1475c	Rv1094	0.376554	0	0.0890632
Rv1475c	Rv1098c	0.337623	4.66e-15	0.0857483
Rv1475c	Rv1447c	0.355097	0	0.0643739
Rv1475c	Rv1436	0.33487	5.33e-15	0.0738062
Rv1475c	Rv0509	0.396636	0	0.0605564
Rv1475c	Rv0511	0.308379	8.28e-13	0.0652178
Rv1475c	Rv1872c	0.333733	1.04e-14	0.0698527
Rv1475c	Rv1837c	0.394146	0	0.0712076
Rv1475c	Rv0470c	0.479473	0	0.0772394
Rv1475c	Rv3146	0.384011	0	0.0815519
Rv1475c	Rv3153	0.354341	0	0.0861466
Rv1475c	Rv2241	0.392972	0	0.082536
Rv1475c	Rv2941	0.446976	0	0.0842434
Rv1475c	Rv1437	0.413004	0	0.096933
Rv1475c	Rv0545c	0.376672	0	0.0899395
Rv1475c	Rv3285	0.334614	5.33e-15	0.0688605
Rv1475c	Rv0432	0.364304	0	0.0850697
Rv1475c	Rv3465	0.389464	0	0.0660525
Rv1475c	Rv3464	0.484482	0	0.0749441
Rv1475c	Rv1438	0.347897	4.44e-16	0.0932454
Rv1475c	Rv3490	0.336142	3.77e-15	0.0677258
Rv1475c	Rv1613	0.28016	8.87e-11	0.0801453
Rv1655	Rv1652	0.485466	0	0.06987
Rv3310	Rv1098c	0.354979	2.22e-16	0.0685364
Rv3310	Rv3146	0.321764	1.33e-13	0.0626995
Rv3310	Rv1437	0.33639	7.11e-15	0.0651042
Rv3310	Rv1438	0.363275	0	0.0672172
Rv3310	Rv1613	0.324642	5.55e-14	0.0661929
Rv0812	Rv1304	-0.29372	3.48e-10	0.0632416
Rv0812	Rv1305	-0.322562	4.36e-12	0.072662
Rv0812	Rv1306	-0.400099	2.63e-18	0.0655541
Rv0812	Rv1307	-0.336376	4.49e-13	0.0670535
Rv0812	Rv1308	-0.28317	2.81e-09	0.064511
Rv0812	Rv1309	-0.280644	2.92e-09	0.0773955
Rv0812	Rv1310	-0.241852	3.19e-07	0.0687148
Rv0812	Rv2246	-0.405207	8.89e-19	0.0654186
Rv0013	Rv0733	0.376462	0	0.0865206
Rv0013	Rv0337c	0.382124	0	0.0735649
Rv0013	Rv1304	0.302549	2.55e-12	0.0712159
Rv0013	Rv1305	0.320823	9.59e-14	0.0894062
Rv0013	Rv1307	0.297001	6.6e-12	0.0777289
Rv0013	Rv1308	0.333496	2.24e-14	0.0835295
Rv0013	Rv1309	0.38721	0	0.127338
Rv0013	Rv1310	0.384888	0	0.12412
Rv0013	Rv2949c	0.386804	0	0.0860948
Rv0013	Rv0896	0.296902	6.71e-12	0.0858422
Rv0013	Rv2194	0.346389	6.66e-16	0.0829728
Rv0013	Rv2195	0.312789	4.39e-13	0.0817875
Rv0013	Rv2193	0.28526	4.63e-11	0.0856136
Rv0013	Rv0848	-0.399287	3.41e-18	0.0818748
Rv0013	Rv2334	0.367412	0	0.0896014
Rv0013	Rv2178c	0.355368	0	0.0693021
Rv0013	Rv1094	0.362305	0	0.0959952
Rv0013	Rv1631	0.38746	0	0.0756743
Rv0013	Rv1098c	0.43557	0	0.134406
Rv0013	Rv1447c	0.335795	9.33e-15	0.0727838
Rv0013	Rv1436	0.341147	2.22e-15	0.0843633
Rv0013	Rv0511	0.265124	1.19e-09	0.0640815
Rv0013	Rv1872c	0.369948	0	0.0869161
Rv0013	Rv1837c	0.24316	2.51e-08	0.0602476
Rv0013	Rv1133c	0.341344	2.22e-15	0.0800075
Rv0013	Rv0470c	0.348932	4.44e-16	0.0716411
Rv0013	Rv0642c	0.367564	1.78e-15	0.0629326
Rv0013	Rv3145	0.434261	0	0.0739567
Rv0013	Rv3146	0.450225	0	0.131765
Rv0013	Rv3147	0.442899	0	0.118417
Rv0013	Rv3148	0.396965	0	0.104434
Rv0013	Rv3149	0.297326	8.29e-12	0.0719867
Rv0013	Rv3150	0.278296	1.96e-10	0.062486
Rv0013	Rv3152	0.302553	2.81e-12	0.0785335
Rv0013	Rv3153	0.445351	0	0.139141
Rv0013	Rv3154	0.298844	4.82e-12	0.0923828
Rv0013	Rv3155	0.345243	8.88e-16	0.0878906
Rv0013	Rv3156	0.343308	1.55e-15	0.0887879
Rv0013	Rv3157	0.306374	1.45e-12	0.0636447
Rv0013	Rv0462	0.300033	4.33e-12	0.0613589
Rv0013	Rv2241	0.356956	0	0.0964267
Rv0013	Rv2941	0.303635	2.11e-12	0.0765099
Rv0013	Rv2945c	0.404748	0	0.0685517
Rv0013	Rv1437	0.466485	0	0.131973
Rv0013	Rv0545c	0.414503	0	0.119833
Rv0013	Rv3285	0.296287	7.81e-12	0.0688187
Rv0013	Rv0432	0.475491	0	0.123862
Rv0013	Rv3465	0.330392	1.87e-14	0.0709685
Rv0013	Rv1449c	0.370594	0	0.0601669
Rv0013	Rv1438	0.41711	0	0.135027
Rv0013	Rv3490	0.351548	2.22e-16	0.0729536
Rv0013	Rv1612	0.288581	9.46e-10	0.0780694
Rv0013	Rv1613	0.44003	0	0.13762
Rv3713	Rv2497c	-0.509909	1.69e-35	0.0604286
Rv0733	Rv1625c	-0.444435	8.01e-23	0.0779742
Rv0733	Rv1285	-0.365788	8.2e-18	0.0705123
Rv0733	Rv1286	-0.329148	1.49e-14	0.0682301
Rv0733	Rv3794	0.484835	0	0.0825252
Rv0733	Rv2483c	-0.352226	1.62e-16	0.0694097
Rv0733	Rv3248c	0.35923	0	0.067045
Rv0733	Rv0423c	0.304105	1.94e-12	0.069825
Rv0733	Rv0957	0.527558	0	0.0972948
Rv0733	Rv2780	-0.357426	4.38e-17	0.0700056
Rv0733	Rv2259	0.440005	0	0.0762263
Rv0733	Rv3045	0.513876	0	0.0907092
Rv0733	Rv2320c	-0.285945	8.79e-10	0.0617215
Rv0733	Rv0346c	0.278875	1.18e-10	0.0687318
Rv0733	Rv2127	0.423052	0	0.0738992
Rv0733	Rv3601c	0.417871	0	0.0643183
Rv0733	Rv3709c	0.36866	0	0.0654108
Rv0733	Rv0337c	0.484275	0	0.0942821
Rv0733	Rv1304	0.502669	0	0.0938088
Rv0733	Rv1305	0.62852	0	0.113703
Rv0733	Rv1306	0.606461	0	0.10464
Rv0733	Rv1307	0.490822	0	0.0970359
Rv0733	Rv1308	0.533901	0	0.0996091
Rv0733	Rv1309	0.681425	0	0.150394
Rv0733	Rv1310	0.635645	0	0.143316
Rv0733	Rv1311	0.533089	0	0.100382
Rv0733	Rv0522	-0.399949	4.61e-18	0.0637297
Rv0733	Rv1589	0.446482	0	0.0639163
Rv0733	Rv2289	0.483087	0	0.0916923
Rv0733	Rv1885c	0.598719	0	0.096384
Rv0733	Rv2949c	0.523465	0	0.0928509
Rv0733	Rv1239c	-0.146912	0.000816066	0.0604647
Rv0733	Rv0374c	-0.335938	6.09e-14	0.0634052
Rv0733	Rv0375c	-0.364153	5e-16	0.0711415
Rv0733	Rv0896	0.464333	0	0.0890085
Rv0733	Rv1699	0.219333	4.5e-07	0.0668067
Rv0733	Rv3283	0.220555	3.97e-07	0.0637805
Rv0733	Rv2194	0.348705	4.44e-16	0.0771142
Rv0733	Rv2195	0.325094	3.24e-14	0.0755718
Rv0733	Rv2196	0.272267	3.33e-10	0.0661041
Rv0733	Rv2193	0.52823	0	0.0951805
Rv0733	Rv3043c	0.5588	0	0.0930764
Rv0733	Rv0848	-0.531514	9.7e-34	0.0920512
Rv0733	Rv2334	0.485047	0	0.0885781
Rv0733	Rv1622c	-0.509416	1.49e-35	0.0902483
Rv0733	Rv1623c	-0.338002	2.78e-15	0.0637285
Rv0733	Rv3315c	-0.261467	1.47e-09	0.0618669
Rv0733	Rv1704c	0.546732	0	0.101293
Rv0733	Rv1293	0.318132	2.57e-13	0.0610569
Rv0733	Rv2881c	0.410033	0	0.0668613
Rv0733	Rv3806c	0.41466	0	0.0761524
Rv0733	Rv2178c	0.429103	0	0.082909
Rv0733	Rv1094	0.421428	0	0.0886985
Rv0733	Rv1389	0.533059	0	0.0820006
Rv0733	Rv2753c	0.37074	0	0.0793731
Rv0733	Rv1409	0.405577	0	0.0932536
Rv0733	Rv1207	0.346832	6.66e-15	0.0646726
Rv0733	Rv2537c	0.307345	1.92e-12	0.060876
Rv0733	Rv1631	0.521586	0	0.0808375
Rv0733	Rv2697c	0.413602	0	0.0744147
Rv0733	Rv2870c	-0.380637	1.19e-16	0.0684016
Rv0733	Rv1618	0.506909	0	0.0885054
Rv0733	Rv1185c	0.474891	0	0.0839652
Rv0733	Rv3801c	0.290461	1.65e-11	0.0641828
Rv0733	Rv1715	-0.379701	3.56e-19	0.0681914
Rv0733	Rv1484	0.364253	0	0.0703629
Rv0733	Rv2947c	0.385416	0	0.0702162
Rv0733	Rv1663	-0.368034	4.31e-18	0.0763407
Rv0733	Rv2940c	0.320355	9.37e-14	0.0613028
Rv0733	Rv1099c	0.449293	0	0.0904783
Rv0733	Rv2605c	0.515518	0	0.0947215
Rv0733	Rv1552	-0.474092	2.52e-28	0.0814384
Rv0733	Rv0247c	0.390958	0	0.0781154
Rv0733	Rv0248c	0.378385	0	0.0798529
Rv0733	Rv3317	0.328761	2.02e-14	0.0677354
Rv0733	Rv2964	-0.348749	2.74e-16	0.0661307
Rv0733	Rv1098c	0.61718	0	0.129153
Rv0733	Rv1018c	0.443962	0	0.0931047
Rv0733	Rv1447c	0.377966	0	0.0741782
Rv0733	Rv3808c	0.352248	2.22e-16	0.0842735
Rv0733	Rv0618	0.326514	2.49e-14	0.0662452
Rv0733	Rv1436	0.442735	0	0.0838704
Rv0733	Rv0389	-0.327482	3.45e-14	0.0704842
Rv0733	Rv1093	0.458195	0	0.0946338
Rv0733	Rv1328	0.461483	0	0.0916461
Rv0733	Rv1878	-0.24345	2.65e-08	0.0718856
Rv0733	Rv2220	0.530581	0	0.0977689
Rv0733	Rv2222c	0.227501	1.7e-07	0.0625785
Rv0733	Rv2476c	0.447979	0	0.0937317
Rv0733	Rv3858c	0.341736	1.55e-15	0.0701807
Rv0733	Rv3859c	0.51455	0	0.0885718
Rv0733	Rv0509	0.443862	0	0.0775395
Rv0733	Rv2832c	-0.301002	3.5e-12	0.0602853
Rv0733	Rv2833c	-0.332753	1.06e-14	0.0752606
Rv0733	Rv1826	0.391169	0	0.0778795
Rv0733	Rv0773c	0.452324	0	0.067829
Rv0733	Rv0511	0.437686	0	0.0752015
Rv0733	Rv0650	-0.404583	1.16e-19	0.076526
Rv0733	Rv0510	0.333805	1.31e-14	0.0628514
Rv0733	Rv3534c	-0.45891	3.46e-28	0.0834569
Rv0733	Rv1294	0.411103	0	0.0779757
Rv0733	Rv3624c	0.342741	2.08e-13	0.0755264
Rv0733	Rv3215	0.3232	4.66e-14	0.0612413
Rv0733	Rv1611	0.441032	0	0.0871424
Rv0733	Rv3001c	0.610515	0	0.0831283
Rv0733	Rv0694	0.263446	1.09e-09	0.0669201
Rv0733	Rv1872c	0.394731	0	0.0791399
Rv0733	Rv1837c	0.416556	0	0.0722399
Rv0733	Rv3264c	0.302453	2.47e-12	0.0703743
Rv0733	Rv1240	0.585765	0	0.0989624
Rv0733	Rv2332	-0.385343	3.23e-19	0.0736253
Rv0733	Rv2674	0.440483	0	0.0829732
Rv0733	Rv1133c	0.607939	0	0.105093
Rv0733	Rv1492	-0.432207	6.05e-25	0.0652307
Rv0733	Rv0753c	-0.210149	1.94e-06	0.063053
Rv0733	Rv2225	0.430856	0	0.0813043
Rv0733	Rv1562c	-0.376917	1.07e-18	0.0747259
Rv0733	Rv1563c	-0.335353	4.99e-15	0.0631171
Rv0733	Rv0470c	0.457496	0	0.0883889
Rv0733	Rv0503c	0.46818	0	0.0846147
Rv0733	Rv0642c	0.543415	0	0.091743
Rv0733	Rv1483	0.515634	0	0.093139
Rv0733	Rv2245	0.346934	4.44e-16	0.0649265
Rv0733	Rv2246	0.394848	0	0.0708212
Rv0733	Rv3145	0.47437	0	0.088638
Rv0733	Rv3146	0.591526	0	0.123515
Rv0733	Rv3147	0.562606	0	0.109912
Rv0733	Rv3148	0.522633	0	0.100658
Rv0733	Rv3149	0.494866	0	0.0917686
Rv0733	Rv3150	0.392716	0	0.0889391
Rv0733	Rv3152	0.361139	0	0.0847545
Rv0733	Rv3153	0.551014	0	0.126797
Rv0733	Rv3154	0.476997	0	0.091845
Rv0733	Rv3155	0.421626	0	0.0917833
Rv0733	Rv3156	0.424381	0	0.0921727
Rv0733	Rv3157	0.421281	0	0.0842141
Rv0733	Rv3158	0.291824	1.37e-11	0.0744506
Rv0733	Rv0156	0.444868	0	0.083344
Rv0733	Rv0157	0.499608	0	0.0875958
Rv0733	Rv0267	-0.331693	1.64e-14	0.0649117
Rv0733	Rv2287	-0.275409	2.21e-10	0.0649459
Rv0733	Rv2445c	0.563424	0	0.0914286
Rv0733	Rv3265c	0.452241	0	0.0872601
Rv0733	Rv2322c	-0.350747	7.81e-16	0.0744518
Rv0733	Rv1248c	0.330563	1.07e-14	0.062183
Rv0733	Rv0500	0.43458	0	0.0727723
Rv0733	Rv1755c	-0.401967	1.44e-20	0.0731284
Rv0733	Rv0462	0.588115	0	0.10228
Rv0733	Rv0843	-0.513864	8.85e-36	0.0907431
Rv0733	Rv2241	0.540384	0	0.0987358
Rv0733	Rv2941	0.539898	0	0.0880919
Rv0733	Rv2945c	0.456167	0	0.0880639
Rv0733	Rv1437	0.545222	0	0.117831
Rv0733	Rv0545c	0.672172	0	0.129736
Rv0733	Rv2501c	-0.41896	2.16e-23	0.0811092
Rv0733	Rv2502c	-0.350606	2.27e-16	0.0611872
Rv0733	Rv3285	0.487487	0	0.0846751
Rv0733	Rv2928	0.484783	0	0.0964996
Rv0733	Rv2931	0.384925	0	0.0688516
Rv0733	Rv2932	0.410033	0	0.0696908
Rv0733	Rv2933	0.312468	6.71e-13	0.0608004
Rv0733	Rv2934	0.308623	1.13e-12	0.0606359
Rv0733	Rv2935	0.417485	0	0.0726842
Rv0733	Rv0803	0.387121	0	0.0714114
Rv0733	Rv1017c	0.375577	0	0.0648495
Rv0733	Rv1617	0.444445	0	0.0771464
Rv0733	Rv3051c	0.294051	8.23e-12	0.0709719
Rv0733	Rv1202	0.337077	3.55e-15	0.0618988
Rv0733	Rv1079	0.416462	0	0.0809972
Rv0733	Rv0432	0.586994	0	0.122774
Rv0733	Rv3846	0.507066	0	0.0864658
Rv0733	Rv0542c	0.35503	0	0.0630528
Rv0733	Rv0951	0.472898	0	0.0808083
Rv0733	Rv0952	0.549961	0	0.0923349
Rv0733	Rv1448c	0.299109	3.99e-12	0.0706269
Rv0733	Rv1672c	-0.412131	1.17e-22	0.0793325
Rv0733	Rv3465	0.51532	0	0.0889611
Rv0733	Rv3464	0.401343	0	0.071522
Rv0733	Rv1201c	0.567528	0	0.101705
Rv0733	Rv1559	0.463767	0	0.0782191
Rv0733	Rv0417	-0.196859	9.05e-06	0.0619267
Rv0733	Rv1449c	0.463606	0	0.0949348
Rv0733	Rv1438	0.540878	0	0.126446
Rv0733	Rv3490	0.349621	2.22e-16	0.0690789
Rv0733	Rv0295c	0.268505	6.39e-10	0.0605674
Rv0733	Rv1612	0.560115	0	0.0989255
Rv0733	Rv1613	0.622757	0	0.138294
Rv0733	Rv0501	0.458346	0	0.0797897
Rv0733	Rv0458	-0.360334	3.1e-17	0.0653897
Rv0733	Rv3119	0.445786	0	0.0861428
Rv1320c	Rv1309	0.168188	0.000137655	0.0687522
Rv1320c	Rv1310	0.220724	4.66e-07	0.068483
Rv1320c	Rv1094	0.252473	5.84e-09	0.0625419
Rv1320c	Rv1098c	0.301875	3.48e-12	0.0805691
Rv1320c	Rv1872c	0.391858	0	0.0681134
Rv1320c	Rv3146	0.301019	4.03e-12	0.0798189
Rv1320c	Rv3147	0.264318	2.44e-08	0.0714099
Rv1320c	Rv3148	0.282711	1.79e-09	0.0652225
Rv1320c	Rv3153	0.272693	3.8e-10	0.0817612
Rv1320c	Rv1437	0.252351	7.28e-09	0.0737947
Rv1320c	Rv0545c	0.217493	6.09e-07	0.0643235
Rv1320c	Rv0432	0.345321	1.33e-15	0.074315
Rv1320c	Rv1438	0.29458	1.25e-11	0.0793983
Rv1320c	Rv1613	0.264943	1.01e-09	0.0771377
Rv1625c	Rv1304	-0.28917	5.83e-10	0.0626831
Rv1625c	Rv1305	-0.412029	1.53e-19	0.0757304
Rv1625c	Rv1307	-0.436305	5.76e-22	0.0741919
Rv1625c	Rv1308	-0.408526	1.59e-18	0.0777474
Rv1625c	Rv1309	-0.405906	1.32e-18	0.0939585
Rv1625c	Rv1310	-0.407092	7.81e-19	0.0927654
Rv1625c	Rv1098c	-0.45175	3.66e-23	0.0879449
Rv1625c	Rv3153	-0.212238	7.82e-06	0.0609479
Rv1625c	Rv1437	-0.2275	1.59e-06	0.0675327
Rv1625c	Rv0545c	-0.368137	1.34e-15	0.0772011
Rv1625c	Rv0432	-0.337116	5.73e-13	0.0763611
Rv1625c	Rv0952	-0.492841	2.64e-28	0.0657863
Rv1625c	Rv1438	-0.365552	3.9e-15	0.0782371
Rv1625c	Rv1613	-0.355666	1.45e-14	0.079696
Rv1647	Rv3146	-0.360908	8.49e-15	0.0676772
Rv1647	Rv3147	-0.416353	1.53e-19	0.0783454
Rv1647	Rv3148	-0.319073	8.47e-12	0.0680653
Rv1647	Rv3149	-0.427643	7.4e-21	0.0646673
Rv1647	Rv3153	-0.382873	1.14e-16	0.0753334
Rv1647	Rv3154	-0.327439	1.57e-12	0.0641111
Rv1647	Rv3155	-0.397006	4.61e-18	0.0666456
Rv2202c	Rv3248c	0.552949	0	0.0870397
Rv2202c	Rv3045	0.452817	0	0.0609445
Rv2202c	Rv1568	-0.490727	5.82e-32	0.0652608
Rv2202c	Rv3709c	0.460328	0	0.0695701
Rv2202c	Rv1304	0.40202	0	0.0725086
Rv2202c	Rv1305	0.40651	0	0.0847181
Rv2202c	Rv1307	0.39409	0	0.0749419
Rv2202c	Rv1308	0.337313	7.99e-15	0.0662263
Rv2202c	Rv1309	0.429535	0	0.0982236
Rv2202c	Rv1310	0.391397	0	0.0962687
Rv2202c	Rv2949c	0.40215	0	0.0639751
Rv2202c	Rv0896	0.407438	0	0.0872778
Rv2202c	Rv2194	0.44149	0	0.0924174
Rv2202c	Rv2195	0.451996	0	0.0928459
Rv2202c	Rv2196	0.424457	0	0.0688798
Rv2202c	Rv2193	0.346744	4.44e-16	0.0758576
Rv2202c	Rv2334	0.446994	0	0.0786581
Rv2202c	Rv2178c	0.460585	0	0.0668277
Rv2202c	Rv0824c	0.5528	0	0.0916926
Rv2202c	Rv1094	0.5412	0	0.108496
Rv2202c	Rv1631	0.394845	0	0.0622588
Rv2202c	Rv2524c	0.490272	0	0.0645806
Rv2202c	Rv1098c	0.431953	0	0.0889258
Rv2202c	Rv1447c	0.436366	0	0.0714926
Rv2202c	Rv1436	0.394145	0	0.0791963
Rv2202c	Rv0509	0.517447	0	0.0748051
Rv2202c	Rv3609c	0.535326	0	0.0645758
Rv2202c	Rv0511	0.506958	0	0.0874445
Rv2202c	Rv0510	0.463704	0	0.0637026
Rv2202c	Rv1029	-0.447135	2.18e-26	0.0647702
Rv2202c	Rv1030	-0.413771	1.35e-22	0.0627968
Rv2202c	Rv1031	-0.489178	4.85e-32	0.0632622
Rv2202c	Rv1872c	0.478434	0	0.0815137
Rv2202c	Rv1837c	0.481777	0	0.083091
Rv2202c	Rv0470c	0.459232	0	0.0718162
Rv2202c	Rv3800c	0.487301	0	0.0647722
Rv2202c	Rv3146	0.401975	0	0.078634
Rv2202c	Rv3153	0.373614	0	0.0866778
Rv2202c	Rv2391	0.47367	0	0.065458
Rv2202c	Rv2392	0.530326	0	0.0711912
Rv2202c	Rv2241	0.452132	0	0.087666
Rv2202c	Rv2941	0.543186	0	0.0917211
Rv2202c	Rv1437	0.429768	0	0.104017
Rv2202c	Rv0545c	0.48274	0	0.0993055
Rv2202c	Rv0512	0.497478	0	0.0692712
Rv2202c	Rv3285	0.421682	0	0.0820939
Rv2202c	Rv2935	0.428811	0	0.0611303
Rv2202c	Rv1594	0.47177	0	0.061116
Rv2202c	Rv0432	0.396075	0	0.0847274
Rv2202c	Rv0542c	0.473896	0	0.072551
Rv2202c	Rv3465	0.398027	0	0.0661604
Rv2202c	Rv3464	0.457186	0	0.0729987
Rv2202c	Rv1438	0.444794	0	0.102954
Rv2202c	Rv3490	0.477431	0	0.0819865
Rv2202c	Rv1613	0.301415	2.43e-12	0.0853597
Rv2208	Rv2194	0.319742	1.24e-13	0.0614454
Rv2208	Rv2195	0.309147	8.42e-13	0.0609184
Rv2208	Rv1094	0.258687	2.74e-09	0.0611421
Rv2208	Rv1098c	0.340771	3.33e-15	0.0648171
Rv2208	Rv1436	0.375683	0	0.0669194
Rv2208	Rv1872c	0.37283	0	0.0661612
Rv2208	Rv1438	0.222429	4.43e-07	0.0604247
Rv1285	Rv1286	0.815357	0	0.100348
Rv1285	Rv0337c	-0.410844	2.86e-22	0.0645614
Rv1285	Rv1305	-0.3047	1.37e-12	0.0672431
Rv1285	Rv1307	-0.36577	7.66e-18	0.0638308
Rv1285	Rv1308	-0.431317	4.52e-24	0.0729736
Rv1285	Rv1309	-0.480843	9.42e-31	0.108484
Rv1285	Rv1310	-0.431832	1.25e-24	0.10042
Rv1285	Rv2949c	-0.443114	2.82e-26	0.0736628
Rv1285	Rv2193	-0.297349	4.91e-12	0.0647188
Rv1285	Rv0848	0.480747	0	0.0734941
Rv1285	Rv2334	-0.35476	1.09e-16	0.0683661
Rv1285	Rv1094	-0.312652	3.29e-13	0.0671033
Rv1285	Rv1631	-0.476811	5.68e-30	0.070727
Rv1285	Rv1098c	-0.46003	5.71e-28	0.104696
Rv1285	Rv2987c	0.506566	0	0.0678325
Rv1285	Rv1872c	-0.357408	8.79e-17	0.0645494
Rv1285	Rv1133c	-0.344432	9.21e-16	0.0625417
Rv1285	Rv3146	-0.416422	9.1e-23	0.103414
Rv1285	Rv3147	-0.478864	3.81e-26	0.104053
Rv1285	Rv3148	-0.439594	5e-22	0.0926555
Rv1285	Rv3149	-0.464403	1.07e-28	0.0748026
Rv1285	Rv3150	-0.372702	3.22e-18	0.0605234
Rv1285	Rv3152	-0.369625	4.07e-18	0.0697337
Rv1285	Rv3153	-0.428236	3.32e-24	0.109992
Rv1285	Rv3154	-0.419383	1.75e-23	0.0877011
Rv1285	Rv3155	-0.461707	1.49e-28	0.0837229
Rv1285	Rv3156	-0.437751	1.99e-25	0.0831119
Rv1285	Rv1695	-0.48667	6.39e-32	0.0614034
Rv1285	Rv2241	-0.298624	4.55e-12	0.064945
Rv1285	Rv2945c	-0.485337	1.3e-31	0.0641743
Rv1285	Rv1437	-0.465557	7.52e-29	0.100272
Rv1285	Rv0545c	-0.394209	1.14e-20	0.0910685
Rv1285	Rv2122c	0.462204	0	0.0620714
Rv1285	Rv2465c	0.549013	0	0.0619585
Rv1285	Rv0432	-0.449542	1.37e-26	0.0945149
Rv1285	Rv1438	-0.464155	1.66e-28	0.10565
Rv1285	Rv1612	-0.386136	5.48e-17	0.0727348
Rv1285	Rv1613	-0.578323	2.18e-47	0.125458
Rv1285	Rv1130	0.494702	0	0.0691233
Rv1286	Rv3794	-0.520557	6.73e-37	0.0649924
Rv1286	Rv0337c	-0.37406	1.89e-18	0.061949
Rv1286	Rv1305	-0.295624	6.6e-12	0.0693825
Rv1286	Rv1307	-0.302773	1.92e-12	0.0624362
Rv1286	Rv1308	-0.357609	1.37e-16	0.0667225
Rv1286	Rv1309	-0.363137	2.42e-17	0.101608
Rv1286	Rv1310	-0.335328	6.02e-15	0.0940348
Rv1286	Rv2949c	-0.42036	1.49e-23	0.0750727
Rv1286	Rv0896	-0.271152	3.51e-10	0.0629364
Rv1286	Rv2194	-0.338802	2.37e-15	0.0636354
Rv1286	Rv2195	-0.406239	5.8e-22	0.0700768
Rv1286	Rv2193	-0.396776	5.61e-21	0.0715979
Rv1286	Rv0848	0.398223	0	0.07103
Rv1286	Rv2334	-0.316646	1.76e-13	0.0687304
Rv1286	Rv1094	-0.318342	1.16e-13	0.073282
Rv1286	Rv1631	-0.519425	2.63e-36	0.0784823
Rv1286	Rv1098c	-0.476731	2.67e-30	0.111537
Rv1286	Rv1447c	-0.361652	3.58e-17	0.0603519
Rv1286	Rv1436	-0.372072	2.18e-18	0.066521
Rv1286	Rv2987c	0.534962	0	0.0630914
Rv1286	Rv1872c	-0.364682	1.86e-17	0.0676568
Rv1286	Rv1133c	-0.388773	4.99e-20	0.0674515
Rv1286	Rv3145	-0.437666	3.12e-25	0.0606863
Rv1286	Rv3146	-0.403086	2.4e-21	0.100077
Rv1286	Rv3147	-0.396756	8.92e-18	0.0944181
Rv1286	Rv3148	-0.357118	1.28e-14	0.0836793
Rv1286	Rv3149	-0.350314	2.94e-16	0.0627168
Rv1286	Rv3152	-0.374228	1.24e-18	0.0691189
Rv1286	Rv3153	-0.442133	6.47e-26	0.109883
Rv1286	Rv3154	-0.368842	3.87e-18	0.0815251
Rv1286	Rv3155	-0.413865	9.03e-23	0.0768786
Rv1286	Rv3156	-0.465862	5.35e-29	0.0827539
Rv1286	Rv2241	-0.357122	6.17e-17	0.0716051
Rv1286	Rv2945c	-0.510931	2.16e-35	0.0700296
Rv1286	Rv1437	-0.514957	4.39e-36	0.113827
Rv1286	Rv0545c	-0.42227	8.99e-24	0.0979786
Rv1286	Rv0432	-0.444202	5.6e-26	0.0957578
Rv1286	Rv1438	-0.49119	2.87e-32	0.114048
Rv1286	Rv1612	-0.326826	2.32e-12	0.0660687
Rv1286	Rv1613	-0.547636	1.03e-41	0.12686
Rv0357c	Rv3248c	-0.416889	3.39e-23	0.0816392
Rv0357c	Rv1304	-0.339318	1.89e-15	0.08024
Rv0357c	Rv1305	-0.296213	5.69e-12	0.0775326
Rv0357c	Rv1306	-0.309617	1.17e-12	0.0611444
Rv0357c	Rv1307	-0.357878	3.98e-17	0.0826128
Rv0357c	Rv1308	-0.348742	8.97e-16	0.0824689
Rv0357c	Rv1309	-0.279145	1.45e-10	0.0944959
Rv0357c	Rv1310	-0.283056	6.89e-11	0.0932873
Rv0357c	Rv0896	-0.33088	1.06e-14	0.0748732
Rv0357c	Rv2194	-0.233503	7.84e-08	0.0633705
Rv0357c	Rv2195	-0.271372	3.39e-10	0.0632977
Rv0357c	Rv2193	-0.249517	8.31e-09	0.060724
Rv0357c	Rv2334	-0.260806	1.87e-09	0.0630446
Rv0357c	Rv1094	-0.294853	7.18e-12	0.0727242
Rv0357c	Rv1098c	-0.264974	1.26e-09	0.0713505
Rv0357c	Rv1872c	-0.301268	3.68e-12	0.0648732
Rv0357c	Rv3146	-0.215271	9.24e-07	0.0671212
Rv0357c	Rv3147	-0.293901	4.48e-10	0.0648825
Rv0357c	Rv3148	-0.297803	2.12e-10	0.063231
Rv0357c	Rv3153	-0.277749	1.6e-10	0.0788797
Rv0357c	Rv1596	-0.439186	2.88e-22	0.0619283
Rv0357c	Rv2241	-0.232774	8.87e-08	0.06091
Rv0357c	Rv1437	-0.17291	8.4e-05	0.0667333
Rv0357c	Rv0545c	-0.236899	4.85e-08	0.0691204
Rv0357c	Rv0432	-0.319259	1.68e-13	0.0799041
Rv0357c	Rv1438	-0.214541	1.03e-06	0.0724547
Rv0357c	Rv1612	-0.356528	1.42e-14	0.0658962
Rv0357c	Rv1613	-0.287045	2.9e-11	0.0794734
Rv3794	Rv3795	0.574962	0	0.0730014
Rv3794	Rv0957	0.485216	0	0.0623953
Rv3794	Rv1305	0.326174	3.33e-14	0.066704
Rv3794	Rv1309	0.420129	0	0.0922134
Rv3794	Rv1310	0.359176	0	0.0848741
Rv3794	Rv1885c	0.546103	0	0.0625604
Rv3794	Rv2949c	0.370751	0	0.0634491
Rv3794	Rv0848	-0.429357	4.06e-21	0.0647977
Rv3794	Rv2334	0.316159	2.52e-13	0.0606904
Rv3794	Rv3806c	0.554544	0	0.0655275
Rv3794	Rv1094	0.316175	2.14e-13	0.0640746
Rv3794	Rv1631	0.497679	0	0.0723835
Rv3794	Rv1485	0.511169	0	0.0677726
Rv3794	Rv0247c	0.52162	0	0.0616659
Rv3794	Rv1098c	0.579257	0	0.11677
Rv3794	Rv1447c	0.462031	0	0.0624912
Rv3794	Rv1436	0.347607	4.44e-16	0.0621566
Rv3794	Rv1133c	0.541117	0	0.0756374
Rv3794	Rv0642c	0.482216	0	0.0616281
Rv3794	Rv3146	0.403322	0	0.0854481
Rv3794	Rv3147	0.381337	2.22e-16	0.071532
Rv3794	Rv3148	0.332735	1.05e-12	0.0635615
Rv3794	Rv3153	0.399004	0	0.0874898
Rv3794	Rv2241	0.345493	8.88e-16	0.0641846
Rv3794	Rv2945c	0.518452	0	0.06523
Rv3794	Rv1437	0.513167	0	0.10561
Rv3794	Rv0545c	0.500008	0	0.100079
Rv3794	Rv1079	0.544635	0	0.0724535
Rv3794	Rv0432	0.399074	0	0.0856946
Rv3794	Rv1201c	0.536111	0	0.0643102
Rv3794	Rv1438	0.504064	0	0.107458
Rv3794	Rv1613	0.486732	0	0.105877
Rv3795	Rv1098c	0.376629	0	0.0758045
Rv3795	Rv1437	0.346328	6.66e-16	0.070155
Rv3795	Rv1438	0.3502	4.44e-16	0.0695629
Rv3795	Rv1613	0.324762	4.09e-14	0.0656339
Rv3332	Rv1307	-0.352145	2.38e-14	0.0629866
Rv3332	Rv1308	-0.326789	4.93e-12	0.0621028
Rv3332	Rv1309	-0.214648	6.6e-06	0.0608066
Rv3332	Rv1310	-0.235661	6.66e-07	0.0631599
Rv2483c	Rv1309	-0.345432	1.11e-15	0.0831913
Rv2483c	Rv1310	-0.325542	3.96e-14	0.0801945
Rv2483c	Rv1631	-0.392855	4.39e-20	0.0668478
Rv2483c	Rv1098c	-0.270962	5.14e-10	0.0756408
Rv2483c	Rv3146	-0.230158	1.43e-07	0.065914
Rv2483c	Rv3147	-0.27425	6.3e-09	0.0612831
Rv2483c	Rv3153	-0.221697	4.03e-07	0.0669027
Rv2483c	Rv1437	-0.271427	4.26e-10	0.0714742
Rv2483c	Rv0545c	-0.287138	3.12e-11	0.0693476
Rv2483c	Rv0432	-0.214648	1.04e-06	0.0628612
Rv2483c	Rv1438	-0.371946	3.53e-18	0.082536
Rv2483c	Rv1613	-0.381376	3.06e-19	0.0868277
Rv1652	Rv1309	-0.262085	4.01e-09	0.068934
Rv1652	Rv1310	-0.274088	6.05e-10	0.0718833
Rv1652	Rv0848	0.36841	2.22e-15	0.0646723
Rv1652	Rv3146	-0.404456	7.94e-21	0.0987834
Rv1652	Rv3147	-0.469473	4.59e-25	0.109964
Rv1652	Rv3148	-0.445537	1.67e-22	0.0975126
Rv1652	Rv3149	-0.391527	1.79e-19	0.0799544
Rv1652	Rv3152	-0.275543	4.67e-10	0.0632243
Rv1652	Rv3153	-0.396135	5.21e-20	0.10176
Rv1652	Rv3154	-0.36532	4.83e-17	0.0813502
Rv1652	Rv3155	-0.353887	5.08e-16	0.0800798
Rv1652	Rv3156	-0.307391	3e-12	0.0672826
Rv1652	Rv3157	-0.35817	2.28e-16	0.0664156
Rv1652	Rv1438	-0.296213	1.93e-11	0.0655236
Rv1652	Rv1613	-0.30323	6.06e-12	0.0741709
Rv3248c	Rv0423c	0.41916	0	0.076773
Rv3248c	Rv3257c	0.443578	0	0.0848867
Rv3248c	Rv2215	0.359045	8.88e-16	0.0650514
Rv3248c	Rv2259	0.415181	0	0.069057
Rv3248c	Rv3045	0.449773	0	0.0837994
Rv3248c	Rv2858c	0.532959	0	0.0825708
Rv3248c	Rv1568	-0.336473	8.33e-15	0.0675716
Rv3248c	Rv1609	0.392724	0	0.0645035
Rv3248c	Rv3708c	0.400775	0	0.0663567
Rv3248c	Rv3709c	0.483581	0	0.0801814
Rv3248c	Rv1595	0.436169	0	0.0816984
Rv3248c	Rv0337c	0.375319	0	0.0669649
Rv3248c	Rv1304	0.647609	0	0.103553
Rv3248c	Rv1305	0.593884	0	0.107442
Rv3248c	Rv1306	0.515457	0	0.0923613
Rv3248c	Rv1307	0.598257	0	0.101653
Rv3248c	Rv1308	0.584945	0	0.100232
Rv3248c	Rv1309	0.596478	0	0.130943
Rv3248c	Rv1310	0.634629	0	0.13125
Rv3248c	Rv1311	0.487488	0	0.0875381
Rv3248c	Rv0522	-0.472595	1.78e-25	0.0746791
Rv3248c	Rv2949c	0.460501	0	0.074818
Rv3248c	Rv1239c	-0.342172	1.28e-15	0.0703885
Rv3248c	Rv2066	-0.383148	1.6e-19	0.0714137
Rv3248c	Rv2070c	-0.333109	6.88e-15	0.060312
Rv3248c	Rv0896	0.576433	0	0.103835
Rv3248c	Rv3283	0.316383	1.66e-13	0.0668378
Rv3248c	Rv2194	0.523183	0	0.0954879
Rv3248c	Rv2195	0.45458	0	0.0902069
Rv3248c	Rv2196	0.43032	0	0.0812186
Rv3248c	Rv1451	0.321437	6.48e-14	0.0609942
Rv3248c	Rv2193	0.426447	0	0.0870668
Rv3248c	Rv2200c	0.306781	1.1e-12	0.0690883
Rv3248c	Rv3043c	0.514073	0	0.0821877
Rv3248c	Rv1336	0.479091	0	0.0689026
Rv3248c	Rv2334	0.598921	0	0.0932642
Rv3248c	Rv3315c	-0.336749	3.15e-15	0.0693103
Rv3248c	Rv2178c	0.526613	0	0.0864237
Rv3248c	Rv0824c	0.628392	0	0.0933937
Rv3248c	Rv1094	0.567281	0	0.105824
Rv3248c	Rv1714	-0.344651	1e-15	0.0608653
Rv3248c	Rv1928c	-0.405828	7.71e-22	0.0661651
Rv3248c	Rv2753c	0.305939	1.1e-12	0.069287
Rv3248c	Rv0534c	-0.362258	1.78e-17	0.0682282
Rv3248c	Rv1409	0.262189	1.58e-09	0.0624966
Rv3248c	Rv1207	0.351051	3.11e-15	0.0682449
Rv3248c	Rv2537c	0.300393	6.29e-12	0.0601391
Rv3248c	Rv1631	0.38422	0	0.063109
Rv3248c	Rv3379c	-0.301429	3.58e-12	0.0632633
Rv3248c	Rv1185c	0.406653	0	0.0645545
Rv3248c	Rv2930	0.520972	0	0.0774318
Rv3248c	Rv2524c	0.399007	0	0.0814607
Rv3248c	Rv1662	-0.366776	1.1e-17	0.0702017
Rv3248c	Rv2940c	0.457247	0	0.0704084
Rv3248c	Rv1099c	0.341152	2.44e-15	0.0618215
Rv3248c	Rv0727c	-0.40535	9.52e-22	0.0645415
Rv3248c	Rv2605c	0.331708	1.03e-13	0.0643493
Rv3248c	Rv0084	-0.413301	1.39e-22	0.0706374
Rv3248c	Rv1552	-0.408615	8.8e-21	0.0657715
Rv3248c	Rv1553	-0.515809	6.22e-35	0.0808352
Rv3248c	Rv1554	-0.493315	3.59e-31	0.0879626
Rv3248c	Rv1555	-0.568086	1.16e-44	0.095935
Rv3248c	Rv0248c	0.421743	0	0.0708762
Rv3248c	Rv2964	-0.326589	2.3e-14	0.0604834
Rv3248c	Rv1098c	0.456352	0	0.0999727
Rv3248c	Rv0524	0.520916	0	0.079027
Rv3248c	Rv1551	-0.459113	3.67e-28	0.0786501
Rv3248c	Rv0564c	-0.374359	2.06e-18	0.0657642
Rv3248c	Rv1447c	0.4793	0	0.0787715
Rv3248c	Rv1436	0.509113	0	0.0894133
Rv3248c	Rv1093	0.322982	4.84e-14	0.0685836
Rv3248c	Rv1878	-0.416511	8.9e-23	0.0803173
Rv3248c	Rv2222c	0.430715	0	0.0795071
Rv3248c	Rv2476c	0.435283	0	0.0850862
Rv3248c	Rv0509	0.450733	0	0.0825119
Rv3248c	Rv2833c	-0.297267	6.93e-12	0.0679116
Rv3248c	Rv3609c	0.4346	0	0.063738
Rv3248c	Rv0511	0.548388	0	0.0874276
Rv3248c	Rv0650	-0.369114	2.16e-16	0.0703073
Rv3248c	Rv0510	0.43376	0	0.0756021
Rv3248c	Rv3469c	-0.38898	9.44e-19	0.0651865
Rv3248c	Rv1294	0.427857	0	0.0861153
Rv3248c	Rv1611	0.584193	0	0.0948886
Rv3248c	Rv1843c	0.446593	0	0.0661076
Rv3248c	Rv0853c	-0.404094	1.87e-21	0.07158
Rv3248c	Rv1029	-0.40901	6.01e-22	0.0793386
Rv3248c	Rv1030	-0.427283	3.88e-24	0.078853
Rv3248c	Rv1031	-0.468539	3.42e-29	0.0803972
Rv3248c	Rv2316	-0.513267	4.38e-35	0.0853546
Rv3248c	Rv1872c	0.48965	0	0.0846398
Rv3248c	Rv1902c	-0.382964	1.96e-19	0.0630382
Rv3248c	Rv1837c	0.476314	0	0.0827479
Rv3248c	Rv3264c	0.351421	2.22e-16	0.0741317
Rv3248c	Rv3255c	0.483934	0	0.0800033
Rv3248c	Rv2674	0.293604	1.07e-11	0.0616307
Rv3248c	Rv1133c	0.383989	0	0.0740292
Rv3248c	Rv1562c	-0.416905	6.63e-23	0.0751701
Rv3248c	Rv1563c	-0.3637	1.39e-17	0.0703696
Rv3248c	Rv0470c	0.490467	0	0.0839538
Rv3248c	Rv3800c	0.537752	0	0.0865333
Rv3248c	Rv1483	0.360262	0	0.0636586
Rv3248c	Rv2245	0.259792	1.88e-09	0.060853
Rv3248c	Rv2246	0.325039	3.11e-14	0.0667791
Rv3248c	Rv3146	0.505403	0	0.094887
Rv3248c	Rv3147	0.445334	0	0.0806823
Rv3248c	Rv3148	0.455586	0	0.0789962
Rv3248c	Rv3150	0.304096	2.15e-12	0.0630926
Rv3248c	Rv3152	0.401763	0	0.0746788
Rv3248c	Rv3153	0.51193	0	0.106887
Rv3248c	Rv3154	0.389534	0	0.0732575
Rv3248c	Rv3155	0.385286	0	0.07029
Rv3248c	Rv3156	0.352367	2.22e-16	0.0717273
Rv3248c	Rv3157	0.313268	3.27e-13	0.0642369
Rv3248c	Rv3158	0.319621	1.02e-13	0.0611118
Rv3248c	Rv1596	0.619518	0	0.0960621
Rv3248c	Rv2391	0.424547	0	0.0781867
Rv3248c	Rv0266c	-0.27633	2.76e-10	0.063652
Rv3248c	Rv0500	0.430994	0	0.068747
Rv3248c	Rv1755c	-0.35638	3.29e-16	0.0688971
Rv3248c	Rv2392	0.443014	0	0.0812258
Rv3248c	Rv0462	0.368655	0	0.0704995
Rv3248c	Rv0843	-0.435158	5.04e-25	0.0761161
Rv3248c	Rv2241	0.482705	0	0.092565
Rv3248c	Rv2941	0.517039	0	0.0912473
Rv3248c	Rv2607	-0.303631	4.21e-12	0.0607574
Rv3248c	Rv0728c	-0.43571	3.5e-25	0.0677157
Rv3248c	Rv1437	0.456984	0	0.104158
Rv3248c	Rv0489	0.290335	1.54e-11	0.0603853
Rv3248c	Rv0545c	0.48815	0	0.10268
Rv3248c	Rv0512	0.460493	0	0.0699171
Rv3248c	Rv1391	0.374515	0	0.0628611
Rv3248c	Rv2247	0.297651	5.64e-12	0.0670645
Rv3248c	Rv2501c	-0.340378	1.73e-15	0.0683741
Rv3248c	Rv3285	0.497736	0	0.0864065
Rv3248c	Rv2928	0.450496	0	0.0713387
Rv3248c	Rv2931	0.411867	0	0.0659571
Rv3248c	Rv2933	0.380017	0	0.0698663
Rv3248c	Rv2935	0.555783	0	0.0912678
Rv3248c	Rv1594	0.4333	0	0.0771334
Rv3248c	Rv3048c	0.448492	0	0.0617408
Rv3248c	Rv3051c	0.464058	0	0.0891333
Rv3248c	Rv3113	-0.445246	1.14e-25	0.086747
Rv3248c	Rv0432	0.550056	0	0.107215
Rv3248c	Rv0542c	0.510555	0	0.0754917
Rv3248c	Rv0952	0.430735	0	0.0723716
Rv3248c	Rv1739c	-0.406424	1.98e-21	0.0649308
Rv3248c	Rv1448c	0.414559	0	0.0867085
Rv3248c	Rv1672c	-0.320133	8.28e-14	0.0639652
Rv3248c	Rv3465	0.458772	0	0.081659
Rv3248c	Rv3464	0.623001	0	0.0979808
Rv3248c	Rv0417	-0.326904	6.09e-14	0.0664914
Rv3248c	Rv1449c	0.319368	2.42e-13	0.0674369
Rv3248c	Rv0414c	-0.486945	6.69e-32	0.0706284
Rv3248c	Rv1438	0.491278	0	0.110545
Rv3248c	Rv3490	0.510468	0	0.0810651
Rv3248c	Rv1373	-0.486452	1.41e-27	0.0770895
Rv3248c	Rv1612	0.55871	0	0.0822856
Rv3248c	Rv1613	0.47486	0	0.107048
Rv3248c	Rv0322	-0.388374	5.56e-19	0.0711475
Rv3248c	Rv2678c	0.362365	0	0.0644768
Rv3248c	Rv0458	-0.41979	2.11e-23	0.0752115
Rv3248c	Rv3119	0.324364	3.95e-14	0.0644937
Rv0091	Rv1309	-0.239432	4.98e-08	0.0676921
Rv0091	Rv1310	-0.253174	6.7e-09	0.0652958
Rv0091	Rv2949c	-0.372763	2.02e-18	0.0611176
Rv0091	Rv2334	-0.407005	7.54e-22	0.0654974
Rv0091	Rv1094	-0.359351	3.57e-17	0.0729281
Rv0091	Rv1631	-0.35889	9.78e-17	0.0615537
Rv0091	Rv1098c	-0.291537	2.17e-11	0.0671494
Rv0091	Rv0511	-0.382327	2.66e-19	0.0620237
Rv0091	Rv3146	-0.442493	9.07e-26	0.085177
Rv0091	Rv3147	-0.317642	1.47e-11	0.0660117
Rv0091	Rv3153	-0.409476	4.87e-22	0.0853611
Rv0091	Rv3154	-0.336529	3.96e-15	0.0604982
Rv0091	Rv2241	-0.336956	4.11e-15	0.0652916
Rv0091	Rv1437	-0.398589	7.22e-21	0.0879076
Rv0091	Rv0545c	-0.348456	3.79e-16	0.0748372
Rv0091	Rv0542c	-0.425138	6.89e-24	0.0662357
Rv0091	Rv1438	-0.408274	8.69e-22	0.0860048
Rv0091	Rv3490	-0.498325	9.67e-34	0.0783478
Rv0091	Rv1613	-0.294267	9.55e-12	0.0750971
Rv0423c	Rv3045	0.37933	0	0.0632857
Rv0423c	Rv0337c	0.406327	0	0.0691284
Rv0423c	Rv1304	0.342643	1.33e-15	0.0757485
Rv0423c	Rv1305	0.265027	1.08e-09	0.0874707
Rv0423c	Rv1307	0.389437	0	0.0815027
Rv0423c	Rv1308	0.379967	0	0.0809093
Rv0423c	Rv1309	0.396994	0	0.123561
Rv0423c	Rv1310	0.44493	0	0.123659
Rv0423c	Rv2949c	0.501049	0	0.0899836
Rv0423c	Rv0896	0.473512	0	0.100839
Rv0423c	Rv2194	0.350181	4.44e-16	0.0921027
Rv0423c	Rv2195	0.432891	0	0.0952845
Rv0423c	Rv2196	0.375641	0	0.0702767
Rv0423c	Rv2193	0.362867	0	0.0916026
Rv0423c	Rv3043c	0.348148	4.44e-16	0.0633191
Rv0423c	Rv0848	-0.42633	9.04e-21	0.073988
Rv0423c	Rv2334	0.454353	0	0.0986783
Rv0423c	Rv2178c	0.475403	0	0.0781738
Rv0423c	Rv0824c	0.391354	0	0.0702186
Rv0423c	Rv1094	0.443512	0	0.111433
Rv0423c	Rv1631	0.396627	0	0.0756662
Rv0423c	Rv1098c	0.499781	0	0.121741
Rv0423c	Rv1447c	0.442073	0	0.0787553
Rv0423c	Rv1436	0.316604	2.09e-13	0.0851522
Rv0423c	Rv0509	0.400257	0	0.0666347
Rv0423c	Rv0511	0.343553	1.33e-15	0.0795387
Rv0423c	Rv1872c	0.44326	0	0.0931034
Rv0423c	Rv1837c	0.373699	0	0.0733488
Rv0423c	Rv1133c	0.361579	0	0.0732076
Rv0423c	Rv0470c	0.458178	0	0.0798729
Rv0423c	Rv3145	0.353125	4.44e-16	0.0649529
Rv0423c	Rv3146	0.47914	0	0.127077
Rv0423c	Rv3147	0.505199	0	0.112608
Rv0423c	Rv3148	0.464967	0	0.104139
Rv0423c	Rv3149	0.389057	0	0.0713196
Rv0423c	Rv3150	0.403599	0	0.0663003
Rv0423c	Rv3152	0.474735	0	0.0921297
Rv0423c	Rv3153	0.502282	0	0.13834
Rv0423c	Rv3154	0.423661	0	0.100529
Rv0423c	Rv3155	0.38168	0	0.0880086
Rv0423c	Rv3156	0.367496	0	0.090425
Rv0423c	Rv3157	0.426072	0	0.0718819
Rv0423c	Rv2241	0.396316	0	0.0977894
Rv0423c	Rv2941	0.435436	0	0.0906802
Rv0423c	Rv1437	0.555345	0	0.134784
Rv0423c	Rv0545c	0.480626	0	0.118249
Rv0423c	Rv3285	0.306613	1.25e-12	0.0743032
Rv0423c	Rv0432	0.513461	0	0.115904
Rv0423c	Rv0542c	0.443249	0	0.0762988
Rv0423c	Rv3465	0.45344	0	0.0805882
Rv0423c	Rv3464	0.38756	0	0.0684466
Rv0423c	Rv1438	0.501291	0	0.135752
Rv0423c	Rv3490	0.496583	0	0.0948775
Rv0423c	Rv1612	0.449478	0	0.0814996
Rv0423c	Rv1613	0.407436	0	0.126282
Rv0957	Rv1305	0.428957	0	0.0841432
Rv0957	Rv1307	0.380981	0	0.0707533
Rv0957	Rv1308	0.402123	0	0.0748714
Rv0957	Rv1309	0.421919	0	0.105497
Rv0957	Rv1310	0.414485	0	0.0999262
Rv0957	Rv2949c	0.378113	0	0.0632527
Rv0957	Rv0896	0.226141	2.2e-07	0.0621241
Rv0957	Rv2193	0.345242	8.88e-16	0.0671502
Rv0957	Rv2334	0.383617	0	0.0645234
Rv0957	Rv1631	0.418595	0	0.0654149
Rv0957	Rv1098c	0.538001	0	0.114598
Rv0957	Rv1436	0.277064	1.64e-10	0.0611269
Rv0957	Rv1240	0.557059	0	0.0662093
Rv0957	Rv1133c	0.400838	0	0.0722065
Rv0957	Rv0642c	0.397261	0	0.0613734
Rv0957	Rv3146	0.410605	0	0.0890888
Rv0957	Rv3147	0.344974	1.52e-13	0.0755718
Rv0957	Rv3148	0.33595	6.16e-13	0.0705498
Rv0957	Rv3153	0.370035	0	0.0906764
Rv0957	Rv3154	0.272896	3.14e-10	0.0612889
Rv0957	Rv3156	0.353259	2.22e-16	0.0623219
Rv0957	Rv0462	0.577463	0	0.0835703
Rv0957	Rv2241	0.392659	0	0.0720283
Rv0957	Rv1437	0.423879	0	0.0966783
Rv0957	Rv0545c	0.459667	0	0.102532
Rv0957	Rv0432	0.466202	0	0.0973166
Rv0957	Rv0952	0.457639	0	0.062078
Rv0957	Rv1201c	0.581352	0	0.0691337
Rv0957	Rv1438	0.412888	0	0.100824
Rv0957	Rv1612	0.298778	1.93e-10	0.0630916
Rv0957	Rv1613	0.487496	0	0.11042
Rv3257c	Rv1304	0.325391	2.89e-14	0.0818256
Rv3257c	Rv1305	0.385952	0	0.0930554
Rv3257c	Rv1306	0.300891	5.25e-12	0.064238
Rv3257c	Rv1307	0.2974	4.65e-12	0.0795814
Rv3257c	Rv1308	0.271874	5.89e-10	0.0797855
Rv3257c	Rv1309	0.366896	0	0.117077
Rv3257c	Rv1310	0.369833	0	0.116895
Rv3257c	Rv1311	0.290231	1.04e-10	0.0609364
Rv3257c	Rv2949c	0.277635	1.27e-10	0.0640509
Rv3257c	Rv0896	0.291342	1.36e-11	0.0810253
Rv3257c	Rv2194	0.276575	1.57e-10	0.0752731
Rv3257c	Rv2195	0.254873	4e-09	0.0707826
Rv3257c	Rv2196	0.358501	0	0.0617262
Rv3257c	Rv2193	0.327744	1.84e-14	0.0826319
Rv3257c	Rv2334	0.417337	0	0.091488
Rv3257c	Rv1094	0.205046	2.48e-06	0.0763632
Rv3257c	Rv1098c	0.207026	2.47e-06	0.0799564
Rv3257c	Rv1436	0.20548	2.52e-06	0.0655287
Rv3257c	Rv0511	0.269489	4.9e-10	0.0644948
Rv3257c	Rv1872c	0.190556	1.45e-05	0.0643166
Rv3257c	Rv3146	0.299173	5.26e-12	0.0988361
Rv3257c	Rv3147	0.383793	0	0.103098
Rv3257c	Rv3148	0.32988	1.49e-12	0.0966153
Rv3257c	Rv3149	0.342062	1.78e-15	0.0736376
Rv3257c	Rv3150	0.346227	8.88e-16	0.0671486
Rv3257c	Rv3152	0.339929	2e-15	0.0821488
Rv3257c	Rv3153	0.316217	2.36e-13	0.111289
Rv3257c	Rv3154	0.413823	0	0.098673
Rv3257c	Rv3155	0.327039	2.51e-14	0.0856621
Rv3257c	Rv3156	0.304472	1.74e-12	0.0833931
Rv3257c	Rv3157	0.266693	7.5e-10	0.065418
Rv3257c	Rv2241	0.220684	4.12e-07	0.073668
Rv3257c	Rv2941	0.164599	0.000165546	0.0652877
Rv3257c	Rv1437	0.304316	1.97e-12	0.088271
Rv3257c	Rv0545c	0.332703	7.55e-15	0.0888896
Rv3257c	Rv3285	0.270299	4.16e-10	0.0648622
Rv3257c	Rv0432	0.262396	1.91e-09	0.0900881
Rv3257c	Rv0542c	0.342866	1.33e-15	0.0653356
Rv3257c	Rv3464	0.398425	0	0.0674925
Rv3257c	Rv1438	0.313386	4.62e-13	0.0956082
Rv3257c	Rv3490	0.273704	2.27e-10	0.0648866
Rv3257c	Rv1612	0.418567	0	0.0877133
Rv3257c	Rv1613	0.293702	9.57e-12	0.103724
Rv2215	Rv3709c	0.516935	0	0.0779724
Rv2215	Rv1304	0.309977	5.41e-12	0.0636224
Rv2215	Rv1305	0.333283	9.84e-14	0.0793121
Rv2215	Rv1307	0.366997	0	0.0660639
Rv2215	Rv1309	0.264828	6.18e-09	0.0778417
Rv2215	Rv1310	0.350456	5.33e-15	0.0827414
Rv2215	Rv0896	0.472308	0	0.0899121
Rv2215	Rv2194	0.377072	0	0.0814362
Rv2215	Rv2195	0.381889	0	0.075409
Rv2215	Rv2193	0.387073	0	0.0768189
Rv2215	Rv0824c	0.42429	0	0.0727948
Rv2215	Rv1094	0.274728	1.23e-09	0.0701195
Rv2215	Rv1098c	0.246337	6.95e-08	0.0677447
Rv2215	Rv1436	0.260319	9.14e-09	0.0643244
Rv2215	Rv1837c	0.359996	8.88e-16	0.0719313
Rv2215	Rv0470c	0.361166	6.66e-16	0.0615058
Rv2215	Rv3146	0.258466	1.4e-08	0.06118
Rv2215	Rv3153	0.32517	5.18e-13	0.0736832
Rv2215	Rv0462	0.38507	0	0.0626391
Rv2215	Rv2241	0.400312	0	0.0788497
Rv2215	Rv2941	0.41429	0	0.078412
Rv2215	Rv1437	0.254717	2.22e-08	0.0743008
Rv2215	Rv0545c	0.207145	5.69e-06	0.0732856
Rv2215	Rv3285	0.433763	0	0.0833145
Rv2215	Rv0432	0.340127	4.4e-14	0.0738299
Rv2215	Rv3465	0.354541	2.22e-15	0.0609645
Rv2215	Rv3464	0.337091	5.6e-14	0.065242
Rv2215	Rv1438	0.294003	9.16e-11	0.0752602
Rv2215	Rv1613	0.260158	1e-08	0.0676957
Rv2780	Rv1309	-0.298843	5.57e-12	0.0845334
Rv2780	Rv1310	-0.371792	2.92e-18	0.0899939
Rv2780	Rv0848	0.477711	0	0.0775428
Rv2780	Rv1098c	-0.314579	3.54e-13	0.078786
Rv2780	Rv3146	-0.33316	1.04e-14	0.0930365
Rv2780	Rv3147	-0.442044	3.46e-22	0.0990486
Rv2780	Rv3148	-0.410253	3.28e-19	0.0876315
Rv2780	Rv3149	-0.374433	1.61e-18	0.0685254
Rv2780	Rv3153	-0.336419	4.86e-15	0.094139
Rv2780	Rv3154	-0.281836	5.97e-11	0.0670159
Rv2780	Rv3155	-0.267783	6.12e-10	0.0637831
Rv2780	Rv3156	-0.291759	1.45e-11	0.0602017
Rv2780	Rv1437	-0.245885	1.68e-08	0.0674168
Rv2780	Rv0545c	-0.31683	1.45e-13	0.0701997
Rv2780	Rv0432	-0.183283	3.18e-05	0.0666381
Rv2780	Rv1438	-0.329202	2.35e-14	0.0804129
Rv2780	Rv1612	-0.346526	7.86e-14	0.0617556
Rv2780	Rv1613	-0.365404	8.3e-18	0.0901788
Rv1895	Rv1308	-0.312892	7.68e-13	0.0633637
Rv1895	Rv1309	-0.293814	1.36e-11	0.073473
Rv1895	Rv1310	-0.226611	2.19e-07	0.0699453
Rv1895	Rv3147	-0.329866	1.89e-12	0.065523
Rv1895	Rv3148	-0.27624	4.28e-09	0.0605955
Rv1895	Rv3153	-0.219942	5e-07	0.0632752
Rv1895	Rv1613	-0.243051	2.18e-08	0.0642628
Rv2259	Rv3709c	0.478136	0	0.0601488
Rv2259	Rv1304	0.264635	9.84e-10	0.0620909
Rv2259	Rv1305	0.339465	2.22e-15	0.0765453
Rv2259	Rv1307	0.288825	2.16e-11	0.0646196
Rv2259	Rv1308	0.309337	1.36e-12	0.0680295
Rv2259	Rv1309	0.474412	0	0.117158
Rv2259	Rv1310	0.49933	0	0.118457
Rv2259	Rv1311	0.52112	0	0.0748515
Rv2259	Rv2949c	0.386586	0	0.0690619
Rv2259	Rv0896	0.406559	0	0.075354
Rv2259	Rv2194	0.274423	2.29e-10	0.0625842
Rv2259	Rv2193	0.406287	0	0.0756819
Rv2259	Rv3043c	0.504619	0	0.072979
Rv2259	Rv0848	-0.433419	1.14e-21	0.0671715
Rv2259	Rv2334	0.465462	0	0.0829047
Rv2259	Rv1094	0.361707	0	0.0748776
Rv2259	Rv1631	0.47317	0	0.0719657
Rv2259	Rv1098c	0.285498	5.3e-11	0.0818298
Rv2259	Rv0511	0.388696	0	0.0661152
Rv2259	Rv3001c	0.547549	0	0.0700705
Rv2259	Rv3146	0.4569	0	0.106513
Rv2259	Rv3147	0.430041	0	0.100596
Rv2259	Rv3148	0.485129	0	0.0981898
Rv2259	Rv3149	0.42501	0	0.0723843
Rv2259	Rv3150	0.40928	0	0.060393
Rv2259	Rv3152	0.403945	0	0.0728667
Rv2259	Rv3153	0.463244	0	0.115225
Rv2259	Rv3154	0.499452	0	0.09303
Rv2259	Rv3155	0.419711	0	0.078648
Rv2259	Rv3156	0.394456	0	0.0757153
Rv2259	Rv3157	0.519641	0	0.0733132
Rv2259	Rv3265c	0.490161	0	0.0607788
Rv2259	Rv2241	0.471099	0	0.0857017
Rv2259	Rv2941	0.44874	0	0.0718931
Rv2259	Rv1437	0.306145	1.43e-12	0.085985
Rv2259	Rv0545c	0.390657	0	0.0892443
Rv2259	Rv3285	0.349833	2.22e-16	0.0621945
Rv2259	Rv2935	0.519188	0	0.067836
Rv2259	Rv0432	0.447929	0	0.0912977
Rv2259	Rv0542c	0.467197	0	0.0682043
Rv2259	Rv3465	0.441376	0	0.0703788
Rv2259	Rv1438	0.352566	2.22e-16	0.0947763
Rv2259	Rv3490	0.40716	0	0.064065
Rv2259	Rv1612	0.46615	0	0.0794184
Rv2259	Rv1613	0.440329	0	0.107266
Rv3045	Rv3709c	0.5406	0	0.0772395
Rv3045	Rv0337c	0.412715	0	0.0710248
Rv3045	Rv1304	0.454497	0	0.0952983
Rv3045	Rv1305	0.467135	0	0.115961
Rv3045	Rv1306	0.436715	0	0.0723569
Rv3045	Rv1307	0.416576	0	0.0972824
Rv3045	Rv1308	0.438544	0	0.0984711
Rv3045	Rv1309	0.594949	0	0.153248
Rv3045	Rv1310	0.570043	0	0.150389
Rv3045	Rv1311	0.426359	0	0.0735153
Rv3045	Rv2949c	0.431013	0	0.0857324
Rv3045	Rv0896	0.45537	0	0.108648
Rv3045	Rv3283	0.469122	0	0.0668523
Rv3045	Rv2194	0.473758	0	0.108792
Rv3045	Rv2195	0.404498	0	0.103581
Rv3045	Rv2196	0.387837	0	0.0751794
Rv3045	Rv2193	0.508581	0	0.109952
Rv3045	Rv3043c	0.541235	0	0.0811916
Rv3045	Rv0848	-0.349444	3.16e-14	0.0694863
Rv3045	Rv2334	0.54431	0	0.106183
Rv3045	Rv2178c	0.410011	0	0.0768295
Rv3045	Rv0824c	0.481317	0	0.0805361
Rv3045	Rv1094	0.576904	0	0.124624
Rv3045	Rv2753c	0.400584	0	0.0660435
Rv3045	Rv1409	0.492428	0	0.0734536
Rv3045	Rv1631	0.427904	0	0.077528
Rv3045	Rv2605c	0.400245	0	0.0617824
Rv3045	Rv1098c	0.462738	0	0.125464
Rv3045	Rv1447c	0.471118	0	0.0827879
Rv3045	Rv1436	0.531376	0	0.10318
Rv3045	Rv1093	0.463713	0	0.072927
Rv3045	Rv2222c	0.367594	0	0.0653037
Rv3045	Rv0509	0.494976	0	0.0766518
Rv3045	Rv2833c	-0.389597	5.27e-20	0.0606466
Rv3045	Rv0511	0.457797	0	0.0908236
Rv3045	Rv0650	-0.363027	6.7e-16	0.0615613
Rv3045	Rv0510	0.452456	0	0.0630841
Rv3045	Rv1031	-0.474495	5.39e-30	0.0651056
Rv3045	Rv1872c	0.488451	0	0.100151
Rv3045	Rv1837c	0.493264	0	0.089085
Rv3045	Rv1133c	0.473393	0	0.0886197
Rv3045	Rv0470c	0.445117	0	0.084429
Rv3045	Rv2246	0.392706	0	0.0602856
Rv3045	Rv3145	0.418414	0	0.0651916
Rv3045	Rv3146	0.474683	0	0.124643
Rv3045	Rv3147	0.462753	0	0.109786
Rv3045	Rv3148	0.40486	0	0.10073
Rv3045	Rv3149	0.432764	0	0.0719344
Rv3045	Rv3150	0.373961	0	0.0650538
Rv3045	Rv3152	0.388019	0	0.0832003
Rv3045	Rv3153	0.514211	0	0.139889
Rv3045	Rv3154	0.472715	0	0.101217
Rv3045	Rv3155	0.436465	0	0.0884437
Rv3045	Rv3156	0.39778	0	0.0924051
Rv3045	Rv3157	0.426767	0	0.0707861
Rv3045	Rv3158	0.277786	1.35e-10	0.0603231
Rv3045	Rv2391	0.479597	0	0.0695896
Rv3045	Rv3265c	0.424551	0	0.0642541
Rv3045	Rv1755c	-0.404861	6.58e-21	0.0644306
Rv3045	Rv2392	0.44909	0	0.0679147
Rv3045	Rv0462	0.410308	0	0.0716021
Rv3045	Rv0843	-0.382302	3.14e-19	0.0619071
Rv3045	Rv2241	0.592308	0	0.120193
Rv3045	Rv2941	0.527222	0	0.105578
Rv3045	Rv1437	0.590538	0	0.137147
Rv3045	Rv0545c	0.49204	0	0.129108
Rv3045	Rv3285	0.522284	0	0.100105
Rv3045	Rv2935	0.508921	0	0.0739145
Rv3045	Rv0432	0.526976	0	0.127737
Rv3045	Rv0542c	0.450586	0	0.075677
Rv3045	Rv1448c	0.368898	0	0.0655146
Rv3045	Rv3465	0.429629	0	0.0857547
Rv3045	Rv3464	0.475005	0	0.0804255
Rv3045	Rv1449c	0.464268	0	0.0725565
Rv3045	Rv1438	0.581079	0	0.143618
Rv3045	Rv3490	0.457367	0	0.088637
Rv3045	Rv1612	0.35286	2.58e-14	0.0822797
Rv3045	Rv1613	0.545477	0	0.137651
Rv3045	Rv3119	0.44536	0	0.0635676
Rv2858c	Rv1304	0.334576	5.11e-14	0.061257
Rv2858c	Rv1305	0.282649	2.87e-10	0.0669423
Rv2858c	Rv1307	0.355478	8.88e-16	0.0679728
Rv2858c	Rv1308	0.365039	4.44e-16	0.0665421
Rv2858c	Rv1309	0.410859	0	0.0936953
Rv2858c	Rv1310	0.447465	0	0.095102
Rv2858c	Rv1311	0.385585	0	0.0614645
Rv2858c	Rv2949c	0.358494	4.44e-16	0.0601007
Rv2858c	Rv0896	0.368183	0	0.0666371
Rv2858c	Rv3043c	0.432838	0	0.0641564
Rv2858c	Rv2334	0.419789	0	0.0747879
Rv2858c	Rv2178c	0.443365	0	0.0600037
Rv2858c	Rv1094	0.273822	1.06e-09	0.0655242
Rv2858c	Rv1631	0.483846	0	0.0744051
Rv2858c	Rv1098c	0.281961	4.47e-10	0.0747889
Rv2858c	Rv1447c	0.428548	0	0.0608141
Rv2858c	Rv3146	0.349177	5.33e-15	0.0747636
Rv2858c	Rv3147	0.34762	1.09e-12	0.0639154
Rv2858c	Rv3148	0.33632	4.93e-12	0.0618438
Rv2858c	Rv3153	0.352601	2.22e-15	0.0795497
Rv2858c	Rv2241	0.274091	1.15e-09	0.0625977
Rv2858c	Rv1437	0.375352	0	0.084151
Rv2858c	Rv0545c	0.357907	6.66e-16	0.078699
Rv2858c	Rv0432	0.38688	0	0.0752999
Rv2858c	Rv0542c	0.448355	0	0.0681576
Rv2858c	Rv3465	0.379173	0	0.0600281
Rv2858c	Rv1438	0.388077	0	0.0874331
Rv2858c	Rv1612	0.467185	0	0.069698
Rv2858c	Rv1613	0.383737	0	0.0894954
Rv0768	Rv1309	-0.23837	7.29e-08	0.0687642
Rv0768	Rv1310	-0.16877	0.000147402	0.0646388
Rv0768	Rv1098c	-0.345365	2.14e-15	0.0799037
Rv0768	Rv3146	-0.284539	9.51e-11	0.0724025
Rv0768	Rv3147	-0.290034	1.27e-09	0.0684312
Rv0768	Rv3153	-0.331764	2.45e-14	0.0816094
Rv0768	Rv2241	-0.356429	1.42e-16	0.0626208
Rv0768	Rv1437	-0.300748	6.22e-12	0.0738087
Rv0768	Rv0545c	-0.219857	5.75e-07	0.0637488
Rv0768	Rv0432	-0.204402	4.25e-06	0.0647576
Rv0768	Rv1438	-0.263641	2.31e-09	0.073374
Rv0768	Rv1613	-0.299801	5.73e-12	0.0749199
Rv1568	Rv3709c	-0.310399	7.25e-12	0.0601215
Rv1568	Rv1304	-0.320642	1.54e-13	0.0649736
Rv1568	Rv1305	-0.363091	3.5e-17	0.079805
Rv1568	Rv1307	-0.302564	3.76e-12	0.06693
Rv1568	Rv1309	-0.358114	2.01e-16	0.0948353
Rv1568	Rv1310	-0.369926	1.35e-17	0.0916613
Rv1568	Rv2949c	-0.319014	2.19e-13	0.0617438
Rv1568	Rv0896	-0.327806	4.33e-14	0.076202
Rv1568	Rv2194	-0.312096	7.96e-13	0.080694
Rv1568	Rv2195	-0.389699	1e-19	0.0867574
Rv1568	Rv2196	-0.372709	6.36e-18	0.0641251
Rv1568	Rv2193	-0.357326	1.18e-16	0.0756296
Rv1568	Rv2334	-0.259945	3.51e-09	0.0686419
Rv1568	Rv2178c	-0.36062	9.03e-17	0.0604284
Rv1568	Rv0824c	-0.388546	1.42e-19	0.073747
Rv1568	Rv1094	-0.463567	2.86e-28	0.100907
Rv1568	Rv1631	-0.318333	5.03e-13	0.0601825
Rv1568	Rv1098c	-0.288184	6.38e-11	0.0821044
Rv1568	Rv1436	-0.266963	1.22e-09	0.0676118
Rv1568	Rv0509	-0.402602	5.53e-21	0.0683327
Rv1568	Rv0511	-0.361088	6.62e-17	0.0748423
Rv1568	Rv1872c	-0.324148	1.34e-13	0.0732484
Rv1568	Rv1837c	-0.322398	1.32e-13	0.0694586
Rv1568	Rv0470c	-0.372571	7.62e-18	0.0673561
Rv1568	Rv3146	-0.35192	6.6e-16	0.0805236
Rv1568	Rv3147	-0.188958	7.47e-05	0.0603568
Rv1568	Rv3153	-0.297122	1.31e-11	0.0853498
Rv1568	Rv3154	-0.295987	1.14e-11	0.0625874
Rv1568	Rv2241	-0.370016	9.83e-18	0.0822325
Rv1568	Rv2941	-0.411103	5.15e-22	0.0822929
Rv1568	Rv1437	-0.3921	9.47e-20	0.100855
Rv1568	Rv0545c	-0.45928	1.15e-27	0.100212
Rv1568	Rv0512	-0.378125	2.85e-18	0.06026
Rv1568	Rv3285	-0.344709	1.76e-15	0.072056
Rv1568	Rv0432	-0.325555	1.17e-13	0.0806841
Rv1568	Rv0542c	-0.475242	1.55e-29	0.0754
Rv1568	Rv3464	-0.330389	3.37e-14	0.0601041
Rv1568	Rv1438	-0.410765	1.43e-21	0.0998444
Rv1568	Rv3490	-0.365554	2.07e-17	0.0747173
Rv1568	Rv1613	-0.305414	2.55e-12	0.0860426
Rv1609	Rv3709c	0.528668	0	0.0686365
Rv1609	Rv1305	0.345513	2.66e-15	0.0650681
Rv1609	Rv1309	0.233256	1.82e-07	0.0718772
Rv1609	Rv1310	0.228622	2.8e-07	0.0696886
Rv1609	Rv0896	0.37402	0	0.0679437
Rv1609	Rv2194	0.286362	8.88e-11	0.0626777
Rv1609	Rv2195	0.392834	0	0.0684477
Rv1609	Rv2193	0.35221	6.66e-16	0.0621294
Rv1609	Rv2334	0.342255	5.11e-15	0.0615751
Rv1609	Rv0824c	0.419747	0	0.0653027
Rv1609	Rv1094	0.294815	2.2e-11	0.0696358
Rv1609	Rv1631	0.424529	0	0.0678464
Rv1609	Rv1098c	0.307928	2.74e-12	0.0698724
Rv1609	Rv1837c	0.370953	0	0.0618047
Rv1609	Rv3146	0.319593	3.23e-13	0.0666786
Rv1609	Rv3153	0.27587	4.45e-10	0.0694596
Rv1609	Rv2241	0.309222	1.99e-12	0.0678142
Rv1609	Rv2941	0.35857	2.22e-16	0.0655869
Rv1609	Rv1437	0.516192	0	0.0967646
Rv1609	Rv0545c	0.412902	0	0.0844293
Rv1609	Rv0512	0.439505	0	0.0604788
Rv1609	Rv3285	0.314274	8.27e-13	0.0623865
Rv1609	Rv0432	0.24071	6.47e-08	0.0635428
Rv1609	Rv0542c	0.411269	0	0.063462
Rv1609	Rv3465	0.46442	0	0.0639559
Rv1609	Rv1559	0.532642	0	0.0650045
Rv1609	Rv1438	0.385698	0	0.0861233
Rv1609	Rv3490	0.397189	0	0.0643072
Rv1609	Rv1613	0.414829	0	0.0803444
Rv0032	Rv1309	-0.236688	7.57e-08	0.0613792
Rv0032	Rv2194	-0.349471	5.21e-16	0.0667617
Rv0032	Rv2195	-0.383468	3.31e-19	0.071888
Rv0032	Rv1094	-0.367487	1.09e-17	0.0749264
Rv0032	Rv1872c	-0.390573	1.24e-19	0.0649683
Rv0032	Rv3153	-0.30491	2.28e-12	0.0662432
Rv0032	Rv1437	-0.272925	3.96e-10	0.0650233
Rv0032	Rv1438	-0.227432	2.33e-07	0.0627967
Rv1569	Rv1309	0.243399	5.02e-08	0.068661
Rv1569	Rv1310	0.287427	8.2e-11	0.0696819
Rv1569	Rv3043c	0.456263	0	0.0634936
Rv1569	Rv0848	-0.399459	4.28e-18	0.0614855
Rv1569	Rv1631	0.515077	0	0.0821561
Rv1569	Rv1098c	0.319773	3.69e-13	0.0693163
Rv1569	Rv3001c	0.450247	0	0.0620311
Rv1569	Rv3146	0.309666	2.26e-12	0.0688252
Rv1569	Rv3153	0.344917	3.55e-15	0.0736342
Rv1569	Rv1437	0.403041	0	0.0844519
Rv1569	Rv0545c	0.25365	1.08e-08	0.0673382
Rv1569	Rv3465	0.547046	0	0.070502
Rv1569	Rv1559	0.471862	0	0.0614814
Rv1569	Rv1438	0.369983	0	0.0823463
Rv1569	Rv1613	0.35523	4.44e-16	0.0787671
Rv2531c	Rv2612c	0.560459	0	0.0717022
Rv2531c	Rv1381	-0.673645	6.28e-68	0.0970851
Rv2531c	Rv3318	-0.690491	1.8e-73	0.0948829
Rv2531c	Rv1832	0.701671	0	0.105824
Rv2531c	Rv3149	-0.452035	5.97e-27	0.06079
Rv2531c	Rv1850	-0.423338	1.23e-23	0.0609987
Rv1658	Rv1304	0.348284	4.44e-16	0.073452
Rv1658	Rv1305	0.306381	1.44e-12	0.0740766
Rv1658	Rv1306	0.391709	0	0.0628609
Rv1658	Rv1307	0.448307	0	0.0842779
Rv1658	Rv1308	0.421304	0	0.0816516
Rv1658	Rv1309	0.318852	2.02e-13	0.0868775
Rv1658	Rv1310	0.304691	2.25e-12	0.081242
Rv1658	Rv1098c	0.226735	2.61e-07	0.0601821
Rv1658	Rv0545c	0.220379	4.99e-07	0.0610577
Rv1658	Rv0432	0.249095	1.45e-08	0.0622354
Rv1658	Rv1613	0.231009	1.36e-07	0.0641216
Rv2320c	Rv1304	-0.317341	7.61e-12	0.0725869
Rv2320c	Rv1305	-0.341055	1.48e-13	0.0823894
Rv2320c	Rv1306	-0.331254	7.86e-13	0.0608303
Rv2320c	Rv1307	-0.297745	1.53e-10	0.0695978
Rv2320c	Rv1308	-0.276174	6.77e-09	0.071843
Rv2320c	Rv1309	-0.302726	1.19e-10	0.100577
Rv2320c	Rv1310	-0.296831	2.44e-10	0.0967421
Rv2320c	Rv0896	-0.304122	6.22e-11	0.0707101
Rv2320c	Rv2194	-0.225036	1.76e-06	0.0621428
Rv2320c	Rv2193	-0.317369	7.58e-12	0.071635
Rv2320c	Rv2334	-0.285216	1.11e-09	0.0619904
Rv2320c	Rv1094	-0.229033	1.07e-06	0.0660997
Rv2320c	Rv1098c	-0.230978	1.15e-06	0.0746863
Rv2320c	Rv3146	-0.347206	9.06e-14	0.0887342
Rv2320c	Rv3147	-0.30833	5.46e-11	0.0860238
Rv2320c	Rv3148	-0.274127	5.68e-09	0.0786999
Rv2320c	Rv3149	-0.303359	9.38e-11	0.0622346
Rv2320c	Rv3153	-0.296944	2.4e-10	0.0949607
Rv2320c	Rv3154	-0.300282	1.05e-10	0.0758898
Rv2320c	Rv3155	-0.293787	3.15e-10	0.0709331
Rv2320c	Rv3156	-0.242506	2.7e-07	0.0665247
Rv2320c	Rv2241	-0.270957	7.36e-09	0.0698811
Rv2320c	Rv2941	-0.330457	8.98e-13	0.06567
Rv2320c	Rv1437	-0.148783	0.00181649	0.0682411
Rv2320c	Rv0545c	-0.289266	5.5e-10	0.0785604
Rv2320c	Rv0432	-0.280783	2.75e-09	0.0833563
Rv2320c	Rv1438	-0.183686	0.000118883	0.0741417
Rv2320c	Rv1612	-0.245755	1.9e-07	0.0611525
Rv2320c	Rv1613	-0.212419	6.65e-06	0.0810703
Rv3708c	Rv1310	0.288014	2.95e-11	0.063239
Rv3708c	Rv1596	0.49002	0	0.0681136
Rv0346c	Rv0337c	0.419494	0	0.0720479
Rv0346c	Rv1305	0.244934	1.74e-08	0.0706495
Rv0346c	Rv1307	0.308773	7.34e-13	0.0642949
Rv0346c	Rv1308	0.299382	7.82e-12	0.0697459
Rv0346c	Rv1309	0.376739	0	0.105261
Rv0346c	Rv1310	0.317929	1.73e-13	0.0988179
Rv0346c	Rv2949c	0.405121	0	0.0753933
Rv0346c	Rv0896	0.253757	5.2e-09	0.0687594
Rv0346c	Rv2194	0.284108	5.34e-11	0.068772
Rv0346c	Rv2195	0.382593	0	0.0759858
Rv0346c	Rv2193	0.187696	1.77e-05	0.06934
Rv0346c	Rv0848	-0.39523	6.13e-18	0.0699781
Rv0346c	Rv2334	0.366056	0	0.0749992
Rv0346c	Rv1094	0.378029	0	0.0855315
Rv0346c	Rv1098c	0.543731	0	0.125003
Rv0346c	Rv1447c	0.397547	0	0.0647184
Rv0346c	Rv1436	0.39599	0	0.0767451
Rv0346c	Rv1872c	0.444518	0	0.0841969
Rv0346c	Rv1133c	0.299916	3.83e-12	0.0664649
Rv0346c	Rv0470c	0.397963	0	0.0632763
Rv0346c	Rv0503c	0.481207	0	0.0658111
Rv0346c	Rv0642c	0.499943	0	0.073249
Rv0346c	Rv3146	0.472404	0	0.112983
Rv0346c	Rv3147	0.408904	0	0.10149
Rv0346c	Rv3148	0.376289	4.44e-16	0.0915974
Rv0346c	Rv3149	0.296732	7.24e-12	0.0644098
Rv0346c	Rv3150	0.374314	0	0.0606986
Rv0346c	Rv3152	0.421223	0	0.0750786
Rv0346c	Rv3153	0.431023	0	0.116851
Rv0346c	Rv3154	0.400286	0	0.0860495
Rv0346c	Rv3155	0.405429	0	0.0801711
Rv0346c	Rv3156	0.406524	0	0.0829709
Rv0346c	Rv2241	0.288633	2.67e-11	0.0736831
Rv0346c	Rv2941	0.274362	2.31e-10	0.0613818
Rv0346c	Rv2945c	0.387874	0	0.0610452
Rv0346c	Rv1437	0.482192	0	0.11512
Rv0346c	Rv0545c	0.385866	0	0.101423
Rv0346c	Rv0432	0.38629	0	0.100743
Rv0346c	Rv1438	0.498	0	0.121808
Rv0346c	Rv3490	0.325906	3.11e-14	0.061652
Rv0346c	Rv1612	0.363875	4.22e-15	0.0711048
Rv0346c	Rv1613	0.474247	0	0.119215
Rv2127	Rv0337c	0.485384	0	0.0726672
Rv2127	Rv1304	0.337668	2.44e-15	0.0613865
Rv2127	Rv1305	0.376313	0	0.0740278
Rv2127	Rv1307	0.290813	1.36e-11	0.060231
Rv2127	Rv1308	0.25904	3.86e-09	0.060456
Rv2127	Rv1309	0.43808	0	0.103343
Rv2127	Rv1310	0.299441	4.35e-12	0.0865649
Rv2127	Rv2949c	0.419369	0	0.0707126
Rv2127	Rv2195	0.340928	1.33e-15	0.0642042
Rv2127	Rv2193	0.385747	0	0.0714616
Rv2127	Rv2334	0.310973	4.95e-13	0.0635442
Rv2127	Rv1094	0.320715	6.64e-14	0.0709986
Rv2127	Rv1631	0.422666	0	0.06522
Rv2127	Rv1618	0.557053	0	0.064296
Rv2127	Rv1098c	0.296781	7.89e-12	0.0813015
Rv2127	Rv3146	0.331808	1.33e-14	0.0853273
Rv2127	Rv3147	0.331278	1.42e-12	0.0805777
Rv2127	Rv3148	0.305421	6.56e-11	0.0776344
Rv2127	Rv3149	0.372165	0	0.0629458
Rv2127	Rv3152	0.445682	0	0.0709211
Rv2127	Rv3153	0.302821	2.43e-12	0.0885802
Rv2127	Rv3154	0.469686	0	0.0881457
Rv2127	Rv3155	0.342729	1.11e-15	0.070307
Rv2127	Rv3156	0.46917	0	0.0783404
Rv2127	Rv2241	0.266987	6.9e-10	0.061831
Rv2127	Rv1437	0.35224	2.22e-16	0.0845652
Rv2127	Rv0545c	0.411001	0	0.090182
Rv2127	Rv0432	0.322041	9.55e-14	0.0802492
Rv2127	Rv1438	0.316234	2.62e-13	0.0859514
Rv2127	Rv1612	0.445285	0	0.0763919
Rv2127	Rv1613	0.457697	0	0.10697
Rv3601c	Rv3001c	0.477294	0	0.0694451
Rv3601c	Rv3602c	0.624242	0	0.0702637
Rv1380	Rv1309	-0.220082	5.31e-07	0.0600282
Rv1380	Rv3279c	0.524563	0	0.0667673
Rv1380	Rv2949c	-0.377735	5.59e-19	0.0604162
Rv1380	Rv1094	-0.301731	2.3e-12	0.0618599
Rv1380	Rv1631	-0.414209	2.14e-22	0.0655788
Rv1380	Rv1098c	-0.287836	3.47e-11	0.0631075
Rv1380	Rv1392	0.475553	0	0.0625076
Rv1380	Rv3146	-0.400591	4.06e-21	0.0769744
Rv1380	Rv3153	-0.334553	7e-15	0.0739158
Rv1380	Rv1437	-0.380362	4.19e-19	0.0823335
Rv1380	Rv0545c	-0.353897	1.06e-16	0.0713257
Rv1380	Rv1416	0.61958	0	0.0664424
Rv1380	Rv1438	-0.343103	1.55e-15	0.0776755
Rv1380	Rv3490	-0.455059	7.68e-28	0.0660486
Rv1380	Rv1613	-0.350492	2.32e-16	0.0744631
Rv3709c	Rv1595	0.325758	2.65e-13	0.060283
Rv3709c	Rv1304	0.462475	0	0.0807172
Rv3709c	Rv1305	0.565242	0	0.10576
Rv3709c	Rv1307	0.388047	0	0.0795841
Rv3709c	Rv1308	0.331785	2.19e-13	0.0712703
Rv3709c	Rv1309	0.494702	0	0.111201
Rv3709c	Rv1310	0.521712	0	0.111466
Rv3709c	Rv1311	0.435114	0	0.0625943
Rv3709c	Rv2949c	0.409099	0	0.0655666
Rv3709c	Rv0896	0.45185	0	0.0985459
Rv3709c	Rv2194	0.590831	0	0.105566
Rv3709c	Rv2195	0.486599	0	0.0977908
Rv3709c	Rv2196	0.375571	0	0.0694475
Rv3709c	Rv2193	0.582739	0	0.0996491
Rv3709c	Rv3043c	0.442487	0	0.063446
Rv3709c	Rv2334	0.510874	0	0.0827787
Rv3709c	Rv2178c	0.313539	2.56e-12	0.0601089
Rv3709c	Rv0824c	0.539167	0	0.0877395
Rv3709c	Rv1094	0.501691	0	0.100306
Rv3709c	Rv1631	0.388434	0	0.0629416
Rv3709c	Rv2524c	0.398683	0	0.0681184
Rv3709c	Rv2605c	0.474748	0	0.0671522
Rv3709c	Rv1098c	0.335085	7.55e-14	0.0895607
Rv3709c	Rv1121	0.563806	0	0.0796534
Rv3709c	Rv1447c	0.397025	0	0.066557
Rv3709c	Rv1436	0.47556	0	0.0844321
Rv3709c	Rv1093	0.447039	0	0.0662901
Rv3709c	Rv2222c	0.385973	0	0.0629927
Rv3709c	Rv0509	0.503455	0	0.0785038
Rv3709c	Rv3609c	0.47091	0	0.0671039
Rv3709c	Rv1415	0.588626	0	0.082558
Rv3709c	Rv0511	0.498116	0	0.0875554
Rv3709c	Rv0650	-0.426808	6.38e-22	0.0620406
Rv3709c	Rv0510	0.399013	0	0.0634749
Rv3709c	Rv1601	0.46103	0	0.0755507
Rv3709c	Rv1843c	0.510083	0	0.0656226
Rv3709c	Rv1029	-0.407862	2.64e-20	0.0778515
Rv3709c	Rv1030	-0.47271	9.25e-28	0.0764699
Rv3709c	Rv1031	-0.5289	2.24e-35	0.0796364
Rv3709c	Rv1872c	0.298264	3.74e-11	0.0705601
Rv3709c	Rv1837c	0.570126	0	0.0931333
Rv3709c	Rv3581c	0.471534	0	0.0621721
Rv3709c	Rv1133c	0.345834	7.11e-15	0.0661923
Rv3709c	Rv2225	0.468637	0	0.0631497
Rv3709c	Rv0470c	0.444042	0	0.0753391
Rv3709c	Rv3800c	0.429825	0	0.0668172
Rv3709c	Rv2245	0.39676	0	0.0693871
Rv3709c	Rv2246	0.449514	0	0.071422
Rv3709c	Rv3146	0.413077	0	0.0885554
Rv3709c	Rv3147	0.298928	1.29e-09	0.0704302
Rv3709c	Rv3148	0.338726	3.4e-12	0.0671029
Rv3709c	Rv3152	0.331091	1.02e-13	0.0627955
Rv3709c	Rv3153	0.428386	0	0.100767
Rv3709c	Rv3154	0.37103	0	0.0703761
Rv3709c	Rv3156	0.337969	3.51e-14	0.0669272
Rv3709c	Rv0252	-0.383211	1.54e-17	0.0638634
Rv3709c	Rv2391	0.45496	0	0.0700669
Rv3709c	Rv2392	0.449145	0	0.0729402
Rv3709c	Rv0462	0.520491	0	0.072067
Rv3709c	Rv2241	0.544233	0	0.102438
Rv3709c	Rv2941	0.558528	0	0.099429
Rv3709c	Rv1437	0.473618	0	0.108051
Rv3709c	Rv0489	0.411835	0	0.0702399
Rv3709c	Rv0545c	0.530799	0	0.107714
Rv3709c	Rv0512	0.517639	0	0.0667658
Rv3709c	Rv1391	0.428941	0	0.0629798
Rv3709c	Rv2247	0.47443	0	0.0765401
Rv3709c	Rv3285	0.681771	0	0.108396
Rv3709c	Rv2933	0.472718	0	0.0755395
Rv3709c	Rv2934	0.42038	0	0.0648126
Rv3709c	Rv2935	0.606117	0	0.0777454
Rv3709c	Rv1594	0.635201	0	0.0909325
Rv3709c	Rv0432	0.443464	0	0.0942454
Rv3709c	Rv0542c	0.440601	0	0.0683899
Rv3709c	Rv1448c	0.300543	1.95e-11	0.0625287
Rv3709c	Rv3465	0.43624	0	0.0733877
Rv3709c	Rv3464	0.529414	0	0.0811568
Rv3709c	Rv1438	0.492264	0	0.10703
Rv3709c	Rv3490	0.463053	0	0.0780705
Rv3709c	Rv1612	0.377642	4.88e-15	0.0605353
Rv3709c	Rv1613	0.457776	0	0.0997167
Rv1595	Rv1304	0.482489	0	0.0934635
Rv1595	Rv1305	0.474113	0	0.101353
Rv1595	Rv1306	0.404899	0	0.0627634
Rv1595	Rv1307	0.503159	0	0.0961147
Rv1595	Rv1308	0.408346	0	0.0813001
Rv1595	Rv1309	0.315153	3.19e-13	0.087992
Rv1595	Rv1310	0.289087	2.48e-11	0.0846409
Rv1595	Rv0896	0.454428	0	0.0885937
Rv1595	Rv2194	0.368665	0	0.0855207
Rv1595	Rv2195	0.462418	0	0.0905274
Rv1595	Rv2196	0.460974	0	0.0723809
Rv1595	Rv2193	0.419071	0	0.0783009
Rv1595	Rv0824c	0.483165	0	0.084196
Rv1595	Rv1094	0.326073	2.69e-14	0.0763779
Rv1595	Rv1098c	0.193501	1.08e-05	0.0616175
Rv1595	Rv1436	0.301354	2.71e-12	0.0683822
Rv1595	Rv0511	0.346508	4.44e-16	0.0629472
Rv1595	Rv1872c	0.350158	4.44e-16	0.0633696
Rv1595	Rv1837c	0.416745	0	0.0754676
Rv1595	Rv2245	0.423372	0	0.0644847
Rv1595	Rv2246	0.471443	0	0.0737574
Rv1595	Rv1596	0.717014	0	0.0985502
Rv1595	Rv2241	0.303953	1.81e-12	0.0680819
Rv1595	Rv2941	0.327955	1.87e-14	0.0718665
Rv1595	Rv1437	0.309674	7.29e-13	0.071228
Rv1595	Rv0545c	0.289255	2.02e-11	0.0742016
Rv1595	Rv2247	0.46394	0	0.0703558
Rv1595	Rv3285	0.424069	0	0.0844881
Rv1595	Rv1594	0.629867	0	0.0915018
Rv1595	Rv0432	0.294037	1.37e-11	0.0709516
Rv1595	Rv3464	0.381813	0	0.0670972
Rv1595	Rv1438	0.235338	7.78e-08	0.0683825
Rv1595	Rv1613	0.228624	1.52e-07	0.0623277
Rv0337c	Rv1304	0.486619	0	0.0928443
Rv0337c	Rv1305	0.456569	0	0.106548
Rv0337c	Rv1306	0.475542	0	0.0801279
Rv0337c	Rv1307	0.494153	0	0.0960656
Rv0337c	Rv1308	0.463297	0	0.101189
Rv0337c	Rv1309	0.599505	0	0.153565
Rv0337c	Rv1310	0.481484	0	0.140414
Rv0337c	Rv1311	0.164985	0.000318739	0.0611547
Rv0337c	Rv2289	0.447541	0	0.0687109
Rv0337c	Rv1885c	0.553937	0	0.0727415
Rv0337c	Rv2949c	0.503556	0	0.0941927
Rv0337c	Rv1239c	-0.367579	8.58e-18	0.068507
Rv0337c	Rv0896	0.414619	0	0.0952475
Rv0337c	Rv3283	0.535483	0	0.0818567
Rv0337c	Rv2194	0.433177	0	0.0937689
Rv0337c	Rv2195	0.506299	0	0.097688
Rv0337c	Rv2196	0.389438	0	0.0676736
Rv0337c	Rv2193	0.508334	0	0.104159
Rv0337c	Rv0848	-0.471597	1.08e-25	0.0799904
Rv0337c	Rv2334	0.604075	0	0.106893
Rv0337c	Rv1622c	-0.434084	5.49e-25	0.0667881
Rv0337c	Rv1704c	0.384179	0	0.0672209
Rv0337c	Rv2178c	0.49237	0	0.0757068
Rv0337c	Rv1094	0.524875	0	0.112961
Rv0337c	Rv2753c	0.445515	0	0.0778155
Rv0337c	Rv1409	0.319707	1.47e-13	0.0749204
Rv0337c	Rv2537c	0.394898	0	0.0603364
Rv0337c	Rv1631	0.493243	0	0.0785653
Rv0337c	Rv3379c	-0.386995	1.88e-19	0.0613495
Rv0337c	Rv1618	0.582046	0	0.0834334
Rv0337c	Rv3801c	0.449604	0	0.0687509
Rv0337c	Rv1099c	0.290617	3.02e-11	0.0606496
Rv0337c	Rv2605c	0.404417	0	0.0622066
Rv0337c	Rv1098c	0.581677	0	0.138047
Rv0337c	Rv1018c	0.307558	7.14e-11	0.0687865
Rv0337c	Rv1447c	0.436504	0	0.0716768
Rv0337c	Rv3808c	0.36277	0	0.0640312
Rv0337c	Rv1436	0.497614	0	0.0946906
Rv0337c	Rv0389	-0.331882	2.01e-14	0.0666777
Rv0337c	Rv1878	-0.426764	5.46e-24	0.0751732
Rv0337c	Rv2220	0.374093	0	0.0642612
Rv0337c	Rv2222c	0.500626	0	0.0754946
Rv0337c	Rv2476c	0.248388	1.27e-08	0.0618916
Rv0337c	Rv3858c	0.350232	4.44e-16	0.0620452
Rv0337c	Rv2833c	-0.327762	3.89e-14	0.0664552
Rv0337c	Rv2394	0.467837	0	0.07021
Rv0337c	Rv0511	0.432155	0	0.0753687
Rv0337c	Rv3624c	0.408116	0	0.0702188
Rv0337c	Rv1611	0.373643	6.66e-16	0.0656525
Rv0337c	Rv0694	0.284047	5.39e-11	0.0701191
Rv0337c	Rv1872c	0.515021	0	0.101638
Rv0337c	Rv1837c	0.404759	0	0.0687829
Rv0337c	Rv2332	-0.342903	3.69e-15	0.0629524
Rv0337c	Rv1133c	0.468291	0	0.086705
Rv0337c	Rv0470c	0.467704	0	0.0767559
Rv0337c	Rv0503c	0.457162	0	0.0679887
Rv0337c	Rv0642c	0.590719	0	0.0787168
Rv0337c	Rv3145	0.38498	0	0.0739549
Rv0337c	Rv3146	0.566576	0	0.139441
Rv0337c	Rv3147	0.596779	0	0.13312
Rv0337c	Rv3148	0.573545	0	0.125328
Rv0337c	Rv3149	0.571792	0	0.0948999
Rv0337c	Rv3150	0.529749	0	0.0965791
Rv0337c	Rv3152	0.465475	0	0.0980537
Rv0337c	Rv3153	0.562726	0	0.150658
Rv0337c	Rv3154	0.57844	0	0.122273
Rv0337c	Rv3155	0.54882	0	0.1104
Rv0337c	Rv3156	0.518689	0	0.110749
Rv0337c	Rv3157	0.414121	0	0.0823687
Rv0337c	Rv3158	0.418628	0	0.0865205
Rv0337c	Rv0157	0.454456	0	0.0626301
Rv0337c	Rv3265c	0.388604	0	0.0699222
Rv0337c	Rv0266c	-0.309758	1.47e-12	0.0637878
Rv0337c	Rv0462	0.40131	0	0.0669266
Rv0337c	Rv0843	-0.402492	4.34e-21	0.0658821
Rv0337c	Rv2241	0.454187	0	0.100042
Rv0337c	Rv2941	0.340264	2.22e-15	0.0830483
Rv0337c	Rv2945c	0.367545	0	0.068116
Rv0337c	Rv1437	0.546093	0	0.131523
Rv0337c	Rv0545c	0.53291	0	0.128496
Rv0337c	Rv3285	0.363245	0	0.0763035
Rv0337c	Rv2122c	-0.385099	2.1e-19	0.0693443
Rv0337c	Rv2928	0.474802	0	0.074924
Rv0337c	Rv3051c	0.339114	2.66e-15	0.0656558
Rv0337c	Rv0432	0.587878	0	0.133929
Rv0337c	Rv0542c	0.460461	0	0.0702049
Rv0337c	Rv3465	0.315665	3.06e-13	0.0687615
Rv0337c	Rv1449c	0.42418	0	0.0767862
Rv0337c	Rv1438	0.563284	0	0.141303
Rv0337c	Rv3490	0.477016	0	0.0810821
Rv0337c	Rv1612	0.558808	0	0.102622
Rv0337c	Rv1613	0.624604	0	0.153107
Rv2121c	Rv1309	-0.318629	1.79e-13	0.0833135
Rv2121c	Rv1310	-0.268465	6.68e-10	0.0779283
Rv2121c	Rv3146	-0.320929	1.11e-13	0.0958009
Rv2121c	Rv3147	-0.459752	4.95e-24	0.117634
Rv2121c	Rv3148	-0.440242	3.84e-22	0.109989
Rv2121c	Rv3149	-0.462806	1.53e-28	0.101
Rv2121c	Rv3150	-0.431708	1.44e-24	0.0857932
Rv2121c	Rv3152	-0.378388	5.2e-19	0.0886145
Rv2121c	Rv3153	-0.312596	4.55e-13	0.107197
Rv2121c	Rv3154	-0.408539	2.69e-22	0.109339
Rv2121c	Rv3155	-0.43331	4.96e-25	0.106509
Rv2121c	Rv3156	-0.376816	8.71e-19	0.0900227
Rv2121c	Rv3157	-0.316667	1.75e-13	0.0770955
Rv2121c	Rv3158	-0.372625	2.08e-18	0.0659821
Rv2121c	Rv0432	-0.231461	1.32e-07	0.0642994
Rv2121c	Rv1438	-0.214014	1.1e-06	0.063468
Rv2121c	Rv1612	-0.349173	5.28e-14	0.0668
Rv2121c	Rv1613	-0.250598	7.62e-09	0.0807566
Rv1304	Rv1305	0.77711	0	0.156361
Rv1304	Rv1306	0.767104	0	0.14976
Rv1304	Rv1307	0.757925	0	0.146351
Rv1304	Rv1308	0.785945	0	0.151596
Rv1304	Rv1309	0.764015	0	0.182315
Rv1304	Rv1310	0.711556	0	0.174385
[truncated: 16,359 more rows]
