# Supplementary material for: Integration of Metabolic Modeling with Gene Co-expression Reveals Transcriptionally Programmed Reactions Explaining Robustness in Mycobacterium tuberculosis
Source: Sci Rep. 2016 Mar 22;6:23440. doi: 10.1038/srep23440 (PMC4802306; doi:10.1038/srep23440)
Supplement: Supplementary Table S5 [file srep23440-s6.xls]

## Sheet: Perfect Positive Correlation
Reaction	Gene rules	Gene Pairs		PCC	Pvalue	Weight
ADSK	( Rv1285 and Rv1286 )	Rv1285	Rv1286	0.81	0	0.1
AFE	( Rv3793 and Rv3794 and Rv3795 )	Rv3794	Rv3795	0.57	0	0.07
		Rv3793	Rv3794	0.44	0	0.05
		Rv3793	Rv3795	0.4	0	0.04
ATPS1	( Rv1304 and Rv1305 and Rv1306 and Rv1307 and Rv1308 and Rv1309 and Rv1310 and Rv1311 )	Rv1309	Rv1310	0.86	0	0.19
ATPS4r		Rv1310	Rv1311	0.81	0	0.18
		Rv1307	Rv1308	0.8	0	0.15
		Rv1304	Rv1308	0.79	0	0.15
		Rv1308	Rv1310	0.79	0	0.18
		Rv1304	Rv1305	0.78	0	0.16
		Rv1308	Rv1309	0.77	0	0.18
		Rv1304	Rv1306	0.77	0	0.15
		Rv1304	Rv1309	0.76	0	0.18
		Rv1306	Rv1309	0.76	0	0.19
		Rv1304	Rv1307	0.76	0	0.15
		Rv1307	Rv1309	0.75	0	0.18
		Rv1305	Rv1309	0.75	0	0.18
		Rv1306	Rv1308	0.75	0	0.16
		Rv1305	Rv1307	0.75	0	0.15
		Rv1309	Rv1311	0.74	0	0.17
		Rv1305	Rv1310	0.72	0	0.17
		Rv1304	Rv1310	0.71	0	0.17
		Rv1305	Rv1306	0.71	0	0.15
		Rv1307	Rv1310	0.71	0	0.17
		Rv1306	Rv1310	0.7	0	0.18
		Rv1306	Rv1307	0.69	0	0.14
		Rv1305	Rv1308	0.65	0	0.14
		Rv1308	Rv1311	0.59	0	0.11
		Rv1305	Rv1311	0.56	0	0.12
		Rv1307	Rv1311	0.51	0	0.11
		Rv1304	Rv1311	0.5	0	0.1
		Rv1306	Rv1311	0.5	0	0.09
CODH2r	( Rv0373c and Rv0374c and Rv0375c )	Rv0374c	Rv0375c	0.5	0	0.04
CODH3		Rv0373c	Rv0374c	0.31	8.83e-12	0.03
		Rv0373c	Rv0375c	0.29	2.23e-10	0.02
CYO1a	( Rv2194 and Rv2195 and Rv2196 )	Rv2194	Rv2195	0.77	0	0.15
		Rv2195	Rv2196	0.75	0	0.15
		Rv2194	Rv2196	0.71	0	0.14
CYO1b	( Rv1451 and Rv2193 and Rv2200c and Rv3043c )	Rv2193	Rv3043c	0.51	0	0.09
		Rv2193	Rv2200c	0.43	0	0.11
		Rv1451	Rv2193	0.29	8.44e-12	0.06
		Rv1451	Rv2200c	0.29	1.29e-11	0.02
		Rv1451	Rv3043c	0.29	2.72e-11	0.05
		Rv2200c	Rv3043c	0.27	1.2e-09	0.05
CYTBD	( Rv1620c and Rv1621c and Rv1622c and Rv1623c )	Rv1622c	Rv1623c	0.7	0	0.09
CYTBD2		Rv1620c	Rv1622c	0.49	0	0.04
		Rv1621c	Rv1622c	0.46	0	0.05
		Rv1621c	Rv1623c	0.39	0	0.03
		Rv1620c	Rv1623c	0.34	9.77e-15	0.02
		Rv1620c	Rv1621c	0.09	0.049965	0.01
DCPE	( Rv3790 and Rv3791 )	Rv3790	Rv3791	0.51	0	0.04
FASm1601	( Rv1663 and Rv1662 )	Rv1662	Rv1663	0.44	0	0.03
FASm180
FASm1801
FASm2001
FASm2002
FDH	( Rv2899c and Rv2900c )	Rv2899c	Rv2900c	0.38	0	0.02
FE2abc	( Rv1348 and Rv1349 )	Rv1348	Rv1349	0.64	0	0.14
FE3abc
FRD	( Rv1552 and Rv1553 and Rv1554 and Rv1555 )	Rv1553	Rv1554	0.64	0	0.07
FRD5		Rv1554	Rv1555	0.53	0	0.06
		Rv1553	Rv1555	0.51	0	0.05
		Rv1552	Rv1553	0.47	0	0.04
		Rv1552	Rv1554	0.42	0	0.04
		Rv1552	Rv1555	0.38	0	0.04
FRDOr	( Rv2454c and Rv2455c )	Rv2454c	Rv2455c	0.5	0	0.04
GLCabc	( Rv1236 and Rv1237 and Rv1238 )	Rv1236	Rv1238	0.41	0	0.03
		Rv1237	Rv1238	0.32	9.81e-14	0.02
		Rv1236	Rv1237	0.25	1.51e-08	0.01
GLUSy	( Rv3858c and Rv3859c )	Rv3858c	Rv3859c	0.38	0	0.03
GLYC3Pabc	( Rv2832c and Rv2833c and Rv2834c and Rv2835c )	Rv2834c	Rv2835c	0.55	0	0.05
		Rv2833c	Rv2834c	0.4	0	0.03
		Rv2832c	Rv2834c	0.38	0	0.03
		Rv2833c	Rv2835c	0.33	1.33e-13	0.02
		Rv2832c	Rv2835c	0.29	7.51e-11	0.02
		Rv2832c	Rv2833c	0.24	7.75e-08	0.02
IPPMIa	( Rv2987c and Rv2988c )	Rv2987c	Rv2988c	0.68	0	0.08
		Rv2987c	Rv2988c	0.68	0	0.08
Kabc	( Rv1029 and Rv1030 and Rv1031 )	Rv1029	Rv1031	0.71	0	0.09
		Rv1029	Rv1030	0.69	0	0.09
		Rv1030	Rv1031	0.57	0	0.08
LCTSabc	( Rv2316 and Rv2317 and Rv2318 )	Rv2316	Rv2318	0.31	1.21e-10	0.03
MALTabc		Rv2316	Rv2317	0.19	4.53e-05	0.02
		Rv2317	Rv2318	0.19	0.000201	0.01
MCBTS	( Rv2378c and Rv2379c and Rv2380c and Rv2381c and Rv2382c and Rv2383c and Rv2384 )	Rv2382c	Rv2383c	0.88	0	0.31
MCBTS2		Rv2381c	Rv2382c	0.83	0	0.32
MCBTS3		Rv2381c	Rv2383c	0.83	0	0.32
		Rv2380c	Rv2381c	0.81	0	0.29
		Rv2380c	Rv2383c	0.78	0	0.29
		Rv2379c	Rv2380c	0.78	0	0.25
		Rv2378c	Rv2379c	0.77	0	0.27
		Rv2378c	Rv2380c	0.76	0	0.29
		Rv2380c	Rv2382c	0.76	0	0.28
		Rv2379c	Rv2381c	0.75	0	0.26
		Rv2379c	Rv2383c	0.74	0	0.27
		Rv2379c	Rv2382c	0.73	0	0.26
		Rv2378c	Rv2381c	0.7	0	0.29
		Rv2378c	Rv2382c	0.68	0	0.29
		Rv2378c	Rv2383c	0.66	0	0.29
		Rv2378c	Rv2384	0.63	0	0.15
		Rv2383c	Rv2384	0.63	0	0.18
		Rv2382c	Rv2384	0.61	0	0.18
		Rv2381c	Rv2384	0.59	0	0.17
		Rv2380c	Rv2384	0.58	0	0.16
		Rv2379c	Rv2384	0.54	0	0.14
MMM2r	( Rv1492 and Rv1493 )	Rv1492	Rv1493	0.43	0	0.03
NADTRHD	( Rv0155 and Rv0156 and Rv0157 )	Rv0155	Rv0156	0.51	0	0.05
		Rv0156	Rv0157	0.49	0	0.06
		Rv0155	Rv0157	0.45	0	0.05
NO3R1	( Rv1161 and Rv1162 and Rv1163 and Rv1164 )	Rv1161	Rv1163	0.7	0	0.11
NO3R2		Rv1161	Rv1162	0.59	0	0.08
		Rv1163	Rv1164	0.57	0	0.09
		Rv1162	Rv1164	0.55	0	0.08
		Rv1162	Rv1163	0.51	0	0.06
		Rv1161	Rv1164	0.5	0	0.08
OCOAT1r	( Rv2503c and Rv2504c )	Rv2503c	Rv2504c	0.66	0	0.07
ORNTA	( Rv2321c and Rv2322c )	Rv2321c	Rv2322c	0.17	0.000604	0.01
PREPTHS	( Rv2931 and Rv2932 and Rv2933 and Rv2934 and Rv2935 )	Rv2931	Rv2932	0.65	0	0.07
PREPTHS2		Rv2932	Rv2934	0.62	0	0.06
		Rv2933	Rv2934	0.6	0	0.07
		Rv2933	Rv2935	0.58	0	0.08
		Rv2932	Rv2933	0.56	0	0.06
		Rv2934	Rv2935	0.53	0	0.08
		Rv2931	Rv2933	0.45	0	0.04
		Rv2931	Rv2934	0.44	0	0.05
		Rv2932	Rv2935	0.44	0	0.06
		Rv2931	Rv2935	0.42	0	0.05
RIBabc	( Rv1236 and Rv1237 and Rv1238 )	Rv1236	Rv1238	0.41	0	0.03
		Rv1237	Rv1238	0.32	9.81e-14	0.02
		Rv1236	Rv1237	0.25	1.51e-08	0.01
SADT	( Rv1285 and Rv1286 )	Rv1285	Rv1286	0.82	0	0.1
SAD2
SUCOAS	( Rv0951 and Rv0952 )	Rv0951	Rv0952	0.61	0	0.09
TREabc	( Rv1236 and Rv1237 and Rv1238 )	Rv1236	Rv1238	0.41	0	0.03
		Rv1237	Rv1238	0.32	9.81e-14	0.02
		Rv1236	Rv1237	0.25	1.51e-08	0.01
TRPS1	( Rv1612 and Rv1613 )	Rv1612	Rv1613	0.76	0	0.16
TRPS2
TRPS3
XYLabc	( Rv1236 and Rv1237 and Rv1238 )	Rv1236	Rv1238	0.41	0	0.03
		Rv1237	Rv1238	0.32	9.81e-14	0.02
		Rv1236	Rv1237	0.25	1.51e-08	0.01
YUMPS	( Rv2793c and Rv3455c )	Rv2793c	Rv3455c	0.21	1.71e-06	0.01

## Sheet: All multisubunit enzymes(AND)
Reaction	Gene Rule	Gene1	Gene 2	PCC	Pvalue	weight TO	Coexpression
ADSK	( Rv1285 and Rv1286 )	Rv1285	Rv1286	0.815357	0	0.100348	Perfect
AFE	( Rv3793 and Rv3794 and Rv3795 )	Rv3793	Rv3795	0.404712	0	0.0354581	Perfect
		Rv3793	Rv3794	0.44083	0	0.0541499
		Rv3794	Rv3795	0.574962	0	0.0730014
ATPS1	( Rv1304 and Rv1305 and Rv1306 and Rv1307 and Rv1308 and Rv1309 and Rv1310 and Rv1311 )	Rv1306	Rv1311	0.496583	0	0.0858172	Perfect
		Rv1304	Rv1311	0.503614	0	0.10025
		Rv1307	Rv1311	0.510112	0	0.105082
		Rv1308	Rv1311	0.589406	0	0.112812
		Rv1305	Rv1311	0.563438	0	0.116578
		Rv1306	Rv1307	0.690379	0	0.1442
		Rv1305	Rv1308	0.65102	0	0.144564
		Rv1304	Rv1307	0.757925	0	0.146351
		Rv1307	Rv1308	0.801574	0	0.148331
		Rv1304	Rv1306	0.767104	0	0.14976
		Rv1305	Rv1306	0.710464	0	0.150119
		Rv1304	Rv1308	0.785945	0	0.151596
		Rv1305	Rv1307	0.74694	0	0.152745
		Rv1304	Rv1305	0.77711	0	0.156361
		Rv1306	Rv1308	0.746973	0	0.157087
		Rv1305	Rv1310	0.717336	0	0.17074
		Rv1309	Rv1311	0.742714	0	0.172626
		Rv1307	Rv1310	0.709141	0	0.17335
		Rv1304	Rv1310	0.711556	0	0.174385
		Rv1305	Rv1309	0.750059	0	0.176783
		Rv1310	Rv1311	0.816244	0	0.178194
		Rv1306	Rv1310	0.697117	0	0.179773
		Rv1308	Rv1310	0.78593	0	0.179886
		Rv1307	Rv1309	0.753805	0	0.180584
		Rv1304	Rv1309	0.764015	0	0.182315
		Rv1308	Rv1309	0.769636	0	0.184505
		Rv1309	Rv1310	0.867234	0	0.18807
		Rv1306	Rv1309	0.758986	0	0.192414
ATPS4r	( Rv1304 and Rv1305 and Rv1306 and Rv1307 and Rv1308 and Rv1309 and Rv1310 and Rv1311 )	Rv1306	Rv1311	0.496583	0	0.0858172	Perfect
		Rv1304	Rv1311	0.503614	0	0.10025
		Rv1307	Rv1311	0.510112	0	0.105082
		Rv1308	Rv1311	0.589406	0	0.112812
		Rv1305	Rv1311	0.563438	0	0.116578
		Rv1306	Rv1307	0.690379	0	0.1442
		Rv1305	Rv1308	0.65102	0	0.144564
		Rv1304	Rv1307	0.757925	0	0.146351
		Rv1307	Rv1308	0.801574	0	0.148331
		Rv1304	Rv1306	0.767104	0	0.14976
		Rv1305	Rv1306	0.710464	0	0.150119
		Rv1304	Rv1308	0.785945	0	0.151596
		Rv1305	Rv1307	0.74694	0	0.152745
		Rv1304	Rv1305	0.77711	0	0.156361
		Rv1306	Rv1308	0.746973	0	0.157087
		Rv1305	Rv1310	0.717336	0	0.17074
		Rv1309	Rv1311	0.742714	0	0.172626
		Rv1307	Rv1310	0.709141	0	0.17335
		Rv1304	Rv1310	0.711556	0	0.174385
		Rv1305	Rv1309	0.750059	0	0.176783
		Rv1310	Rv1311	0.816244	0	0.178194
		Rv1306	Rv1310	0.697117	0	0.179773
		Rv1308	Rv1310	0.78593	0	0.179886
		Rv1307	Rv1309	0.753805	0	0.180584
		Rv1304	Rv1309	0.764015	0	0.182315
		Rv1308	Rv1309	0.769636	0	0.184505
		Rv1309	Rv1310	0.867234	0	0.18807
		Rv1306	Rv1309	0.758986	0	0.192414
CHLabc	( Rv3756c and Rv3757c and Rv3758c and Rv3759c )	Rv3756c	Rv3757c	0.149584	0.000660371	0.00346243	Partially
		Rv3756c	Rv3758c	0.137953	0.003779	0.00652319
		Rv3756c	Rv3759c	0.205777	2.98e-06	0.00901793
		Rv3758c	Rv3759c	0.420434	0	0.0383031
CODH2r	( Rv0373c and Rv0374c and Rv0375c )	Rv0373c	Rv0375c	0.291122	2.23e-10	0.0224708	Perfect
		Rv0373c	Rv0374c	0.309503	8.83e-12	0.0257758
		Rv0374c	Rv0375c	0.498458	0	0.043321
CODH3	( Rv0373c and Rv0374c and Rv0375c )	Rv0373c	Rv0375c	0.291122	2.23e-10	0.0224708	Perfect
		Rv0373c	Rv0374c	0.309503	8.83e-12	0.0257758
		Rv0374c	Rv0375c	0.498458	0	0.043321
CRNabc	( Rv3756c and Rv3757c and Rv3758c and Rv3759c )	Rv3756c	Rv3757c	0.149584	0.000660371	0.00346243	Partially
		Rv3756c	Rv3758c	0.137953	0.003779	0.00652319
		Rv3756c	Rv3759c	0.205777	2.98e-06	0.00901793
		Rv3758c	Rv3759c	0.420434	0	0.0383031
CYO1a	( Rv2194 and Rv2195 and Rv2196 )	Rv2194	Rv2196	0.705848	0	0.141994	Perfect
		Rv2195	Rv2196	0.748888	0	0.14646
		Rv2194	Rv2195	0.773961	0	0.146926
CYO1b	( Rv1451 and Rv2193 and Rv2200c and Rv3043c )	Rv1451	Rv2200c	0.292485	1.29e-11	0.0174184	Perfect
		Rv1451	Rv3043c	0.288521	2.72e-11	0.0496011
		Rv2200c	Rv3043c	0.265324	1.2e-09	0.051889
		Rv1451	Rv2193	0.293901	8.44e-12	0.0596647
		Rv2193	Rv3043c	0.50579	0	0.0916188
		Rv2193	Rv2200c	0.42899	0	0.107373
CYTBD	( Rv1620c and Rv1621c and Rv1622c and Rv1623c )	Rv1620c	Rv1621c	0.0892483	0.049965	0.00797741	Perfect
		Rv1620c	Rv1623c	0.339884	9.77e-15	0.0225722
		Rv1621c	Rv1623c	0.385009	0	0.0323035
		Rv1620c	Rv1622c	0.494785	0	0.0425976
		Rv1621c	Rv1622c	0.462999	0	0.0466362
		Rv1622c	Rv1623c	0.704259	0	0.0924458
CYTBD2	( Rv1620c and Rv1621c and Rv1622c and Rv1623c )	Rv1620c	Rv1621c	0.0892483	0.049965	0.00797741	Perfect
		Rv1620c	Rv1623c	0.339884	9.77e-15	0.0225722
		Rv1621c	Rv1623c	0.385009	0	0.0323035
		Rv1620c	Rv1622c	0.494785	0	0.0425976
		Rv1621c	Rv1622c	0.462999	0	0.0466362
		Rv1622c	Rv1623c	0.704259	0	0.0924458
DCPE	( Rv3790 and Rv3791 )	Rv3790	Rv3791	0.510317	0	0.0441944	Perfect
FAS100	( Rv1350 and Rv2524c and Rv1484 and Rv2947c )	Rv1350	Rv2524c	-0.104958	0.0225758	0.0125991	Partially
		Rv2524c	Rv2947c	0.144397	0.00103904	0.0220492
		Rv1350	Rv2524c	-0.104958	0.0225758	0.0125991
		Rv2524c	Rv2947c	0.144397	0.00103904	0.0220492
		Rv1350	Rv2524c	-0.104958	0.0225758	0.0125991
		Rv2524c	Rv2947c	0.144397	0.00103904	0.0220492
FAS161	( Rv1350 and Rv2524c and Rv1484 and Rv2947c )	Rv1350	Rv2524c	-0.104958	0.0225758	0.0125991	Partially
		Rv2524c	Rv2947c	0.144397	0.00103904	0.0220492
FAS180	( Rv1350 and Rv2524c and Rv1484 and Rv2947c )	Rv1350	Rv2524c	-0.104958	0.0225758	0.0125991	Partially
		Rv2524c	Rv2947c	0.144397	0.00103904	0.0220492
FAS181	( Rv1350 and Rv2524c and Rv1484 and Rv2947c )	Rv1350	Rv2524c	-0.104958	0.0225758	0.0125991	Partially
		Rv2524c	Rv2947c	0.144397	0.00103904	0.0220492
FAS200	( Rv1350 and Rv2524c and Rv1484 and Rv2947c )	Rv1350	Rv2524c	-0.104958	0.0225758	0.0125991	Partially
		Rv2524c	Rv2947c	0.144397	0.00103904	0.0220492
FAS240_L	( Rv1350 and Rv2524c and Rv1484 and Rv2947c )	Rv1350	Rv2524c	-0.104958	0.0225758	0.0125991	Partially
		Rv2524c	Rv2947c	0.144397	0.00103904	0.0220492
FAS260	( Rv1350 and Rv2524c and Rv1484 and Rv2947c )	Rv1350	Rv2524c	-0.104958	0.0225758	0.0125991	Partially
		Rv2524c	Rv2947c	0.144397	0.00103904	0.0220492
FAS80_L	( Rv1350 and Rv2524c and Rv1484 and Rv2947c )	Rv1350	Rv2524c	-0.104958	0.0225758	0.0125991	Partially
		Rv2524c	Rv2947c	0.144397	0.00103904	0.0220492
FASm1601	( Rv1663 and Rv1662 )	Rv1662	Rv1663	0.437194	0	0.0345644	Perfect
FASm180	( Rv1663 and Rv1662 )	Rv1662	Rv1663	0.437194	0	0.0345644	Perfect
FASm1801	( Rv1663 and Rv1662 )	Rv1662	Rv1663	0.437194	0	0.0345644	Perfect
FASm2001	( Rv1663 and Rv1662 )	Rv1662	Rv1663	0.437194	0	0.0345644	Perfect
FASm2002	( Rv1663 and Rv1662 )	Rv1662	Rv1663	0.437194	0	0.0345644	Perfect
FDH	( Rv2899c and Rv2900c )	Rv2899c	Rv2900c	0.37689	0	0.0217856	Perfect
FE2abc	( Rv1348 and Rv1349 )	Rv1348	Rv1349	0.63648	0	0.136817	Perfect
FE3abc	( Rv1348 and Rv1349 )	Rv1348	Rv1349	0.63648	0	0.136817	Perfect
FRD	( Rv1552 and Rv1553 and Rv1554 and Rv1555 )	Rv1552	Rv1555	0.379019	0	0.0390841	Perfect
		Rv1552	Rv1554	0.42436	0	0.0428732
		Rv1552	Rv1553	0.470506	0	0.0431084
		Rv1553	Rv1555	0.509642	0	0.0516402
		Rv1554	Rv1555	0.527482	0	0.05529
		Rv1553	Rv1554	0.635506	0	0.0735369
FRD5	( Rv1552 and Rv1553 and Rv1554 and Rv1555 )	Rv1552	Rv1555	0.379019	0	0.0390841	Perfect
		Rv1552	Rv1554	0.42436	0	0.0428732
		Rv1552	Rv1553	0.470506	0	0.0431084
		Rv1553	Rv1555	0.509642	0	0.0516402
		Rv1554	Rv1555	0.527482	0	0.05529
		Rv1553	Rv1554	0.635506	0	0.0735369
FRDOr	( Rv2454c and Rv2455c )	Rv2454c	Rv2455c	0.500479	0	0.0414977	Perfect
GLCabc	( Rv1236 and Rv1237 and Rv1238 )	Rv1236	Rv1237	0.250234	1.51e-08	0.00937622	Perfect
		Rv1237	Rv1238	0.32433	9.81e-14	0.0188734
		Rv1236	Rv1238	0.410914	0	0.0262379
GLNS	( Rv1878 and Rv2220 and Rv2222c and Rv2860c )	Rv2220	Rv2860c	0.103875	0.0190731	0.0266164	Partially
GLNSP1	( Rv1878 and Rv2220 and Rv2222c and Rv2860c )	Rv2220	Rv2860c	0.103875	0.0190731	0.0266164	Partially
GLNSP2	( Rv1878 and Rv2220 and Rv2222c and Rv2860c )	Rv2220	Rv2860c	0.103875	0.0190731	0.0266164	Partially
GLNSP3	( Rv1878 and Rv2220 and Rv2222c and Rv2860c )	Rv2220	Rv2860c	0.103875	0.0190731	0.0266164	Partially
GLUSy	( Rv3858c and Rv3859c )	Rv3858c	Rv3859c	0.381727	0	0.0326737	Perfect
GLYBabc	( Rv3756c and Rv3757c and Rv3758c and Rv3759c )	Rv3756c	Rv3757c	0.149584	0.000660371	0.00346243	Partially
		Rv3756c	Rv3758c	0.137953	0.003779	0.00652319
		Rv3756c	Rv3759c	0.205777	2.98e-06	0.00901793
		Rv3758c	Rv3759c	0.420434	0	0.0383031
GLYC3Pabc	( Rv2832c and Rv2833c and Rv2834c and Rv2835c )	Rv2832c	Rv2833c	0.23605	7.75e-08	0.0187509	Perfect
		Rv2832c	Rv2835c	0.292604	7.51e-11	0.0190355
		Rv2833c	Rv2835c	0.330279	1.33e-13	0.0215304
		Rv2832c	Rv2834c	0.377703	0	0.0277365
		Rv2833c	Rv2834c	0.395749	0	0.0337832
		Rv2834c	Rv2835c	0.547717	0	0.0507775
IMPD	( Rv1843c and Rv3410c and Rv3411c )	Rv1843c	Rv3410c	0.193303	2.5e-05	0.0291211	Partially
		Rv3410c	Rv3411c	0.427552	0	0.0379503
IPPMIa	( Rv2987c and Rv2988c )	Rv2987c	Rv2988c	0.676985	0	0.0785138	Perfect
IPPMIb	( Rv2987c and Rv2988c )	Rv2987c	Rv2988c	0.676985	0	0.0785138	Perfect
Kabc	( Rv1029 and Rv1030 and Rv1031 )	Rv1030	Rv1031	0.57167	0	0.0791401	Perfect
		Rv1029	Rv1030	0.686492	0	0.0871444
		Rv1029	Rv1031	0.706679	0	0.0929249
LCTSabc	( Rv2316 and Rv2317 and Rv2318 )	Rv2317	Rv2318	0.193144	0.000201223	0.00859819	Perfect
		Rv2316	Rv2317	0.193156	4.53e-05	0.0171885
		Rv2316	Rv2318	0.312105	1.21e-10	0.0301149
MALTabc	( Rv1236 and Rv1237 and Rv1238 )	Rv1236	Rv1237	0.250234	1.51e-08	0.00937622	Perfect
		Rv1237	Rv1238	0.32433	9.81e-14	0.0188734
		Rv1236	Rv1238	0.410914	0	0.0262379
MALTHPabc	( Rv1236 and Rv1237 and Rv1238 )	Rv1236	Rv1237	0.250234	1.51e-08	0.00937622	Perfect
		Rv1237	Rv1238	0.32433	9.81e-14	0.0188734
		Rv1236	Rv1238	0.410914	0	0.0262379
MCBTS	( Rv2378c and Rv2379c and Rv2380c and Rv2381c and Rv2382c and Rv2383c and Rv2384 )	Rv2379c	Rv2384	0.541069	0	0.142661	Perfect
		Rv2378c	Rv2384	0.62725	0	0.151733
		Rv2380c	Rv2384	0.577874	0	0.16351
		Rv2381c	Rv2384	0.590977	0	0.170624
		Rv2382c	Rv2384	0.612324	0	0.177459
		Rv2383c	Rv2384	0.625995	0	0.181499
		Rv2379c	Rv2380c	0.778913	0	0.253509
		Rv2379c	Rv2381c	0.753741	0	0.260508
		Rv2379c	Rv2382c	0.730906	0	0.261544
		Rv2379c	Rv2383c	0.743128	0	0.267424
		Rv2378c	Rv2379c	0.771811	0	0.274118
		Rv2380c	Rv2382c	0.755785	0	0.278754
		Rv2380c	Rv2383c	0.784489	0	0.286151
		Rv2378c	Rv2382c	0.683251	0	0.290146
		Rv2380c	Rv2381c	0.812951	0	0.290503
		Rv2378c	Rv2381c	0.696946	0	0.292359
		Rv2378c	Rv2383c	0.658239	0	0.293748
		Rv2378c	Rv2380c	0.762117	0	0.294748
		Rv2382c	Rv2383c	0.882737	0	0.310728
		Rv2381c	Rv2382c	0.831685	0	0.317823
		Rv2381c	Rv2383c	0.830056	0	0.32488
MCBTS2	( Rv2378c and Rv2379c and Rv2380c and Rv2381c and Rv2382c and Rv2383c and Rv2384 )	Rv2379c	Rv2384	0.541069	0	0.142661	Perfect
		Rv2378c	Rv2384	0.62725	0	0.151733
		Rv2380c	Rv2384	0.577874	0	0.16351
		Rv2381c	Rv2384	0.590977	0	0.170624
		Rv2382c	Rv2384	0.612324	0	0.177459
		Rv2383c	Rv2384	0.625995	0	0.181499
		Rv2379c	Rv2380c	0.778913	0	0.253509
		Rv2379c	Rv2381c	0.753741	0	0.260508
		Rv2379c	Rv2382c	0.730906	0	0.261544
		Rv2379c	Rv2383c	0.743128	0	0.267424
		Rv2378c	Rv2379c	0.771811	0	0.274118
		Rv2380c	Rv2382c	0.755785	0	0.278754
		Rv2380c	Rv2383c	0.784489	0	0.286151
		Rv2378c	Rv2382c	0.683251	0	0.290146
		Rv2380c	Rv2381c	0.812951	0	0.290503
		Rv2378c	Rv2381c	0.696946	0	0.292359
		Rv2378c	Rv2383c	0.658239	0	0.293748
		Rv2378c	Rv2380c	0.762117	0	0.294748
		Rv2382c	Rv2383c	0.882737	0	0.310728
		Rv2381c	Rv2382c	0.831685	0	0.317823
		Rv2381c	Rv2383c	0.830056	0	0.32488
MCBTS3	( Rv2378c and Rv2379c and Rv2380c and Rv2381c and Rv2382c and Rv2383c and Rv2384 )	Rv2379c	Rv2384	0.541069	0	0.142661	Perfect
		Rv2378c	Rv2384	0.62725	0	0.151733
		Rv2380c	Rv2384	0.577874	0	0.16351
		Rv2381c	Rv2384	0.590977	0	0.170624
		Rv2382c	Rv2384	0.612324	0	0.177459
		Rv2383c	Rv2384	0.625995	0	0.181499
		Rv2379c	Rv2380c	0.778913	0	0.253509
		Rv2379c	Rv2381c	0.753741	0	0.260508
		Rv2379c	Rv2382c	0.730906	0	0.261544
		Rv2379c	Rv2383c	0.743128	0	0.267424
		Rv2378c	Rv2379c	0.771811	0	0.274118
		Rv2380c	Rv2382c	0.755785	0	0.278754
		Rv2380c	Rv2383c	0.784489	0	0.286151
		Rv2378c	Rv2382c	0.683251	0	0.290146
		Rv2380c	Rv2381c	0.812951	0	0.290503
		Rv2378c	Rv2381c	0.696946	0	0.292359
		Rv2378c	Rv2383c	0.658239	0	0.293748
		Rv2378c	Rv2380c	0.762117	0	0.294748
		Rv2382c	Rv2383c	0.882737	0	0.310728
		Rv2381c	Rv2382c	0.831685	0	0.317823
		Rv2381c	Rv2383c	0.830056	0	0.32488
MMM2r	( Rv1492 and Rv1493 )	Rv1492	Rv1493	0.433878	0	0.0345663	Perfect
NADH10	( Rv0082 and Rv3145 and Rv3146 and Rv3147 and Rv3148 and Rv3149 and Rv3150 and Rv3152 and Rv3153 and Rv3154 and Rv3155 and Rv3156 and Rv3157 and Rv3158 )	Rv0082	Rv3156	-0.135605	0.00325591	0.0155992	Partially
		Rv0082	Rv3152	-0.161714	0.000419888	0.0165864
		Rv0082	Rv3158	-0.189056	3.71e-05	0.0169036
		Rv0082	Rv3150	-0.127299	0.00576722	0.0189951
		Rv0082	Rv3155	-0.121764	0.00815912	0.0211303
		Rv0082	Rv3157	-0.245403	6.66e-08	0.0222762
		Rv0082	Rv3154	-0.19897	1.3e-05	0.0234508
		Rv0082	Rv3149	-0.160463	0.000479175	0.0251632
		Rv0082	Rv3148	-0.176657	0.000426455	0.02597
		Rv3145	Rv3150	0.519138	0	0.0948688
		Rv3145	Rv3158	0.488703	0	0.0975179
		Rv3145	Rv3157	0.531029	0	0.101213
		Rv3145	Rv3149	0.571051	0	0.111795
		Rv3145	Rv3156	0.479435	0	0.114215
		Rv3145	Rv3152	0.560353	0	0.115438
		Rv3145	Rv3155	0.573074	0	0.126145
		Rv3150	Rv3158	0.61753	0	0.130643
		Rv3150	Rv3157	0.651475	0	0.134474
		Rv3145	Rv3154	0.562778	0	0.135992
		Rv3157	Rv3158	0.672578	0	0.142556
		Rv3149	Rv3152	0.598553	0	0.142575
		Rv3145	Rv3148	0.554086	0	0.142678
		Rv3149	Rv3158	0.598025	0	0.147409
		Rv3149	Rv3157	0.711019	0	0.148097
		Rv3149	Rv3156	0.629858	0	0.150845
		Rv3150	Rv3152	0.659821	0	0.150876
		Rv3152	Rv3157	0.693549	0	0.151188
		Rv3149	Rv3150	0.718955	0	0.153882
		Rv3152	Rv3158	0.629411	0	0.155864
		Rv3156	Rv3157	0.697389	0	0.157076
		Rv3150	Rv3156	0.653537	0	0.158121
		Rv3156	Rv3158	0.652493	0	0.161061
		Rv3152	Rv3156	0.756081	0	0.162884
		Rv3152	Rv3155	0.737276	0	0.16595
		Rv3155	Rv3156	0.749496	0	0.16679
		Rv3148	Rv3156	0.744945	0	0.167786
		Rv3145	Rv3147	0.735276	0	0.168263
		Rv3155	Rv3157	0.724592	0	0.16891
		Rv3146	Rv3156	0.621556	0	0.171208
		Rv3154	Rv3156	0.801734	0	0.172607
		Rv3149	Rv3155	0.759869	0	0.173572
		Rv3155	Rv3158	0.674071	0	0.173728
		Rv3150	Rv3155	0.726958	0	0.174113
		Rv3147	Rv3156	0.679544	0	0.175365
		Rv3145	Rv3146	0.730549	0	0.175524
		Rv3148	Rv3152	0.733136	0	0.175592
		Rv3148	Rv3154	0.745795	0	0.176111
		Rv3146	Rv3158	0.579964	0	0.177107
		Rv3146	Rv3157	0.640756	0	0.178618
		Rv3146	Rv3154	0.71438	0	0.178731
		Rv3152	Rv3154	0.7868	0	0.18015
		Rv3148	Rv3157	0.720329	0	0.180656
		Rv3148	Rv3158	0.645931	0	0.180789
		Rv3154	Rv3157	0.737599	0	0.181789
		Rv3146	Rv3152	0.677975	0	0.181939
		Rv3149	Rv3154	0.774624	0	0.182436
		Rv3146	Rv3150	0.657777	0	0.182519
		Rv3145	Rv3153	0.699534	0	0.183755
		Rv3146	Rv3149	0.666456	0	0.183879
		Rv3150	Rv3154	0.728333	0	0.184508
		Rv3146	Rv3148	0.811102	0	0.184716
		Rv3148	Rv3150	0.716916	0	0.185108
		Rv3147	Rv3152	0.72565	0	0.185202
		Rv3154	Rv3158	0.70001	0	0.185607
		Rv3146	Rv3147	0.852481	0	0.187402
		Rv3147	Rv3154	0.741213	0	0.187537
		Rv3148	Rv3149	0.759359	0	0.187901
		Rv3154	Rv3155	0.793215	0	0.189485
		Rv3146	Rv3155	0.68425	0	0.189901
		Rv3148	Rv3155	0.748515	0	0.190012
		Rv3147	Rv3157	0.693578	0	0.190531
		Rv3147	Rv3158	0.658524	0	0.192438
		Rv3147	Rv3148	0.802067	0	0.193117
		Rv3146	Rv3153	0.837289	0	0.193845
		Rv3147	Rv3150	0.697635	0	0.195647
		Rv3153	Rv3156	0.735517	0	0.20093
		Rv3149	Rv3153	0.712013	0	0.203095
		Rv3153	Rv3154	0.768772	0	0.203456
		Rv3148	Rv3153	0.804989	0	0.203708
		Rv3147	Rv3149	0.830067	0	0.203864
		Rv3147	Rv3155	0.809365	0	0.204113
		Rv3150	Rv3153	0.671565	0	0.204425
		Rv3147	Rv3153	0.839798	0	0.204922
		Rv3153	Rv3158	0.659398	0	0.206288
		Rv3153	Rv3157	0.718814	0	0.206704
		Rv3152	Rv3153	0.749893	0	0.20962
		Rv3153	Rv3155	0.806165	0	0.218519
NADH2r	( Rv0082 and Rv3145 and Rv3146 and Rv3147 and Rv3148 and Rv3149 and Rv3150 and Rv3152 and Rv3153 and Rv3154 and Rv3155 and Rv3156 and Rv3157 and Rv3158 )	Rv0082	Rv3156	-0.135605	0.00325591	0.0155992	Partially
		Rv0082	Rv3152	-0.161714	0.000419888	0.0165864
		Rv0082	Rv3158	-0.189056	3.71e-05	0.0169036
		Rv0082	Rv3150	-0.127299	0.00576722	0.0189951
		Rv0082	Rv3155	-0.121764	0.00815912	0.0211303
		Rv0082	Rv3157	-0.245403	6.66e-08	0.0222762
		Rv0082	Rv3154	-0.19897	1.3e-05	0.0234508
		Rv0082	Rv3149	-0.160463	0.000479175	0.0251632
		Rv0082	Rv3148	-0.176657	0.000426455	0.02597
		Rv3145	Rv3150	0.519138	0	0.0948688
		Rv3145	Rv3158	0.488703	0	0.0975179
		Rv3145	Rv3157	0.531029	0	0.101213
		Rv3145	Rv3149	0.571051	0	0.111795
		Rv3145	Rv3156	0.479435	0	0.114215
		Rv3145	Rv3152	0.560353	0	0.115438
		Rv3145	Rv3155	0.573074	0	0.126145
		Rv3150	Rv3158	0.61753	0	0.130643
		Rv3150	Rv3157	0.651475	0	0.134474
		Rv3145	Rv3154	0.562778	0	0.135992
		Rv3157	Rv3158	0.672578	0	0.142556
		Rv3149	Rv3152	0.598553	0	0.142575
		Rv3145	Rv3148	0.554086	0	0.142678
		Rv3149	Rv3158	0.598025	0	0.147409
		Rv3149	Rv3157	0.711019	0	0.148097
		Rv3149	Rv3156	0.629858	0	0.150845
		Rv3150	Rv3152	0.659821	0	0.150876
		Rv3152	Rv3157	0.693549	0	0.151188
		Rv3149	Rv3150	0.718955	0	0.153882
		Rv3152	Rv3158	0.629411	0	0.155864
		Rv3156	Rv3157	0.697389	0	0.157076
		Rv3150	Rv3156	0.653537	0	0.158121
		Rv3156	Rv3158	0.652493	0	0.161061
		Rv3152	Rv3156	0.756081	0	0.162884
		Rv3152	Rv3155	0.737276	0	0.16595
		Rv3155	Rv3156	0.749496	0	0.16679
		Rv3148	Rv3156	0.744945	0	0.167786
		Rv3145	Rv3147	0.735276	0	0.168263
		Rv3155	Rv3157	0.724592	0	0.16891
		Rv3146	Rv3156	0.621556	0	0.171208
		Rv3154	Rv3156	0.801734	0	0.172607
		Rv3149	Rv3155	0.759869	0	0.173572
		Rv3155	Rv3158	0.674071	0	0.173728
		Rv3150	Rv3155	0.726958	0	0.174113
		Rv3147	Rv3156	0.679544	0	0.175365
		Rv3145	Rv3146	0.730549	0	0.175524
		Rv3148	Rv3152	0.733136	0	0.175592
		Rv3148	Rv3154	0.745795	0	0.176111
		Rv3146	Rv3158	0.579964	0	0.177107
		Rv3146	Rv3157	0.640756	0	0.178618
		Rv3146	Rv3154	0.71438	0	0.178731
		Rv3152	Rv3154	0.7868	0	0.18015
		Rv3148	Rv3157	0.720329	0	0.180656
		Rv3148	Rv3158	0.645931	0	0.180789
		Rv3154	Rv3157	0.737599	0	0.181789
		Rv3146	Rv3152	0.677975	0	0.181939
		Rv3149	Rv3154	0.774624	0	0.182436
		Rv3146	Rv3150	0.657777	0	0.182519
		Rv3145	Rv3153	0.699534	0	0.183755
		Rv3146	Rv3149	0.666456	0	0.183879
		Rv3150	Rv3154	0.728333	0	0.184508
		Rv3146	Rv3148	0.811102	0	0.184716
		Rv3148	Rv3150	0.716916	0	0.185108
		Rv3147	Rv3152	0.72565	0	0.185202
		Rv3154	Rv3158	0.70001	0	0.185607
		Rv3146	Rv3147	0.852481	0	0.187402
		Rv3147	Rv3154	0.741213	0	0.187537
		Rv3148	Rv3149	0.759359	0	0.187901
		Rv3154	Rv3155	0.793215	0	0.189485
		Rv3146	Rv3155	0.68425	0	0.189901
		Rv3148	Rv3155	0.748515	0	0.190012
		Rv3147	Rv3157	0.693578	0	0.190531
		Rv3147	Rv3158	0.658524	0	0.192438
		Rv3147	Rv3148	0.802067	0	0.193117
		Rv3146	Rv3153	0.837289	0	0.193845
		Rv3147	Rv3150	0.697635	0	0.195647
		Rv3153	Rv3156	0.735517	0	0.20093
		Rv3149	Rv3153	0.712013	0	0.203095
		Rv3153	Rv3154	0.768772	0	0.203456
		Rv3148	Rv3153	0.804989	0	0.203708
		Rv3147	Rv3149	0.830067	0	0.203864
		Rv3147	Rv3155	0.809365	0	0.204113
		Rv3150	Rv3153	0.671565	0	0.204425
		Rv3147	Rv3153	0.839798	0	0.204922
		Rv3153	Rv3158	0.659398	0	0.206288
		Rv3153	Rv3157	0.718814	0	0.206704
		Rv3152	Rv3153	0.749893	0	0.20962
		Rv3153	Rv3155	0.806165	0	0.218519
NADH5	( Rv0082 and Rv3145 and Rv3146 and Rv3147 and Rv3148 and Rv3149 and Rv3150 and Rv3152 and Rv3153 and Rv3154 and Rv3155 and Rv3156 and Rv3157 and Rv3158 )	Rv0082	Rv3156	-0.135605	0.00325591	0.0155992	Partially
		Rv0082	Rv3152	-0.161714	0.000419888	0.0165864
		Rv0082	Rv3158	-0.189056	3.71e-05	0.0169036
		Rv0082	Rv3150	-0.127299	0.00576722	0.0189951
		Rv0082	Rv3155	-0.121764	0.00815912	0.0211303
		Rv0082	Rv3157	-0.245403	6.66e-08	0.0222762
		Rv0082	Rv3154	-0.19897	1.3e-05	0.0234508
		Rv0082	Rv3149	-0.160463	0.000479175	0.0251632
		Rv0082	Rv3148	-0.176657	0.000426455	0.02597
		Rv3145	Rv3150	0.519138	0	0.0948688
		Rv3145	Rv3158	0.488703	0	0.0975179
		Rv3145	Rv3157	0.531029	0	0.101213
		Rv3145	Rv3149	0.571051	0	0.111795
		Rv3145	Rv3156	0.479435	0	0.114215
		Rv3145	Rv3152	0.560353	0	0.115438
		Rv3145	Rv3155	0.573074	0	0.126145
		Rv3150	Rv3158	0.61753	0	0.130643
		Rv3150	Rv3157	0.651475	0	0.134474
		Rv3145	Rv3154	0.562778	0	0.135992
		Rv3157	Rv3158	0.672578	0	0.142556
		Rv3149	Rv3152	0.598553	0	0.142575
		Rv3145	Rv3148	0.554086	0	0.142678
		Rv3149	Rv3158	0.598025	0	0.147409
		Rv3149	Rv3157	0.711019	0	0.148097
		Rv3149	Rv3156	0.629858	0	0.150845
		Rv3150	Rv3152	0.659821	0	0.150876
		Rv3152	Rv3157	0.693549	0	0.151188
		Rv3149	Rv3150	0.718955	0	0.153882
		Rv3152	Rv3158	0.629411	0	0.155864
		Rv3156	Rv3157	0.697389	0	0.157076
		Rv3150	Rv3156	0.653537	0	0.158121
		Rv3156	Rv3158	0.652493	0	0.161061
		Rv3152	Rv3156	0.756081	0	0.162884
		Rv3152	Rv3155	0.737276	0	0.16595
		Rv3155	Rv3156	0.749496	0	0.16679
		Rv3148	Rv3156	0.744945	0	0.167786
		Rv3145	Rv3147	0.735276	0	0.168263
		Rv3155	Rv3157	0.724592	0	0.16891
		Rv3146	Rv3156	0.621556	0	0.171208
		Rv3154	Rv3156	0.801734	0	0.172607
		Rv3149	Rv3155	0.759869	0	0.173572
		Rv3155	Rv3158	0.674071	0	0.173728
		Rv3150	Rv3155	0.726958	0	0.174113
		Rv3147	Rv3156	0.679544	0	0.175365
		Rv3145	Rv3146	0.730549	0	0.175524
		Rv3148	Rv3152	0.733136	0	0.175592
		Rv3148	Rv3154	0.745795	0	0.176111
		Rv3146	Rv3158	0.579964	0	0.177107
		Rv3146	Rv3157	0.640756	0	0.178618
		Rv3146	Rv3154	0.71438	0	0.178731
		Rv3152	Rv3154	0.7868	0	0.18015
		Rv3148	Rv3157	0.720329	0	0.180656
		Rv3148	Rv3158	0.645931	0	0.180789
		Rv3154	Rv3157	0.737599	0	0.181789
		Rv3146	Rv3152	0.677975	0	0.181939
		Rv3149	Rv3154	0.774624	0	0.182436
		Rv3146	Rv3150	0.657777	0	0.182519
		Rv3145	Rv3153	0.699534	0	0.183755
		Rv3146	Rv3149	0.666456	0	0.183879
		Rv3150	Rv3154	0.728333	0	0.184508
		Rv3146	Rv3148	0.811102	0	0.184716
		Rv3148	Rv3150	0.716916	0	0.185108
		Rv3147	Rv3152	0.72565	0	0.185202
		Rv3154	Rv3158	0.70001	0	0.185607
		Rv3146	Rv3147	0.852481	0	0.187402
		Rv3147	Rv3154	0.741213	0	0.187537
		Rv3148	Rv3149	0.759359	0	0.187901
		Rv3154	Rv3155	0.793215	0	0.189485
		Rv3146	Rv3155	0.68425	0	0.189901
		Rv3148	Rv3155	0.748515	0	0.190012
		Rv3147	Rv3157	0.693578	0	0.190531
		Rv3147	Rv3158	0.658524	0	0.192438
		Rv3147	Rv3148	0.802067	0	0.193117
		Rv3146	Rv3153	0.837289	0	0.193845
		Rv3147	Rv3150	0.697635	0	0.195647
		Rv3153	Rv3156	0.735517	0	0.20093
		Rv3149	Rv3153	0.712013	0	0.203095
		Rv3153	Rv3154	0.768772	0	0.203456
		Rv3148	Rv3153	0.804989	0	0.203708
		Rv3147	Rv3149	0.830067	0	0.203864
		Rv3147	Rv3155	0.809365	0	0.204113
		Rv3150	Rv3153	0.671565	0	0.204425
		Rv3147	Rv3153	0.839798	0	0.204922
		Rv3153	Rv3158	0.659398	0	0.206288
		Rv3153	Rv3157	0.718814	0	0.206704
		Rv3152	Rv3153	0.749893	0	0.20962
		Rv3153	Rv3155	0.806165	0	0.218519
NADH9	( Rv0082 and Rv3145 and Rv3146 and Rv3147 and Rv3148 and Rv3149 and Rv3150 and Rv3152 and Rv3153 and Rv3154 and Rv3155 and Rv3156 and Rv3157 and Rv3158 )	Rv0082	Rv3156	-0.135605	0.00325591	0.0155992	Partially
		Rv0082	Rv3152	-0.161714	0.000419888	0.0165864
		Rv0082	Rv3158	-0.189056	3.71e-05	0.0169036
		Rv0082	Rv3150	-0.127299	0.00576722	0.0189951
		Rv0082	Rv3155	-0.121764	0.00815912	0.0211303
		Rv0082	Rv3157	-0.245403	6.66e-08	0.0222762
		Rv0082	Rv3154	-0.19897	1.3e-05	0.0234508
		Rv0082	Rv3149	-0.160463	0.000479175	0.0251632
		Rv0082	Rv3148	-0.176657	0.000426455	0.02597
		Rv3145	Rv3150	0.519138	0	0.0948688
		Rv3145	Rv3158	0.488703	0	0.0975179
		Rv3145	Rv3157	0.531029	0	0.101213
		Rv3145	Rv3149	0.571051	0	0.111795
		Rv3145	Rv3156	0.479435	0	0.114215
		Rv3145	Rv3152	0.560353	0	0.115438
		Rv3145	Rv3155	0.573074	0	0.126145
		Rv3150	Rv3158	0.61753	0	0.130643
		Rv3150	Rv3157	0.651475	0	0.134474
		Rv3145	Rv3154	0.562778	0	0.135992
		Rv3157	Rv3158	0.672578	0	0.142556
		Rv3149	Rv3152	0.598553	0	0.142575
		Rv3145	Rv3148	0.554086	0	0.142678
		Rv3149	Rv3158	0.598025	0	0.147409
		Rv3149	Rv3157	0.711019	0	0.148097
		Rv3149	Rv3156	0.629858	0	0.150845
		Rv3150	Rv3152	0.659821	0	0.150876
		Rv3152	Rv3157	0.693549	0	0.151188
		Rv3149	Rv3150	0.718955	0	0.153882
		Rv3152	Rv3158	0.629411	0	0.155864
		Rv3156	Rv3157	0.697389	0	0.157076
		Rv3150	Rv3156	0.653537	0	0.158121
		Rv3156	Rv3158	0.652493	0	0.161061
		Rv3152	Rv3156	0.756081	0	0.162884
		Rv3152	Rv3155	0.737276	0	0.16595
		Rv3155	Rv3156	0.749496	0	0.16679
		Rv3148	Rv3156	0.744945	0	0.167786
		Rv3145	Rv3147	0.735276	0	0.168263
		Rv3155	Rv3157	0.724592	0	0.16891
		Rv3146	Rv3156	0.621556	0	0.171208
		Rv3154	Rv3156	0.801734	0	0.172607
		Rv3149	Rv3155	0.759869	0	0.173572
		Rv3155	Rv3158	0.674071	0	0.173728
		Rv3150	Rv3155	0.726958	0	0.174113
		Rv3147	Rv3156	0.679544	0	0.175365
		Rv3145	Rv3146	0.730549	0	0.175524
		Rv3148	Rv3152	0.733136	0	0.175592
		Rv3148	Rv3154	0.745795	0	0.176111
		Rv3146	Rv3158	0.579964	0	0.177107
		Rv3146	Rv3157	0.640756	0	0.178618
		Rv3146	Rv3154	0.71438	0	0.178731
		Rv3152	Rv3154	0.7868	0	0.18015
		Rv3148	Rv3157	0.720329	0	0.180656
		Rv3148	Rv3158	0.645931	0	0.180789
		Rv3154	Rv3157	0.737599	0	0.181789
		Rv3146	Rv3152	0.677975	0	0.181939
		Rv3149	Rv3154	0.774624	0	0.182436
		Rv3146	Rv3150	0.657777	0	0.182519
		Rv3145	Rv3153	0.699534	0	0.183755
		Rv3146	Rv3149	0.666456	0	0.183879
		Rv3150	Rv3154	0.728333	0	0.184508
		Rv3146	Rv3148	0.811102	0	0.184716
		Rv3148	Rv3150	0.716916	0	0.185108
		Rv3147	Rv3152	0.72565	0	0.185202
		Rv3154	Rv3158	0.70001	0	0.185607
		Rv3146	Rv3147	0.852481	0	0.187402
		Rv3147	Rv3154	0.741213	0	0.187537
		Rv3148	Rv3149	0.759359	0	0.187901
		Rv3154	Rv3155	0.793215	0	0.189485
		Rv3146	Rv3155	0.68425	0	0.189901
		Rv3148	Rv3155	0.748515	0	0.190012
		Rv3147	Rv3157	0.693578	0	0.190531
		Rv3147	Rv3158	0.658524	0	0.192438
		Rv3147	Rv3148	0.802067	0	0.193117
		Rv3146	Rv3153	0.837289	0	0.193845
		Rv3147	Rv3150	0.697635	0	0.195647
		Rv3153	Rv3156	0.735517	0	0.20093
		Rv3149	Rv3153	0.712013	0	0.203095
		Rv3153	Rv3154	0.768772	0	0.203456
		Rv3148	Rv3153	0.804989	0	0.203708
		Rv3147	Rv3149	0.830067	0	0.203864
		Rv3147	Rv3155	0.809365	0	0.204113
		Rv3150	Rv3153	0.671565	0	0.204425
		Rv3147	Rv3153	0.839798	0	0.204922
		Rv3153	Rv3158	0.659398	0	0.206288
		Rv3153	Rv3157	0.718814	0	0.206704
		Rv3152	Rv3153	0.749893	0	0.20962
		Rv3153	Rv3155	0.806165	0	0.218519
NADTRHD	( Rv0155 and Rv0156 and Rv0157 )	Rv0155	Rv0157	0.450183	0	0.046728	Perfect
		Rv0155	Rv0156	0.508646	0	0.0492826
		Rv0156	Rv0157	0.493371	0	0.0566807
NO3R1	( Rv1161 and Rv1162 and Rv1163 and Rv1164 )	Rv1162	Rv1163	0.513899	0	0.064082	Perfect
		Rv1162	Rv1164	0.554347	0	0.0754114
		Rv1161	Rv1164	0.498601	0	0.0779935
		Rv1161	Rv1162	0.592256	0	0.0832119
		Rv1163	Rv1164	0.567965	0	0.0862035
		Rv1161	Rv1163	0.703727	0	0.111251
NO3R2	( Rv1161 and Rv1162 and Rv1163 and Rv1164 )	Rv1162	Rv1163	0.513899	0	0.064082	Perfect
		Rv1162	Rv1164	0.554347	0	0.0754114
		Rv1161	Rv1164	0.498601	0	0.0779935
		Rv1161	Rv1162	0.592256	0	0.0832119
		Rv1163	Rv1164	0.567965	0	0.0862035
		Rv1161	Rv1163	0.703727	0	0.111251
NTRIR2x	( Rv0252 and Rv0253 and Rv2391 )	Rv0252	Rv0253	0.338082	1.04e-13	0.0174022	Partially
NTRIRx	( Rv0252 and Rv0253 and Rv2391 )	Rv0252	Rv0253	0.338082	1.04e-13	0.0174022	Partially
NTRIRy	( Rv0252 and Rv0253 and Rv2391 )	Rv0252	Rv0253	0.338082	1.04e-13	0.0174022	Partially
OCOAT1r	( Rv2503c and Rv2504c )	Rv2503c	Rv2504c	0.658944	0	0.0732627	Perfect
ORNTA	( Rv2321c and Rv2322c )	Rv2321c	Rv2322c	0.171626	0.000603597	0.00611082	Perfect
PFK	( Rv2029c and Rv3010c )	Rv2029c	Rv3010c	-0.0939166	0.0429465	0.00323139	Partially
PIt	( Rv0545c and Rv2281 )	Rv0545c	Rv2281	-0.249662	1.29e-08	0.0659805	Negative
PREPTHS	( Rv2931 and Rv2932 and Rv2933 and Rv2934 and Rv2935 )	Rv2931	Rv2933	0.451037	0	0.0430435	Perfect
		Rv2931	Rv2934	0.44089	0	0.0487639
		Rv2931	Rv2935	0.418017	0	0.0534919
		Rv2932	Rv2933	0.561384	0	0.0590628
		Rv2932	Rv2935	0.437684	0	0.0609941
		Rv2932	Rv2934	0.615224	0	0.0638569
		Rv2933	Rv2934	0.603285	0	0.0719314
		Rv2931	Rv2932	0.646506	0	0.073463
		Rv2934	Rv2935	0.526108	0	0.0782681
		Rv2933	Rv2935	0.57751	0	0.0791232
PREPTHS2	( Rv2931 and Rv2932 and Rv2933 and Rv2934 and Rv2935 )	Rv2931	Rv2933	0.451037	0	0.0430435	Perfect
		Rv2931	Rv2934	0.44089	0	0.0487639
		Rv2931	Rv2935	0.418017	0	0.0534919
		Rv2932	Rv2933	0.561384	0	0.0590628
		Rv2932	Rv2935	0.437684	0	0.0609941
		Rv2932	Rv2934	0.615224	0	0.0638569
		Rv2933	Rv2934	0.603285	0	0.0719314
		Rv2931	Rv2932	0.646506	0	0.073463
		Rv2934	Rv2935	0.526108	0	0.0782681
		Rv2933	Rv2935	0.57751	0	0.0791232
PRFGS	( Rv0788 and Rv0803 )	Rv0788	Rv0803	-0.268578	6.82e-10	0.0114008	Negative
PROabc	( Rv3756c and Rv3757c and Rv3758c and Rv3759c )	Rv3756c	Rv3757c	0.149584	0.000660371	0.00346243	Partially
		Rv3756c	Rv3758c	0.137953	0.003779	0.00652319
		Rv3756c	Rv3759c	0.205777	2.98e-06	0.00901793
		Rv3758c	Rv3759c	0.420434	0	0.0383031
RBFSa	( Rv1412 and Rv1416 )	Rv1412	Rv1416	-0.098158	0.0409601	0.00805128	Negative
RBFSb	( Rv1412 and Rv1416 )	Rv1412	Rv1416	-0.098158	0.0409601	0.00805128	Negative
RIBabc	( Rv1236 and Rv1237 and Rv1238 )	Rv1236	Rv1237	0.250234	1.51e-08	0.00937622	Perfect
		Rv1237	Rv1238	0.32433	9.81e-14	0.0188734
		Rv1236	Rv1238	0.410914	0	0.0262379
RNDR1	( Rv0570 and Rv1981c )	Rv0570	Rv1981c	-0.193006	1.11e-05	0.00865335	Negative
RNDR4	( Rv0570 and Rv1981c )	Rv0570	Rv1981c	-0.193006	1.11e-05	0.00865335	Negative
SADT	( Rv1285 and Rv1286 )	Rv1285	Rv1286	0.815357	0	0.100348	Perfect
SADT2	( Rv1285 and Rv1286 )	Rv1285	Rv1286	0.815357	0	0.100348	Perfect
SUCOAS	( Rv0951 and Rv0952 )	Rv0951	Rv0952	0.614245	0	0.0851166	Perfect
TREabc	( Rv1236 and Rv1237 and Rv1238 )	Rv1236	Rv1237	0.250234	1.51e-08	0.00937622	Perfect
		Rv1237	Rv1238	0.32433	9.81e-14	0.0188734
		Rv1236	Rv1238	0.410914	0	0.0262379
TRPS1	( Rv1612 and Rv1613 )	Rv1612	Rv1613	0.760186	0	0.160138	Perfect
TRPS2	( Rv1612 and Rv1613 )	Rv1612	Rv1613	0.760186	0	0.160138	Perfect
TRPS3	( Rv1612 and Rv1613 )	Rv1612	Rv1613	0.760186	0	0.160138	Perfect
UREA	( Rv1848 and Rv1849 and Rv1850 )	Rv1848	Rv1849	0.43118	0	0.0349902	Partially
XYLabc	( Rv1236 and Rv1237 and Rv1238 )	Rv1236	Rv1237	0.250234	1.51e-08	0.00937622	Perfect
		Rv1237	Rv1238	0.32433	9.81e-14	0.0188734
		Rv1236	Rv1238	0.410914	0	0.0262379
YUMPS	( Rv2793c and Rv3455c )	Rv2793c	Rv3455c	0.210231	1.71e-06	0.0120345	Perfect

## Sheet: All multigenes with OR
Reaction	Gene Rule	Gene1	Gene 2	PCC	Pvalue	weight TO	Coexpression
CS	( Rv0889c or Rv0896 or Rv1131 )	Rv0889c	Rv1131	0.00789113	0.121383	0.00693277	partial
CYSS	( Rv0848 or Rv1336 or Rv2334 )	Rv1336	Rv2334	3.43e-12	0.299985	0.0467902	partial
		Rv0848	Rv2334	4.37e-29	-0.498547	0.0958449
DESAT18	( Rv1094 or Rv0824c )	Rv0824c	Rv1094	0	0.668369	0.119623	perfect
FACOAL160	( Rv3826 or Rv1529 or Rv1185c or Rv2590 )	Rv1185c	Rv2590	0	0.47052	0.0366997	partial
FACOAL80	( Rv3826 or Rv1529 or Rv1185c or Rv2590 )	Rv1185c	Rv2590	0	0.47052	0.0366997	partial
GLUPRT	( Rv1602 or Rv0808 )	Rv0808	Rv1602	0	0.376093	0.030635	perfect
GTPCII	( Rv1415 or Rv1940 )	Rv1415	Rv1940	2.89e-05	-0.184063	0.0114739	perfect
HSTPT	( Rv1600 or Rv2231c or Rv3772 )	Rv1600	Rv3772	0.00522076	0.12363	0.00677567	partial
ICDHy	( Rv3339c or Rv0066c )	Rv0066c	Rv3339c	0.0437395	0.0887288	0.00198436	perfect
MCOATA	( Rv2243 or Rv0649 )	Rv0649	Rv2243	0.0334324	0.0943855	0.00440602	perfect
MYC1M1	( Rv0644c or Rv0642c or Rv0645c or Rv0503c )	Rv0642c	Rv0644c	0	0.495142	0.0554496	partial
		Rv0503c	Rv0642c	0	0.544589	0.0773456
MYC1M2	( Rv0644c or Rv0642c or Rv0503c or Rv0645c )	Rv0642c	Rv0644c	0	0.495142	0.0554496	partial
		Rv0503c	Rv0642c	0	0.544589	0.0773456
PDHc	( Rv0462 or Rv0843 )	Rv0462	Rv0843	1.09e-16	-0.356406	0.0664779	perfect
PIabc	( Rv0936 or Rv0820 )	Rv0820	Rv0936	0.0115726	0.112169	0.00268008	perfect
SPODM	( Rv1908c or Rv3846 or Rv0432 )	Rv1908c	Rv3846	0.000538955	-0.155306	0.0123852	partial
	( Rv1908c or Rv3846 or Rv0432 )	Rv0432	Rv3846	0	0.488065	0.0942895
TMDS	( Rv2754c or Rv2764c )	Rv2754c	Rv2764c	4.98e-06	0.228843	0.00937346	perfect
