# Supplementary material for: Integration of Metabolic Modeling with Gene Co-expression Reveals Transcriptionally Programmed Reactions Explaining Robustness in Mycobacterium tuberculosis
Source: Sci Rep. 2016 Mar 22;6:23440. doi: 10.1038/srep23440 (PMC4802306; doi:10.1038/srep23440)
Supplement: Supplementary Table S6 [file srep23440-s7.xls]

## Sheet: Sheet2
Knocked down reaction	Description	No. of negatively affected reactions	No. of reactions showed co-expression
DCPT	Phosphoribose transferase undecaprenyl phosphate	122	35
NADH2r	NADH dehydrogenase	29	21
ATPS4r	ATP synthase four protons for one ATP	23	18
PIt	Inorganic phosphate exchange diffusion	28	17
FUM	Fumarase	26	16
FACOAL80	Fatty acid coa ligase octanoate	31	15
PGK	Phosphoglycerate kinase	22	14
GMPS2	GMP synthase	37	14
GAPD	Glyceraldehyde-3-phosphate dehydrogenase	22	13
ANS	Anthranilate synthase	29	13
TPI	Triose phosphate isomerase	18	12
AIRCr	Phosphoribosylaminoimidazole carboxylase	26	12
MDH	Malate dehydrogenase	26	12
PDIMAS	PDIM A synthesis Mycobacterium tuberculosis	22	11
PPDIMAS	PPDIM synthesis Mycobacterium tuberculosis	22	11
GLNS	Glutamine synthetase	27	11
FAS100	Fatty acid synthase n C100	28	11
FAS120	Fatty acid synthase n C120	28	11
AHC	Adenosylhomocysteinase	29	11
FACOAL160	Fatty acid coa ligase hexadecanoate	29	11
FAS140	Fatty acid synthase n C140	29	11
FAS200	Fatty acid synthase n C200	29	11
FAS80_L	Fatty acid synthase n C80 lumped reaction	29	11
KARA1i	Acetohydroxy acid isomeroreductase	38	11
CYSS	Cysteine synthase	24	10
IGPS	Indole 3 glycerol phosphate synthase	29	10
PREPTHS	Phthiocerol precursor synthesis	29	10
PREPTHS2	Phenolic phthiocerol precursor synthesis	29	10
GALT	Galactose-1-phosphate uridylyltransferase	31	10
NDPK2	Nucleoside diphosphate kinase ATPUDP	32	10
IMPD	IMP dehydrogenase	37	10
ASPK	Aspartate kinase	26	9
NDPK3	Nucleoside diphosphate kinase ATPCDP	26	9
ACLS	Acetolactate synthase	28	9
CHORM	Chorismate mutase	28	9
ACONT	Aconitase	29	9
QULNS	Quinolinate synthase	29	9
IMPC	IMP cyclohydrolase	30	9
PMANM	Phosphomannomutase	39	9
ACCOACr	Acetyl coa carboxylase reversible reaction	22	8
TKT1	Transketolase	23	8
FASm220	Fatty acid synthase methyl behenic acid	25	8
GHMT2	Glycine hydroxymethyltransferase	25	8
DDPA	3-deoxy-D-arabino heptulosonate-7-phosphate synthetase	26	8
SADT	Sulfate adenylyltransferase	29	8
DHAD1	Dihydroxy acid dehydratase-2,3-dihydroxy-3-methylbutanoate	34	8
RPI	Ribose-5-phosphate isomerase	38	8
METS	Methionine synthase	39	8
PFK	Phosphofructokinase	13	7
FAS240_L	Fatty acid synthase n C240 lumped reaction	15	7
ACCC	Acyl CoA Carboxylase	21	7
ACChex	Hexanoic Acid CoA Ligase	21	7
FAS160	Fatty acid synthase n C160	24	7
FAS180	Fatty acid synthase n C180	24	7
FASm240	Fatty acid synthase di methyl lignoceric acid	24	7
FASm260	Fatty acid synthase tri methyl cerotic acid	24	7
FASm280	Fatty acid synthase tetra methyl octacosanoic acid	24	7
SUCBZL	O-succinylbenzoate CoA ligase	24	7
MAN1PT2	Mannose-1-phosphate guanylyltransferase GDP	27	7
ADCS	4-amino-4-deoxychorismate synthase	29	7
DHDPS	Dihydrodipicolinate synthase	29	7
PNTK	Pantothenate kinase	29	7
FASm2201	Fatty acid synthase tri methyl lignoceric acid	31	7
FASm2202	Fatty acid synthase di methyl behenic acid	31	7
FASm2401	Fatty acid synthase penta methyl hexacosanoic acid	31	7
FASm2402	Fatty acid synthase tri methyl lignoceric acid	31	7
FASm2601	Fatty acid synthase hexa methyl octacosanoic acid	31	7
FASm2602	Fatty acid synthase tetra methyl hexacosanoic acid	31	7
FASm2801	Fatty acid synthase hepta methyl triacontanoic acid	31	7
FASm2802	Fatty acid synthase penta methyl octacosanoic acid	31	7
FASm300	Fatty acid synthase hexa methyl triacontanoic acid	31	7
FASm320	Fatty acid synthase hepta methyl dotriacontanoic acid	31	7
FASm340	Fatty acid synthase octa methyl tetracontatricosanoic acid	31	7
DGK1	Deoxyguanylate kinase dgmpatp	33	7
CHRPL	Chorismate pyruvate lyase	14	6
MYCSacp50	Mycolic acid synthase C50	15	6
MYCSacp56	Mycolic acid synthase C56	15	6
MYCSacp58	Mycolic acid synthase C58	15	6
ASPTA	Aspartate transaminase	17	6
DHPS2	Dihydropteroate synthase	19	6
PGCD	Phosphoglycerate dehydrogenase	22	6
CTPS1	CTP synthase NH3	28	6
NDPK4	Nucleoside diphosphate kinase atpdtdp	29	6
MOHMT	3-methyl-2-oxobutanoate hydroxymethyltransferase	31	6
PANTS	Pantothenate synthase	31	6
PRPPS	Phosphoribosylpyrophosphate synthetase	31	6
ACACT1r	Acetyl-coA C acetyltransferase	33	6
PYK	Pyruvate kinase	33	6
KARA2i	Ketol acid reductoisomerase-2-Aceto-2-hydroxybutanoate	34	6
IPMD	3-isopropylmalate dehydrogenase	36	6
FAS260	Fatty acid synthase n C260	12	5
TKT2	Transketolase	16	5
DHNAOT	1, 4-dihydroxy-2-naphthoate octaprenyltransferase	19	5
ADSS	Adenylosuccinate synthase	24	5
GARFT	Phosphoribosylglycinamide formyltransferase	24	5
RNDR2	Ribonucleoside diphosphate reductase GDP	24	5
RNDR3	Ribonucleoside diphosphate reductase CDP	24	5
ASP1DC	Aspartate-1-decarboxylase	25	5
FACOALPREPH	Fatty acid coa ligase phthiocerol precursor	27	5
MCOATA	Malonyl CoA-ACP transacylase	27	5
ADSK	Adenylyl sulfate kinase	28	5
ASAD	Aspartate semialdehyde dehydrogenase	28	5
GALUi	UTP-glucose-1-phosphate uridylyltransferase irreversible	29	5
RNDR1	Ribonucleoside diphosphate reductase ADP	29	5
ASPCT	Aspartate carbamoyltransferase	30	5
METAT	Methionine adenosyltransferase	31	5
O16RHAT	Rhamnosyltransferase LPS O16 antigen biosynthesis	31	5
PGSA160	Phosphatidylglycerol synthase n C160	31	5
PGSA160190	Phosphatidylglycerol synthase C160 C190	31	5
PGSA190	Phosphatidylglycerol synthase C190	31	5
RPPDIMAS	Rhamnose phenol phthiocerol dimycocerosate synthesis	31	5
AGPAT190	1-hexadecanoyl-sn-glycerol-3-phosphate-O-acyltransferase	32	5
PPCDC	Phosphopantothenoylcysteine decarboxylase	33	5
IPPMIa	3-isopropylmalate dehydratase	36	5
IPPMIb	2-isopropylmalate hydratase	36	5
FAS161	Fatty acid synthase n C161	4	4
FAS181	Fatty acid synthase n C181	4	4
GLUDx	Glutamate dehydrogenase NAD	11	4
GLCabc	D-glucose transport via ABC system	13	4
TRE6PS	Alpha alpha trehalose phosphate synthase UDP forming	13	4
HSDx	Homoserine dehydrogenase NADH	15	4
MYC1CYC1	Mycolic acid cyclopropanation	15	4
MYC1M1	Mycolic acid methyl hydroxyl addition	15	4
MYC1M2	Mycolic acid methyl hydroxyl addition	15	4
MYC2CYC1	Mycolic acid cyclopropanation	15	4
UDPG4E	Udpglucose-4-epimerase	15	4
UPP3S	Uroporphyrinogen III synthase	15	4
PPNCL	Phosphopantothenate cysteine ligase	17	4
ADPT	Adenine phosphoribosyltransferase	19	4
DAPDC	Diaminopimelate decarboxylase	20	4
FASm180	Fatty acid synthase tuberculostearic acid	22	4
G1PACT	Glucosamine-1-phosphate-N-acetyltransferase	22	4
PREPPACPH	Fatty acyl ACP hydrolase	22	4
PUNP5	Purine nucleoside phosphorylase Inosine	22	4
PGI	Glucose-6-phosphate isomerase	23	4
AGPAT160	1-hexadecanoyl-sn-glycerol-3-phosphate-O-acyltransferase n C160	24	4
AGPAT160190	1-hexadecanoyl-sn-glycerol-3-phosphate-O-acyltransferase	24	4
G3PAT190	Glycerol-3-phosphate acyltransferase C190	24	4
PRFGS	Phosphoribosylformylglycinamidine synthase	24	4
SUCBZS	O-succinylbenzoate coa synthase	24	4
AHMMPS	4-amino-5-hydroxymethyl-2-methylpyrimidine synthetase	25	4
FHL	Formate hydrogen lyase	26	4
CYTK1	Cytidylate kinase CMP	27	4
MAN6PI	Mannose-6-phosphate isomerase	29	4
TRDR	Thioredoxin reductase NADPH	30	4
FASm1601	Fatty acid synthase methyl octadecanoic acid	31	4
FASm1801	Fatty acid synthase dimethyl arachic acid	31	4
FASm2001	Fatty acid synthase tri methyl behenic acid	31	4
FASm2002	Fatty acid synthase methyl arachidic acid	31	4
GALFT	Galactofuranose transferse M tb	31	4
GMAND	GDP D mannose dehydratase	31	4
PMPK	Phosphomethylpyrimidine kinase	31	4
PRATPP	Phosphoribosyl ATP pyrophosphatase	31	4
THZPSN	Thiazole phosphate synthesis	31	4
TRESULT	Trehalose sulfotransferase	31	4
NH4t	Ammonia reversible transport	32	4
IPPS	2-isopropylmalate synthase	36	4
LEUTA	Leucine transaminase	36	4
FAMPL1	Fatty Acid Ligase AMP mycolic acid	15	3
FAMPL2	Fatty Acid Ligase AMP mycolic acid	15	3
FAMPL3	Fatty Acid Ligase AMP mycolic acid	15	3
FAMPL4	Fatty Acid Ligase AMP mycolic acid	15	3
FAMPL5	Fatty Acid Ligase AMP mycolic acid	15	3
GLUTRR	Glutamyl trna reductase	15	3
HMBS	Hydroxymethylbilane synthase	15	3
MYCON1	Mycolic acid condensation	15	3
SDPDS	Succinyl diaminopimelate desuccinylase	18	3
MME	Methylmalonyl-CoA epimerase	19	3
RPE	Ribulose-5-phosphate-3-epimerase	19	3
GLYK	Glycerol kinase	21	3
MMM2r	Methylmalonyl-CoA mutase	21	3
CYSTL	Cystathionine b lyase	23	3
DASYN160190	CDP-diacylglycerol synthetase C160 C190	24	3
SULabc	Sulfate transport via ABC system	24	3
ATPPRT	ATP phosphoribosyltransferase	27	3
GF6PTAr	Glutamine fructose-6-phosphate transaminase	28	3
THDPS	Tetrahydrodipicolinate succinylase	29	3
AGPR	N-acetyl-g-glutamyl phosphate reductase	30	3
PRAGSr	Phosphoribosylglycinamide synthase	30	3
PRAIS	Phosphoribosylaminoimidazole synthase	30	3
ACGAMT	UDP-N-acetylglucosamineundecaprenylphosphate-N-acetylglucosamine-1-phosphate transferase	31	3
FRRPPDIMAS	Fucose rhamnose rhamnose phenol phthiocerol dimycocerosate synthesis	31	3
IG3PS	Imidazole glycerol-3-phosphate synthase	31	3
UAMAGS	UDP-N-acetylmuramoyl-L-alanyl-D-glutamate synthetase	31	3
UAMAS	UDP-N-acetylmuramoyl-L-alanine synthetase	31	3
UGMAGS	UDP-N-glycolylmuramoyl-L-alanyl-D-glutamate synthetase	31	3
UGMAS	UDP-N-glycolylmuramoyl-L-alanine synthetase	31	3
ANPRT	Anthranilate phosphoribosyltransferase	42	3
FACOAL181	Fatty acid coa ligase octadecenoate	3	2
FBA	Fructose bisphosphate aldolase	12	2
MYCON3	Mycolic acid condensation	12	2
MYCON4	Mycolic acid condensation	12	2
MYCON5	Mycolic acid condensation	12	2
GALKr	Galactokinase	13	2
PUNP1	Purine nucleoside phosphorylase Adenosine	14	2
AFE	Arabinofuranosyl extension M tb	15	2
G1SATi	Glutamate 1 semialdehyde aminotransferase	15	2
MYC1CYC2	Mycolic acid cyclopropanation	15	2
MYC1CYC3	Mycolic acid cyclopropanation	15	2
MYC1CYC4	Mycolic acid cyclopropanation	15	2
MYC1CYC5	Mycolic acid cyclopropanation	15	2
MYC2CYC2	Mycolic acid cyclopropanation	15	2
MYC2CYC3	Mycolic acid cyclopropanation	15	2
PPBNGS	Porphobilinogen synthase	15	2
TALA	Transaldolase	15	2
TDPDRE	dTDP-4-dehydrorhamnose-3,5-epimerase	15	2
TDPGDH	Dtdpglucose-4,6-dehydratase	15	2
THMDP	Thiamin diphosphatase	15	2
UAGCVT	UDP-N-acetylglucosamine-1-carboxyvinyltransferase	15	2
UAGDP	UDP-N-acetylglucosamine diphosphorylase	15	2
UPPDC1	Uroporphyrinogen decarboxylase uroporphyrinogen III	15	2
CDPPT160190	CDP-diacylglycerol inositon-3-phosphatidyltransferase	16	2
CYTK2	Cytidylate kinase dcmp	16	2
DHNPA2	Dihydroneopterin aldolase	19	2
ENO	Enolase	19	2
PGM	Phosphoglycerate mutase	19	2
IGPDH	Imidazoleglycerol phosphate dehydratase	22	2
PSERT	Phosphoserine transaminase	22	2
HISTD	Histidinol dehydrogenase	23	2
RBFSb	Riboflavin synthase	23	2
MI1PS	Myo Inositol-1-phosphate synthase	24	2
RBFSa	Riboflavin synthase	24	2
TMDS	Thymidylate synthase	24	2
UGAGDS	UDP-N-glycolylmuramoyl-L-alanyl-D-glutamyl meso-2, 6-diaminopimelate synthetase	24	2
ACGK	Acetylglutamate kinase	25	2
CHORS	Chorismate synthase	27	2
GK1	Guanylate kinase GMPATP	28	2
DASYN160	CDP-diacylglycerol synthetase n C160	29	2
DASYN190190	CDP-diacylglycerol synthetase C190 C190	29	2
ICDHy	Isocitrate dehydrogenase NADP	29	2
PPNDH	Prephenate dehydratase	30	2
FACOAL200	Fatty acid coa ligase	31	2
MCBTS3	Carboxymycobactin synthesis	31	2
PGMT	Phosphoglucomutase	31	2
RRPPDIMAS	Rhamnose rhamnose phenol phthiocerol dimycocerosate synthesis	31	2
UAAGDS	UDP-N-acetylmuramoyl-L-alanyl-D-glutamyl meso-2,6- diaminopimelate synthetase	31	2
DHFR	Dihydrofolate reductase	32	2
ICHORSi	Isochorismate synthase	36	2
PSD160	Phosphatidylserine decarboxylase n C160	39	2
MTHFC	Methenyltetrahydrofolate cyclohydrolase	54	2
ADK4	Adentylate kinase ITP	1	1
MTHFD	Methylenetetrahydrofolate dehydrogenase NADP	1	1
FRD	Fumarate reductase	2	1
OCBT	Ornithine carbamoyltransferase	13	1
DCPDP	Decaprenyl diphosphatase	15	1
MCBTS	Mycobactin synthesis	15	1
MYCON2	Mycolic acid condensation	15	1
PPPGO	Protoporphyrinogen oxidase aerobic	15	1
UAPGR	UDP-N-acetylenolpyruvoylglucosamine reductase	15	1
UDCPDP	Undecaprenyl diphosphatase	15	1
DHQD	3-dehydroquinate dehydratase	17	1
DHQS	3-dehydroquinate synthase	17	1
VALTA	Valine transaminase	18	1
G3PD1	Glycerol-3-phosphate dehydrogenase NAD	21	1
PRMICIi	1,5-phosphoribosyl-5,5-phosphoribosylamino methylideneamino imidazole-4-carboxamide isomerase irreversible	21	1
PRAMPC	Phosphoribosyl AMP cyclohydrolase	22	1
PSP_L	Phosphoserine phosphatase-L-serine	22	1
DHFS	Dihydrofolate synthase	24	1
GTPCI	GTP cyclohydrolase I	24	1
ASNS1	Asparagine synthase glutamine hydrolysing	27	1
ILETA	Isoleucine transaminase	27	1
PRASCS	Phosphoribosylaminoimidazolesuccinocarboxamide synthase	27	1
PRAIi	Phosphoribosylanthranilate isomerase irreversible	29	1
CITLr	Citrate lyase reversible	30	1
TMPKr	Thiamine phosphate kinase	31	1
DPR	2-dehydropantoate-2-reductase	32	1
ALAR	Alanine racemase	33	1
DHORTS	Dihydroorotase	34	1
DMATT	Dimethylallyltranstransferase	34	1
